# Supplementary material for: Unlocking Phytoplankton Metallomes with Comparative Analysis of Metal Quotas, Quantitative Proteomics, and Inferred Metalloproteomes
Source: Environ Sci Technol. 2025 Dec 12;59(50):27367–77. doi: 10.1021/acs.est.5c11233 (PMC12750528; doi:10.1021/acs.est.5c11233)
Supplement: Supplementary file 2 [file es5c11233_si_002.xlsx]

## Sheet: TableS1
Table S1. All proteins identified in the Geophyracapsa huxleyi OA1 and OA16
Protein IDs	Fasta headers	OA16 ave	OA16 std	OA1 ave	OA1 std
R1BB62;R1DWE6;R1CEA2;R1BNU7;R1EDH0	>tr|R1BB62|R1BB62_EMIHU Histone H4 OS=Emiliania huxleyi GN=EMIHUDRAFT_108043 PE=3 SV=1;>tr|R1DWE6|R1DWE6_EMIHU Histone H4 (Fragment) OS=Emiliania huxleyi GN=EMIHUDRAFT_50586 PE=3 SV=1;>tr|R1CEA2|R1CEA2_EMIHU Histone H4 OS=Emiliania huxleyi GN=EMIHUDRAFT_43	0.0754138	0.0079033	0.101385	0.0240746
R1DMV2;R1ECB0;R1FGM1	>tr|R1DMV2|R1DMV2_EMIHU Histone H2B OS=Emiliania huxleyi GN=EMIHUDRAFT_362583 PE=3 SV=1;>tr|R1ECB0|R1ECB0_EMIHU Histone H2B OS=Emiliania huxleyi GN=EMIHUDRAFT_114964 PE=3 SV=1;>tr|R1FGM1|R1FGM1_EMIHU Uncharacterized protein (Fragment) OS=Emiliania huxleyi	0.0592797	0.0037201	0.0578383	0.00643023
Q4G3F4	>sp|Q4G3F4|RBL_EMIHU Ribulose bisphosphate carboxylase large chain OS=Emiliania huxleyi GN=rbcL PE=3 SV=1	0.0481351	0.00356686	0.0579615	0.000289731
Q4G397	>sp|Q4G397|ATPA_EMIHU ATP synthase subunit alpha, chloroplastic OS=Emiliania huxleyi GN=atpA PE=3 SV=1	0.0372648	0.000825816	0.0192207	0.00064807
Q4G3C8	>sp|Q4G3C8|ATPB_EMIHU ATP synthase subunit beta, chloroplastic OS=Emiliania huxleyi GN=atpB PE=3 SV=1	0.0283811	0.00985656	0.0243035	0.00200486
R1FNW2	>tr|R1FNW2|R1FNW2_EMIHU Vacuolar proton-ATPase A-subunit OS=Emiliania huxleyi GN=ATPVA PE=3 SV=1	0.0263184	0.00178303	0.00951444	0.00109944
R1CD70;R1EL83	>tr|R1CD70|R1CD70_EMIHU Uncharacterized protein OS=Emiliania huxleyi GN=EMIHUDRAFT_78418 PE=3 SV=1	0.0159591	0.00602321	0.0170246	0.00244304
R1ESF0	>tr|R1ESF0|R1ESF0_EMIHU Vacuolar H+-ATPase V1 sector, subunit B OS=Emiliania huxleyi GN=ATPVB PE=3 SV=1	0.014261	0.000879936	0.00454084	0.000390387
R1F8A1	>tr|R1F8A1|R1F8A1_EMIHU Histone H2A OS=Emiliania huxleyi GN=EMIHUDRAFT_442150 PE=3 SV=1	0.0115236	0.00332576	0.0093433	0.000139729
R1DU85;R1C1P4;R1F0X1;R1FBF9;R1CYF7;R1FKX1;R1DKT9;A0A0D3KXH8;A0A0D3JRD7;R1D0K5;R1C8H9;R1BMA7;R1ECF3;R1DLF9;R1D525	>tr|R1DU85|R1DU85_EMIHU Actin/actin-related protein alternative OS=Emiliania huxleyi GN=ACT-9 PE=3 SV=1;>tr|R1C1P4|R1C1P4_EMIHU Putative actin OS=Emiliania huxleyi GN=ACT-8 PE=3 SV=1;>tr|R1F0X1|R1F0X1_EMIHU Putative actin OS=Emiliania huxleyi GN=EMIHUDRAFT	0.0110231	0.00248686	0.00608569	0.000622594
R1EJ25;R1FF37;R1FHX5	>tr|R1EJ25|R1EJ25_EMIHU Histone H2A OS=Emiliania huxleyi GN=EMIHUDRAFT_349606 PE=3 SV=1;>tr|R1FF37|R1FF37_EMIHU Histone H2A OS=Emiliania huxleyi GN=EMIHUDRAFT_363565 PE=2 SV=1	0.0106786	0.00492088	0.0125224	0.000749446
R1DKU4	>tr|R1DKU4|R1DKU4_EMIHU ATP synthase gamma subunit OS=Emiliania huxleyi GN=ATPase PE=3 SV=1	0.0101761	0.00177922	0.00548883	0.000592322
R1DMC9;R1DP38;R1DQU0	>tr|R1DMC9|R1DMC9_EMIHU Histone H2A OS=Emiliania huxleyi GN=EMIHUDRAFT_358281 PE=2 SV=1;>tr|R1DP38|R1DP38_EMIHU Histone H2A OS=Emiliania huxleyi GN=EMIHUDRAFT_66170 PE=3 SV=1;>tr|R1DQU0|R1DQU0_EMIHU Histone H2A (Fragment) OS=Emiliania huxleyi GN=EMIHUDRAFT	0.00974166	0.0017529	0.00837304	0.00522755
R1D3D2	>tr|R1D3D2|R1D3D2_EMIHU ATP synthase subunit alpha OS=Emiliania huxleyi GN=EMIHUDRAFT_433142 PE=3 SV=1	0.00851036	0.000718284	0.00740003	0.000639317
R1DMT8	>tr|R1DMT8|R1DMT8_EMIHU Transketolase OS=Emiliania huxleyi GN=EMIHUDRAFT_437959 PE=3 SV=1	0.00757663	0.000704647	0.0118124	0.000217872
R1FGL6;R1FY06;R1FXF3;R1FH74	>tr|R1FGL6|R1FGL6_EMIHU Malonyl-CoA:ACP transacylase [] OS=Emiliania huxleyi GN=EMIHUDRAFT_62772 PE=4 SV=1;>tr|R1FY06|R1FY06_EMIHU Uncharacterized protein (Fragment) OS=Emiliania huxleyi GN=EMIHUDRAFT_373070 PE=4 SV=1	0.00740822	0.000964345	0.00377791	0.000248135
R1C0U8;R1BH65	>tr|R1C0U8|R1C0U8_EMIHU Light harvesting protein OS=Emiliania huxleyi GN=Lhcf66 PE=4 SV=1;>tr|R1BH65|R1BH65_EMIHU Light harvesting protein OS=Emiliania huxleyi GN=Lhcf33 PE=4 SV=1	0.00687759	0.00375695	0.0285985	0.00511998
R1CAN4	>tr|R1CAN4|R1CAN4_EMIHU V-type proton ATPase subunit G OS=Emiliania huxleyi GN=ATPVG PE=3 SV=1	0.00686621	0.00114955	0.00066975	0.000163872
R1FFT9	>tr|R1FFT9|R1FFT9_EMIHU Acetyl-CoA carboxylase OS=Emiliania huxleyi GN=ACC-1 PE=4 SV=1	0.00634239	0.000236069	0.00222582	0.000291366
Q4G342	>sp|Q4G342|EFTU_EMIHU Elongation factor Tu, chloroplastic OS=Emiliania huxleyi GN=tufA PE=3 SV=1	0.00617489	0.00057886	0.0153366	0.00761067
R1F0Q3;R1CP00;R1CA58	>tr|R1F0Q3|R1F0Q3_EMIHU Light harvesting protein (Fragment) OS=Emiliania huxleyi GN=Lhcf65 PE=4 SV=1;>tr|R1CP00|R1CP00_EMIHU Light harvesting protein OS=Emiliania huxleyi GN=Lhcf32 PE=4 SV=1	0.00497336	0.00111513	0.0149098	0.000556812
R1BX69	>tr|R1BX69|R1BX69_EMIHU Uncharacterized protein OS=Emiliania huxleyi GN=EMIHUDRAFT_436903 PE=4 SV=1	0.0049463	0.00149754	0.00341277	0.000784105
R1FEK3;R1D5S3;R1DAR9	>tr|R1FEK3|R1FEK3_EMIHU Dihydrolipoyl dehydrogenase OS=Emiliania huxleyi GN=DLD1 PE=3 SV=1	0.00482524	0.00203635	0.00338999	0.000328899
R1EFU9	>tr|R1EFU9|R1EFU9_EMIHU Light harvesting protein OS=Emiliania huxleyi GN=Lhcf75 PE=4 SV=1	0.00480915	0.000967954	0.00325225	8.54605e-07
R1DUZ9;R1FCU8	>tr|R1DUZ9|R1DUZ9_EMIHU Ferredoxin--NADP reductase OS=Emiliania huxleyi GN=EMIHUDRAFT_432385 PE=3 SV=1	0.00404557	0.000283688	0.00842564	8.83796e-05
R1G4I0;R1DKI6	>tr|R1G4I0|R1G4I0_EMIHU Clathrin heavy chain OS=Emiliania huxleyi GN=CHC1 PE=3 SV=1	0.00390077	0.000479154	0.00341924	7.83452e-05
R1DY36	>tr|R1DY36|R1DY36_EMIHU Uncharacterized protein OS=Emiliania huxleyi GN=EMIHUDRAFT_454260 PE=4 SV=1	0.00387587	0.000600742	0.00394238	6.70427e-06
R1D369	>tr|R1D369|R1D369_EMIHU Oxygen-evolving enhancer protein 1 of photosystem II OS=Emiliania huxleyi GN=PSBO_2 PE=4 SV=1	0.00387544	0.000947843	0.00119356	5.26948e-05
R1DD63	>tr|R1DD63|R1DD63_EMIHU Uncharacterized protein OS=Emiliania huxleyi GN=EMIHUDRAFT_441734 PE=3 SV=1	0.00372412	0.000206943	0.00221584	0.000119053
R1D8W8	>tr|R1D8W8|R1D8W8_EMIHU Vacuolar H+-ATPase V1 sector, subunit E OS=Emiliania huxleyi GN=ATPVE PE=4 SV=1	0.00368095	0.000938443	0.000897317	0.000336007
R1DW82	>tr|R1DW82|R1DW82_EMIHU Uncharacterized protein OS=Emiliania huxleyi GN=EMIHUDRAFT_420746 PE=3 SV=1	0.00364189	0.000874896	0.00233405	0.000404696
R1BD80	>tr|R1BD80|R1BD80_EMIHU Methionine S-adenosyl transferase OS=Emiliania huxleyi GN=EMIHUDRAFT_198673 PE=4 SV=1	0.00357566	0.000310668	0.00800316	0.001071
R1EJR7;R1DYN0	>tr|R1EJR7|R1EJR7_EMIHU Vacuolar H+-ATPase V1 sector, subunit D OS=Emiliania huxleyi GN=ATPVD2 PE=4 SV=1;>tr|R1DYN0|R1DYN0_EMIHU Vacuolar H+-ATPase V1 sector, subunit D (Fragment) OS=Emiliania huxleyi GN=ATPVD1 PE=4 SV=1	0.00345735	0.0010516	0.00105509	0.000302661
R1CTP1	>tr|R1CTP1|R1CTP1_EMIHU Uncharacterized protein OS=Emiliania huxleyi GN=EMIHUDRAFT_457462 PE=4 SV=1	0.00336829	0.000864564	0.00344724	0.000520693
R1E2C4	>tr|R1E2C4|R1E2C4_EMIHU Uncharacterized protein OS=Emiliania huxleyi GN=EMIHUDRAFT_431800 PE=4 SV=1	0.0032684	0.000331787	0.00126444	7.62542e-05
Q4G3A0	>sp|Q4G3A0|ATPX_EMIHU ATP synthase subunit b, chloroplastic OS=Emiliania huxleyi GN=atpG PE=3 SV=1	0.00318137	0.000336172	0.0037633	0.000501554
Q4G399	>sp|Q4G399|ATPF_EMIHU ATP synthase subunit b, chloroplastic OS=Emiliania huxleyi GN=atpF PE=3 SV=1	0.0031451	0.000455592	0.00442586	0.000106275
Q4G398	>sp|Q4G398|ATPD_EMIHU ATP synthase subunit delta, chloroplastic OS=Emiliania huxleyi GN=atpD PE=3 SV=1	0.00313684	0.000112023	0.00185073	6.49744e-05
R1DMT6	>tr|R1DMT6|R1DMT6_EMIHU Uncharacterized protein OS=Emiliania huxleyi GN=EMIHUDRAFT_415031 PE=3 SV=1	0.00310082	0.000302496	0.00163719	0.000772013
R1F9Q5	>tr|R1F9Q5|R1F9Q5_EMIHU Uncharacterized protein OS=Emiliania huxleyi GN=EMIHUDRAFT_99428 PE=4 SV=1	0.00306326	0.000683608	0.0012138	0.00011275
R1C5H6;R1BDM9	>tr|R1C5H6|R1C5H6_EMIHU Uncharacterized protein OS=Emiliania huxleyi GN=EMIHUDRAFT_436409 PE=4 SV=1	0.00305268	0.000207273	0.00190161	1.31636e-05
R1BY69	>tr|R1BY69|R1BY69_EMIHU Uncharacterized protein OS=Emiliania huxleyi GN=EMIHUDRAFT_419966 PE=4 SV=1	0.00304951	0.00110954	0.00153723	0.000460986
R1B8S7	>tr|R1B8S7|R1B8S7_EMIHU Uncharacterized protein OS=Emiliania huxleyi GN=EMIHUDRAFT_417113 PE=4 SV=1	0.0028842	0.000731162	0.00302342	0.000225001
R1ELQ2;R1FWE9;R1BS91;R1FJW2	>tr|R1ELQ2|R1ELQ2_EMIHU Calmodulin OS=Emiliania huxleyi GN=CAM1 PE=4 SV=1;>tr|R1FWE9|R1FWE9_EMIHU Calmodulin OS=Emiliania huxleyi GN=CAM2 PE=4 SV=1	0.00288333	0.000489583	0.0033384	0.00145258
R1F8P6;R1DY20;R1FN55	>tr|R1F8P6|R1F8P6_EMIHU Uncharacterized protein OS=Emiliania huxleyi GN=EMIHUDRAFT_442092 PE=3 SV=1	0.00277271	0.000148468	0.00203172	5.44149e-05
R1BCG6;R1E4F3	>tr|R1BCG6|R1BCG6_EMIHU Uncharacterized protein OS=Emiliania huxleyi GN=EMIHUDRAFT_453373 PE=4 SV=1	0.00276824	0.00042751	0.00172104	5.81142e-05
R1E5W6	>tr|R1E5W6|R1E5W6_EMIHU Putative Lipoamide dehydrogenase 1 OS=Emiliania huxleyi GN=DLD2 PE=3 SV=1	0.00275756	0.000226892	0.00243012	0.000675052
R1DSU3;R1FGD7	>tr|R1DSU3|R1DSU3_EMIHU Adenosylhomocysteinase OS=Emiliania huxleyi GN=EMIHUDRAFT_440113 PE=3 SV=1;>tr|R1FGD7|R1FGD7_EMIHU Adenosylhomocysteinase OS=Emiliania huxleyi GN=EMIHUDRAFT_441258 PE=3 SV=1	0.00265025	0.000276234	0.00260589	0.000124288
R1EFK5;R1D409	>tr|R1EFK5|R1EFK5_EMIHU Amine oxidase OS=Emiliania huxleyi GN=EMIHUDRAFT_242812 PE=3 SV=1;>tr|R1D409|R1D409_EMIHU Amine oxidase OS=Emiliania huxleyi GN=EMIHUDRAFT_220023 PE=3 SV=1	0.0025921	0.000154221	0.000169009	8.3402e-05
R1D6F2	>tr|R1D6F2|R1D6F2_EMIHU Heat shock protein 60 (Fragment) OS=Emiliania huxleyi GN=EMIHUDRAFT_459873 PE=3 SV=1	0.00251668	0.000181119	0.00221208	0.000506276
R1ENS0;R1DMC2	>tr|R1ENS0|R1ENS0_EMIHU Acetyl-CoA acetyltransferase OS=Emiliania huxleyi GN=EMIHUDRAFT_435400 PE=3 SV=1	0.00243769	0.000274602	0.00252737	0.000193837
Q4G366	>sp|Q4G366|DNAK_EMIHU Chaperone protein dnaK OS=Emiliania huxleyi GN=dnaK PE=3 SV=1	0.00238983	0.000426391	0.00235126	0.000452896
R1FBN4	>tr|R1FBN4|R1FBN4_EMIHU Citrate synthase OS=Emiliania huxleyi GN=EMIHUDRAFT_467883 PE=3 SV=1	0.00238704	0.000210973	0.001487	0.000379433
Q4G3C9	>sp|Q4G3C9|ATPE_EMIHU ATP synthase epsilon chain, chloroplastic OS=Emiliania huxleyi GN=atpE PE=3 SV=1	0.0023767	0.000249617	0.000179749	4.0508e-05
R1E829;R1CA24	>tr|R1E829|R1E829_EMIHU Uncharacterized protein OS=Emiliania huxleyi GN=EMIHUDRAFT_444990 PE=4 SV=1;>tr|R1CA24|R1CA24_EMIHU Uncharacterized protein OS=Emiliania huxleyi GN=EMIHUDRAFT_470138 PE=4 SV=1	0.00233946	0.000229919	0.00106538	0.000143267
R1BP93	>tr|R1BP93|R1BP93_EMIHU Uncharacterized protein OS=Emiliania huxleyi GN=EMIHUDRAFT_433254 PE=4 SV=1	0.00231367	0.000200838	0.00200262	0.000207194
R1CYX9	>tr|R1CYX9|R1CYX9_EMIHU Uncharacterized protein OS=Emiliania huxleyi GN=EMIHUDRAFT_438587 PE=3 SV=1	0.00230158	0.000369144	0.00206619	4.86321e-05
R1BRM2;R1FLY8;R1D668	>tr|R1BRM2|R1BRM2_EMIHU Uncharacterized protein OS=Emiliania huxleyi GN=EMIHUDRAFT_437342 PE=3 SV=1;>tr|R1FLY8|R1FLY8_EMIHU Uncharacterized protein OS=Emiliania huxleyi GN=EMIHUDRAFT_362359 PE=3 SV=1	0.00229871	0.000103037	0.00066271	5.50854e-05
R1B9S2	>tr|R1B9S2|R1B9S2_EMIHU Pyruvate dehydrogenase E1, alpha subunit OS=Emiliania huxleyi GN=EMIHUDRAFT_417078 PE=4 SV=1	0.00229521	0.000287181	0.00167333	3.62176e-05
R1CX63;Q50KB1;R1DTA7	>tr|R1CX63|R1CX63_EMIHU Uncharacterized protein OS=Emiliania huxleyi GN=EMIHUDRAFT_443239 PE=4 SV=1;>sp|Q50KB1|SEP2_EMIHU Protein disulfide-isomerase-like protein EhSep2 OS=Emiliania huxleyi GN=SEP2 PE=1 SV=2	0.00226213	0.000131391	0.000974938	0.000199571
R1FDV2;R1ERC3;R1E937	>tr|R1FDV2|R1FDV2_EMIHU 40S ribosomal protein S8 OS=Emiliania huxleyi GN=EMIHUDRAFT_442198 PE=3 SV=1;>tr|R1ERC3|R1ERC3_EMIHU 40S ribosomal protein S8 OS=Emiliania huxleyi GN=EMIHUDRAFT_415402 PE=3 SV=1;>tr|R1E937|R1E937_EMIHU 40S ribosomal protein S8 OS=Em	0.00225727	0.000217462	0.00106707	0.000127575
R1DYR3;R1CQ20;R1FSY1;R1DWP1;R1D3F2;R1FXE8	>tr|R1DYR3|R1DYR3_EMIHU Uncharacterized protein OS=Emiliania huxleyi GN=EMIHUDRAFT_439617 PE=4 SV=1;>tr|R1CQ20|R1CQ20_EMIHU Uncharacterized protein OS=Emiliania huxleyi GN=EMIHUDRAFT_443720 PE=4 SV=1	0.00225654	0.00062711	0.00810455	0.000737545
R1FPY6;R1F613;R1BAB2	>tr|R1FPY6|R1FPY6_EMIHU Putative EF-1 alpha/Tu like protein OS=Emiliania huxleyi GN=EFG1 PE=4 SV=1	0.0022385	0.000245112	0.000552815	2.23705e-05
R1CSW1	>tr|R1CSW1|R1CSW1_EMIHU Uncharacterized protein (Fragment) OS=Emiliania huxleyi GN=EMIHUDRAFT_351077 PE=3 SV=1	0.00214681	0.000277047	0.00104889	9.66814e-05
R1BX73	>tr|R1BX73|R1BX73_EMIHU Receptor of activated protein kinase C OS=Emiliania huxleyi GN=EMIHUDRAFT_66551 PE=4 SV=1	0.00211746	0.000520047	0.00188256	0.000154032
R1E369	>tr|R1E369|R1E369_EMIHU 40S ribosomal protein SA OS=Emiliania huxleyi GN=EMIHUDRAFT_356503 PE=3 SV=1	0.00209844	0.000276633	0.00125014	3.79895e-05
R1DT35;R1DQU4;A0A0D3KW40;R1F4Q2;R1BBJ1;R1DMH4;R1CWA7;R1EJZ9;R1CHX4;R1B8Y4;R1BNR5;R1DD13;R1G000;R1DCM2;R1DA06;R1C526;R1FIL7;R1BNZ2;R1FTB1;R1EVF2;R1DQ63;R1FLG6;R1FND5;R1CXU7;R1D748;R1F210;R1E756;R1EV16;R1FIL0	>tr|R1DT35|R1DT35_EMIHU Uncharacterized protein OS=Emiliania huxleyi GN=EMIHUDRAFT_118474 PE=4 SV=1;>tr|R1DQU4|R1DQU4_EMIHU Uncharacterized protein OS=Emiliania huxleyi GN=EMIHUDRAFT_464740 PE=4 SV=1	0.00209132	0.00071174	0.00255092	4.81207e-05
R1B302	>tr|R1B302|R1B302_EMIHU Cell division cycle protein 48 OS=Emiliania huxleyi GN=EMIHUDRAFT_439359 PE=3 SV=1	0.00208478	0.000442029	0.000277617	3.65924e-06
R1D6R5;R1DU69	>tr|R1D6R5|R1D6R5_EMIHU Uncharacterized protein OS=Emiliania huxleyi GN=EMIHUDRAFT_415280 PE=4 SV=1;>tr|R1DU69|R1DU69_EMIHU Uncharacterized protein (Fragment) OS=Emiliania huxleyi GN=EMIHUDRAFT_60463 PE=4 SV=1	0.00206046	0.000198822	0.00112016	0.000398957
R1F7W5;R1FWH5	>tr|R1F7W5|R1F7W5_EMIHU 60S ribosomal protein L13 OS=Emiliania huxleyi GN=RPL13 PE=3 SV=1	0.00204206	0.000813918	0.00152174	0.000376901
R1DTA2	>tr|R1DTA2|R1DTA2_EMIHU Uncharacterized protein OS=Emiliania huxleyi GN=EMIHUDRAFT_436239 PE=4 SV=1	0.00204111	7.77251e-05	0.00118178	0.000242226
R1EUN2	>tr|R1EUN2|R1EUN2_EMIHU Succinate dehydrogenase flavo protein subunit,subunit A Fp subunit, mitochondrial OS=Emiliania huxleyi GN=EMIHUDRAFT_450514 PE=4 SV=1	0.00202908	9.69716e-05	0.00132601	0.000256382
R1DK06	>tr|R1DK06|R1DK06_EMIHU Uncharacterized protein OS=Emiliania huxleyi GN=EMIHUDRAFT_438170 PE=4 SV=1	0.00202651	0.000585255	0.00120513	0.000201641
R1CHH6	>tr|R1CHH6|R1CHH6_EMIHU 40S ribosomal protein S6 OS=Emiliania huxleyi GN=EMIHUDRAFT_354741 PE=3 SV=1	0.00198512	0.000641727	0.0012461	4.0139e-05
R1CUZ0	>tr|R1CUZ0|R1CUZ0_EMIHU Ornithine cyclodeaminase OS=Emiliania huxleyi GN=EMIHUDRAFT_453525 PE=4 SV=1	0.0019839	0.000201119	0.000986393	5.48845e-05
R1C779	>tr|R1C779|R1C779_EMIHU Uncharacterized protein OS=Emiliania huxleyi GN=EMIHUDRAFT_432259 PE=4 SV=1	0.00197278	0.000315911	0.00140132	7.59714e-05
R1D1T8	>tr|R1D1T8|R1D1T8_EMIHU Uncharacterized protein OS=Emiliania huxleyi GN=EMIHUDRAFT_434648 PE=3 SV=1	0.00195725	0.000152605	0.000985696	0.000194552
R1G398;R1D8H2	>tr|R1G398|R1G398_EMIHU Uncharacterized protein OS=Emiliania huxleyi GN=EMIHUDRAFT_361018 PE=4 SV=1;>tr|R1D8H2|R1D8H2_EMIHU Uncharacterized protein OS=Emiliania huxleyi GN=EMIHUDRAFT_446169 PE=4 SV=1	0.00191871	9.47118e-05	0.00120734	0.000112177
R1FHL7	>tr|R1FHL7|R1FHL7_EMIHU Uncharacterized protein OS=Emiliania huxleyi GN=EMIHUDRAFT_111026 PE=4 SV=1	0.00190603	0.000520432	0.000531117	0.000252431
R1BJY8;R1FNW4;R1CRN6	>tr|R1BJY8|R1BJY8_EMIHU Quinone oxidoreductase OS=Emiliania huxleyi GN=EMIHUDRAFT_465364 PE=4 SV=1	0.00188951	0.00135411	0.00205418	0.000416773
R1BJJ5	>tr|R1BJJ5|R1BJJ5_EMIHU V-type proton ATPase subunit C OS=Emiliania huxleyi GN=ATPVC PE=3 SV=1	0.00186239	0.000192018	0.00148454	0.000110402
R1C7W7	>tr|R1C7W7|R1C7W7_EMIHU Uncharacterized protein OS=Emiliania huxleyi GN=EMIHUDRAFT_451200 PE=4 SV=1	0.00185924	0.000463828	6.35601e-05	6.52022e-05
R1EIW7;R1EUA2;R1E2L7	>tr|R1EIW7|R1EIW7_EMIHU Putative mitochondrial aldehyde dehydrogenase OS=Emiliania huxleyi GN=ALDH10 PE=3 SV=1;>tr|R1EUA2|R1EUA2_EMIHU Putative mitochondrial aldehyde dehydrogenase OS=Emiliania huxleyi GN=ALDH7 PE=3 SV=1	0.00183118	0.000258934	0.000697384	0.000211182
R1BFZ2	>tr|R1BFZ2|R1BFZ2_EMIHU V-type proton ATPase subunit OS=Emiliania huxleyi GN=ATPVd PE=3 SV=1	0.00181193	0.00099358	0.00136279	4.55167e-05
R1EMS4	>tr|R1EMS4|R1EMS4_EMIHU Uncharacterized protein OS=Emiliania huxleyi GN=EMIHUDRAFT_450707 PE=4 SV=1	0.00181169	0.000197502	0.00205973	8.77965e-05
R1FQ88	>tr|R1FQ88|R1FQ88_EMIHU Pyruvate kinase OS=Emiliania huxleyi GN=EMIHUDRAFT_70323 PE=3 SV=1	0.00180212	0.000274981	0.000360337	1.84272e-05
R1FEU5;R1E7E9	>tr|R1FEU5|R1FEU5_EMIHU Uncharacterized protein OS=Emiliania huxleyi GN=EMIHUDRAFT_417676 PE=4 SV=1;>tr|R1E7E9|R1E7E9_EMIHU Uncharacterized protein (Fragment) OS=Emiliania huxleyi GN=EMIHUDRAFT_368288 PE=4 SV=1	0.00179504	0.000137599	0.00113888	0.000190948
R1F431	>tr|R1F431|R1F431_EMIHU Uncharacterized protein OS=Emiliania huxleyi GN=EMIHUDRAFT_421124 PE=4 SV=1	0.00176861	0.000221876	0.00178827	0.000127009
R1FSS4;R1EAZ1;R1F0Y5	>tr|R1FSS4|R1FSS4_EMIHU Uncharacterized protein OS=Emiliania huxleyi GN=EMIHUDRAFT_425813 PE=4 SV=1;>tr|R1EAZ1|R1EAZ1_EMIHU Uncharacterized protein OS=Emiliania huxleyi GN=EMIHUDRAFT_461307 PE=4 SV=1	0.00173922	0.000250684	0.000520822	0.000102661
Q4G368	>sp|Q4G368|CY550_EMIHU Cytochrome c-550 OS=Emiliania huxleyi GN=psbV PE=3 SV=1	0.00172123	0.000658415	0.000579357	0.000138739
R1EIV2	>tr|R1EIV2|R1EIV2_EMIHU Light harvesting protein OS=Emiliania huxleyi GN=Lhcf40 PE=4 SV=1	0.0016955	0.000236662	0.00157788	0.000142887
R1FSB1	>tr|R1FSB1|R1FSB1_EMIHU Uncharacterized protein (Fragment) OS=Emiliania huxleyi GN=EMIHUDRAFT_447532 PE=4 SV=1	0.00166779	0.000610673	0.000159643	0.00015381
R1FG06	>tr|R1FG06|R1FG06_EMIHU Putative 3-hydroxyacyl-CoA dehydrogenase OS=Emiliania huxleyi GN=EMIHUDRAFT_440242 PE=4 SV=1	0.00163805	0.000321758	0.000299708	1.7878e-05
R1E5X1	>tr|R1E5X1|R1E5X1_EMIHU Aldolase A OS=Emiliania huxleyi GN=EMIHUDRAFT_436550 PE=2 SV=1	0.00157591	0.000535796	0.00317026	6.98621e-07
R1DHZ4	>tr|R1DHZ4|R1DHZ4_EMIHU Polyadenylate-binding protein OS=Emiliania huxleyi GN=PABP1 PE=3 SV=1	0.00157047	8.46982e-05	0.000405157	2.18029e-05
R1D5U5;R1BNP1	>tr|R1D5U5|R1D5U5_EMIHU 60S ribosomal protein L36 OS=Emiliania huxleyi GN=EMIHUDRAFT_442529 PE=3 SV=1;>tr|R1BNP1|R1BNP1_EMIHU 60S ribosomal protein L36 (Fragment) OS=Emiliania huxleyi GN=EMIHUDRAFT_59540 PE=3 SV=1	0.00155209	0.000466923	0.000543916	0.000127773
R1DXD0	>tr|R1DXD0|R1DXD0_EMIHU Uncharacterized protein (Fragment) OS=Emiliania huxleyi GN=EMIHUDRAFT_125588 PE=4 SV=1	0.00154721	0.000641119	0.00143368	0.000245529
R1E1E6	>tr|R1E1E6|R1E1E6_EMIHU Uncharacterized protein OS=Emiliania huxleyi GN=EMIHUDRAFT_432636 PE=4 SV=1	0.00153612	0.000154612	0.00160721	0.000293197
R1DCN2	>tr|R1DCN2|R1DCN2_EMIHU Light harvesting protein OS=Emiliania huxleyi GN=Lhcf10_2 PE=4 SV=1	0.00151659	0.000185939	0.00294599	0.000251997
Q4G3D7	>sp|Q4G3D7|CYF_EMIHU Cytochrome f OS=Emiliania huxleyi GN=petA PE=3 SV=1	0.0015054	0.000434022	0.00424957	3.78738e-05
R1EEX3	>tr|R1EEX3|R1EEX3_EMIHU Uncharacterized protein OS=Emiliania huxleyi GN=EMIHUDRAFT_414178 PE=3 SV=1	0.00149304	0.000369953	0.000429082	0.000207223
R1C9S8	>tr|R1C9S8|R1C9S8_EMIHU Uncharacterized protein OS=Emiliania huxleyi GN=EMIHUDRAFT_445032 PE=3 SV=1	0.00147053	0.00053169	0.000658167	2.15406e-05
R1C8U1	>tr|R1C8U1|R1C8U1_EMIHU Uncharacterized protein OS=Emiliania huxleyi GN=EMIHUDRAFT_445015 PE=4 SV=1	0.00145259	0.000639402	0.000966339	0.00103596
R1DSS3	>tr|R1DSS3|R1DSS3_EMIHU Uncharacterized protein OS=Emiliania huxleyi GN=EMIHUDRAFT_200700 PE=4 SV=1	0.00144607	0.000433082	0.000802782	5.59565e-05
R1CPK2	>tr|R1CPK2|R1CPK2_EMIHU Uncharacterized protein OS=Emiliania huxleyi GN=EMIHUDRAFT_435359 PE=4 SV=1	0.00143908	0.000237822	0.000370504	0.000103386
R1FR32;R1FF97	>tr|R1FR32|R1FR32_EMIHU Uncharacterized protein OS=Emiliania huxleyi GN=EMIHUDRAFT_431703 PE=4 SV=1;>tr|R1FF97|R1FF97_EMIHU Uncharacterized protein OS=Emiliania huxleyi GN=EMIHUDRAFT_460492 PE=4 SV=1	0.00143426	6.57823e-05	2.85577e-05	7.00571e-06
R1F8R6	>tr|R1F8R6|R1F8R6_EMIHU Uncharacterized protein OS=Emiliania huxleyi GN=EMIHUDRAFT_351999 PE=4 SV=1	0.00143171	0.000199616	0.00106197	0.000170782
R1CPW4	>tr|R1CPW4|R1CPW4_EMIHU Long-chain specific acyl-CoA dehydrogenase OS=Emiliania huxleyi GN=EMIHUDRAFT_360281 PE=3 SV=1	0.00142475	0.000467911	0.000601625	0.000188137
R1C2L5	>tr|R1C2L5|R1C2L5_EMIHU Uncharacterized protein OS=Emiliania huxleyi GN=EMIHUDRAFT_427548 PE=4 SV=1	0.00141048	0.000313616	0.000784545	0.000195104
R1DMJ3;R1D6Y1	>tr|R1DMJ3|R1DMJ3_EMIHU Calreticulin OS=Emiliania huxleyi GN=CRT-2 PE=3 SV=1;>tr|R1D6Y1|R1D6Y1_EMIHU Calreticulin OS=Emiliania huxleyi GN=CRT-1 PE=3 SV=1	0.00140909	0.000348628	0.000810778	0.000127209
R1FF44	>tr|R1FF44|R1FF44_EMIHU Histone H4 (Fragment) OS=Emiliania huxleyi GN=EMIHUDRAFT_60043 PE=3 SV=1	0.00137728	0.0022809	3.3168e-05	4.69066e-05
R1D5F0;R1DQC8	>tr|R1D5F0|R1D5F0_EMIHU Mitochondrial processing peptidase OS=Emiliania huxleyi GN=EMIHUDRAFT_438040 PE=3 SV=1;>tr|R1DQC8|R1DQC8_EMIHU Uncharacterized protein OS=Emiliania huxleyi GN=EMIHUDRAFT_446942 PE=3 SV=1	0.00137545	0.000271711	0.00108221	2.38946e-06
R1EZT6	>tr|R1EZT6|R1EZT6_EMIHU ATP synthase gamma subunit OS=Emiliania huxleyi GN=EMIHUDRAFT_352634 PE=3 SV=1	0.00137489	0.000333654	0.00115042	4.81151e-05
R1C8Y0	>tr|R1C8Y0|R1C8Y0_EMIHU Clathrin light chain (Fragment) OS=Emiliania huxleyi GN=EMIHUDRAFT_445002 PE=3 SV=1	0.00136713	0.000359655	0.000289491	0.000285111
R1FZ52	>tr|R1FZ52|R1FZ52_EMIHU Phosphoglycerate kinase (Fragment) OS=Emiliania huxleyi GN=PGK_1 PE=3 SV=1	0.00136298	0.00040038	0.00134436	0.000230303
R1C4W2	>tr|R1C4W2|R1C4W2_EMIHU Uncharacterized protein OS=Emiliania huxleyi GN=EMIHUDRAFT_458954 PE=4 SV=1	0.00135357	0.000357858	0	0
Q4G395	>sp|Q4G395|PSBD_EMIHU Photosystem II D2 protein OS=Emiliania huxleyi GN=psbD PE=3 SV=1	0.00135247	0.00035047	0.00329965	0.00050893
R1FWR7	>tr|R1FWR7|R1FWR7_EMIHU 40S ribosomal protein S14 OS=Emiliania huxleyi GN=EMIHUDRAFT_69773 PE=3 SV=1	0.00134772	0.000179347	0.000572046	0.000268262
R1F2I0	>tr|R1F2I0|R1F2I0_EMIHU Uncharacterized protein OS=Emiliania huxleyi GN=EMIHUDRAFT_462600 PE=4 SV=1	0.0013414	0.000247046	0	0
R1F0W9	>tr|R1F0W9|R1F0W9_EMIHU Mitochondrial processing peptidase OS=Emiliania huxleyi GN=EMIHUDRAFT_443369 PE=4 SV=1	0.00133015	0.000103603	0.000805753	0.000118241
R1F8C0	>tr|R1F8C0|R1F8C0_EMIHU Superoxide dismutase, manganese OS=Emiliania huxleyi GN=SOD2A PE=4 SV=1	0.00132367	0.000351097	0.00161139	2.25211e-05
R1DS80	>tr|R1DS80|R1DS80_EMIHU Uncharacterized protein OS=Emiliania huxleyi GN=EMIHUDRAFT_437557 PE=4 SV=1	0.00131061	0.000349301	0.00146129	0.000121435
R1D509;R1EXW8;R1DP14	>tr|R1D509|R1D509_EMIHU Polyketide synthase OS=Emiliania huxleyi GN=PKS7 PE=4 SV=1	0.00126937	0.000136333	0.00101171	3.49718e-05
R1DPF5	>tr|R1DPF5|R1DPF5_EMIHU Serine hydroxymethyltransferase OS=Emiliania huxleyi GN=EMIHUDRAFT_433725 PE=3 SV=1	0.0012662	0.00026424	0.00259189	0.00048606
R1B7V8	>tr|R1B7V8|R1B7V8_EMIHU Uncharacterized protein OS=Emiliania huxleyi GN=EMIHUDRAFT_97208 PE=4 SV=1	0.00125594	0.00011904	0.000491554	0.000104824
R1DHF7	>tr|R1DHF7|R1DHF7_EMIHU Uncharacterized protein OS=Emiliania huxleyi GN=EMIHUDRAFT_459476 PE=4 SV=1	0.0012281	0.000209364	0.000193429	4.80414e-05
R1CJA6	>tr|R1CJA6|R1CJA6_EMIHU Uncharacterized protein OS=Emiliania huxleyi GN=EMIHUDRAFT_95543 PE=4 SV=1	0.0012206	0.000410313	0.00042172	3.35429e-05
R1EE29;R1D344	>tr|R1EE29|R1EE29_EMIHU Uncharacterized protein OS=Emiliania huxleyi GN=EMIHUDRAFT_255728 PE=4 SV=1;>tr|R1D344|R1D344_EMIHU Uncharacterized protein OS=Emiliania huxleyi GN=EMIHUDRAFT_448590 PE=4 SV=1	0.00121871	0.000509984	0.00060677	5.86023e-06
R1B2I4	>tr|R1B2I4|R1B2I4_EMIHU Uncharacterized protein OS=Emiliania huxleyi GN=EMIHUDRAFT_439403 PE=4 SV=1	0.00121688	0.000337736	0.00103414	2.93912e-05
R1BUK7	>tr|R1BUK7|R1BUK7_EMIHU Peptidylprolyl isomerase (Fragment) OS=Emiliania huxleyi GN=EMIHUDRAFT_48468 PE=4 SV=1	0.00121188	2.6848e-05	0.00052754	6.29503e-05
R1D9U1	>tr|R1D9U1|R1D9U1_EMIHU ATP synthase O subunit mitochondrial OS=Emiliania huxleyi GN=EMIHUDRAFT_456269 PE=3 SV=1	0.00120745	0.000240135	0.000640568	5.29824e-05
R1CBX4;R1CP56	>tr|R1CBX4|R1CBX4_EMIHU Glutamine synthetase OS=Emiliania huxleyi GN=GLN5 PE=3 SV=1;>tr|R1CP56|R1CP56_EMIHU Glutamine synthetase OS=Emiliania huxleyi GN=GLN1 PE=3 SV=1	0.00119282	4.69699e-05	0.00116667	0.000217784
R1BZG5;R1DNL9	>tr|R1BZG5|R1BZG5_EMIHU Uncharacterized protein OS=Emiliania huxleyi GN=EMIHUDRAFT_459357 PE=4 SV=1;>tr|R1DNL9|R1DNL9_EMIHU Acyl-CoA synthetase, long-chain OS=Emiliania huxleyi GN=EMIHUDRAFT_225887 PE=4 SV=1	0.00119011	0.000325893	0.000457725	4.34697e-05
R1F9L9;R1C3R8	>tr|R1F9L9|R1F9L9_EMIHU Uncharacterized protein OS=Emiliania huxleyi GN=EMIHUDRAFT_440955 PE=4 SV=1	0.00117427	5.50706e-05	0.00020951	3.41828e-05
R1CDD8	>tr|R1CDD8|R1CDD8_EMIHU Formamidase OS=Emiliania huxleyi GN=AMI2 PE=4 SV=1	0.00116932	0.000181353	0.000371673	4.33838e-05
R1DFE0	>tr|R1DFE0|R1DFE0_EMIHU Uncharacterized protein OS=Emiliania huxleyi GN=EMIHUDRAFT_438537 PE=4 SV=1	0.00116868	0.000389469	0	0
R1DK71;R1B5L2	>tr|R1DK71|R1DK71_EMIHU Uncharacterized protein OS=Emiliania huxleyi GN=EMIHUDRAFT_420527 PE=4 SV=1	0.00116594	2.22107e-05	0.000287676	8.58056e-06
R1EZP8;R1DE55	>tr|R1EZP8|R1EZP8_EMIHU Uncharacterized protein OS=Emiliania huxleyi GN=EMIHUDRAFT_421023 PE=4 SV=1	0.00115606	0.000184043	0.00055854	0.000143532
Q4G352	>sp|Q4G352|RR5_EMIHU 30S ribosomal protein S5, chloroplastic OS=Emiliania huxleyi GN=rps5 PE=3 SV=1	0.00115399	0.000175782	0.000910142	0.00026928
R1BZN1;R1D1V8	>tr|R1BZN1|R1BZN1_EMIHU ATP-dependent metalloprotease FtsH OS=Emiliania huxleyi GN=EMIHUDRAFT_427625 PE=3 SV=1	0.00113465	0.000132327	0.000801919	8.84709e-06
R1FJG9;R1F7C1	>tr|R1FJG9|R1FJG9_EMIHU Uncharacterized protein OS=Emiliania huxleyi GN=EMIHUDRAFT_429491 PE=3 SV=1;>tr|R1F7C1|R1F7C1_EMIHU Serine hydroxymethyltransferase (Fragment) OS=Emiliania huxleyi GN=EMIHUDRAFT_455470 PE=4 SV=1	0.00113385	0.000233659	0.000458192	7.42352e-05
R1D5S6	>tr|R1D5S6|R1D5S6_EMIHU Putative mitochondrial carrier protein OS=Emiliania huxleyi GN=EMIHUDRAFT_433495 PE=3 SV=1	0.00113382	0.000471993	0.00195736	0.000151609
R1FTX7;R1F9X2	>tr|R1FTX7|R1FTX7_EMIHU H+-translocating pyrophosphatase OS=Emiliania huxleyi GN=EMIHUDRAFT_415047 PE=3 SV=1	0.00113282	7.78301e-05	0.000831081	0.000300582
R1EMW7	>tr|R1EMW7|R1EMW7_EMIHU Uncharacterized protein (Fragment) OS=Emiliania huxleyi GN=EMIHUDRAFT_457781 PE=4 SV=1	0.00109506	0.000391223	0.000929306	0.00028854
R1CPY1	>tr|R1CPY1|R1CPY1_EMIHU Isocitrate dehydrogenase, NADP-dependent OS=Emiliania huxleyi GN=IDH1 PE=4 SV=1	0.00107824	9.79107e-05	0.000229791	7.02234e-05
R1F553	>tr|R1F553|R1F553_EMIHU UTP--glucose-1-phosphate uridylyltransferase OS=Emiliania huxleyi GN=EMIHUDRAFT_426881 PE=4 SV=1	0.00107482	0.000171239	0.000486681	5.12685e-05
Q4G3F2	>sp|Q4G3F2|PSBA_EMIHU Photosystem II protein D1 OS=Emiliania huxleyi GN=psbA PE=3 SV=1	0.00106372	0.000232188	0.00260962	0.000279933
R1EYP9	>tr|R1EYP9|R1EYP9_EMIHU Uncharacterized protein OS=Emiliania huxleyi GN=EMIHUDRAFT_237243 PE=4 SV=1	0.00106285	0.000177197	0.000313814	5.20268e-05
R1D253;R1DED1	>tr|R1D253|R1D253_EMIHU Uncharacterized protein (Fragment) OS=Emiliania huxleyi GN=EMIHUDRAFT_446324 PE=4 SV=1;>tr|R1DED1|R1DED1_EMIHU Electron transfer flavo protein subunit alpha, mitochondrial OS=Emiliania huxleyi GN=EMIHUDRAFT_441629 PE=4 SV=1	0.0010608	7.29136e-05	3.18281e-05	1.05244e-05
R1BUP9	>tr|R1BUP9|R1BUP9_EMIHU Mitochondrial carrier protein OS=Emiliania huxleyi GN=EMIHUDRAFT_437063 PE=3 SV=1	0.00105789	0.000232952	0.00131356	1.67436e-05
R1D864;R1F060;R1DDL6	>tr|R1D864|R1D864_EMIHU 60S acidic ribosomal protein P0 OS=Emiliania huxleyi GN=EMIHUDRAFT_456254 PE=3 SV=1	0.00105309	0.000259199	0.000638522	6.82978e-06
R1F396	>tr|R1F396|R1F396_EMIHU 14-3-3 protein OS=Emiliania huxleyi GN=EMIHUDRAFT_434842 PE=3 SV=1	0.00105108	8.03775e-05	0.000793603	0.000129215
R1DYR1	>tr|R1DYR1|R1DYR1_EMIHU Uncharacterized protein OS=Emiliania huxleyi GN=EMIHUDRAFT_422016 PE=4 SV=1	0.00102974	9.31516e-05	0.000404853	0.000146051
R1E1H2;R1CYM0	>tr|R1E1H2|R1E1H2_EMIHU Uncharacterized protein OS=Emiliania huxleyi GN=EMIHUDRAFT_61745 PE=3 SV=1;>tr|R1CYM0|R1CYM0_EMIHU Uncharacterized protein OS=Emiliania huxleyi GN=EMIHUDRAFT_460715 PE=3 SV=1	0.00102935	9.70508e-05	0.000823768	0.000119687
R1FIJ3;R1EVP7	>tr|R1FIJ3|R1FIJ3_EMIHU Ras-related protein OS=Emiliania huxleyi GN=Rab11-1 PE=4 SV=1;>tr|R1EVP7|R1EVP7_EMIHU Rab11, rab family GTPase OS=Emiliania huxleyi GN=Rab11-2 PE=4 SV=1	0.00102737	0.000304411	0.000507547	6.09699e-05
R1DUQ5;R1BSQ6	>tr|R1DUQ5|R1DUQ5_EMIHU Gelsolin with villin headpeace OS=Emiliania huxleyi GN=EMIHUDRAFT_417468 PE=4 SV=1	0.00102706	0.000112672	0.000370015	8.34858e-05
R1DEL6;R1EDQ1	>tr|R1DEL6|R1DEL6_EMIHU Uncharacterized protein OS=Emiliania huxleyi GN=EMIHUDRAFT_441392 PE=4 SV=1;>tr|R1EDQ1|R1EDQ1_EMIHU Uncharacterized protein (Fragment) OS=Emiliania huxleyi GN=EMIHUDRAFT_75608 PE=4 SV=1	0.00102115	0.000376493	0.000300054	5.53354e-05
R1FYC1;R1DMP5	>tr|R1FYC1|R1FYC1_EMIHU Ferredoxin--NADP reductase OS=Emiliania huxleyi GN=EMIHUDRAFT_361737 PE=3 SV=1	0.00102107	0.000288039	0.00218875	1.02862e-05
R1FIZ5	>tr|R1FIZ5|R1FIZ5_EMIHU Uncharacterized protein OS=Emiliania huxleyi GN=EMIHUDRAFT_433854 PE=4 SV=1	0.00102099	0.000154769	0.000653493	0.000136086
R1DHQ1	>tr|R1DHQ1|R1DHQ1_EMIHU SPFH domain-containing protein OS=Emiliania huxleyi GN=EMIHUDRAFT_363433 PE=4 SV=1	0.00101277	0.000180657	0.000525621	0.000109063
R1FTT4	>tr|R1FTT4|R1FTT4_EMIHU 60S ribosomal protein L27 OS=Emiliania huxleyi GN=EMIHUDRAFT_433742 PE=3 SV=1	0.00100658	6.6268e-05	0.000473873	0.000100161
R1CB91	>tr|R1CB91|R1CB91_EMIHU Malate dehydrogenase OS=Emiliania huxleyi GN=EMIHUDRAFT_451022 PE=3 SV=1	0.00100462	0.000436148	0.000449707	0.00013009
Q4G343	>sp|Q4G343|RR7_EMIHU 30S ribosomal protein S7, chloroplastic OS=Emiliania huxleyi GN=rps7 PE=3 SV=1	0.000985937	0.000164219	0.000547409	0.000189422
R1CLU3;R1B267	>tr|R1CLU3|R1CLU3_EMIHU Uncharacterized protein OS=Emiliania huxleyi GN=EMIHUDRAFT_239514 PE=4 SV=1;>tr|R1B267|R1B267_EMIHU Uncharacterized protein OS=Emiliania huxleyi GN=EMIHUDRAFT_471332 PE=4 SV=1	0.000983533	0.000247145	0.000547626	8.87181e-05
R1DJU8;R1D567	>tr|R1DJU8|R1DJU8_EMIHU Acetyl-CoA carboxylase OS=Emiliania huxleyi GN=ACC-2 PE=4 SV=1	0.000980939	0.000249595	0.00149601	0.000114007
R1ERU6;R1F548	>tr|R1ERU6|R1ERU6_EMIHU Pyruvate dehydrogenase E1 component subunit beta OS=Emiliania huxleyi GN=EMIHUDRAFT_444048 PE=4 SV=1;>tr|R1F548|R1F548_EMIHU Pyruvate dehydrogenase E1 component subunit beta OS=Emiliania huxleyi GN=EMIHUDRAFT_434751 PE=4 SV=1	0.000980698	0.000164343	0.000905543	7.41581e-05
R1DSP2	>tr|R1DSP2|R1DSP2_EMIHU Putative ribosomal protein L30 OS=Emiliania huxleyi GN=RPL30 PE=4 SV=1	0.000979261	0.000239112	0.000228403	0.000148767
R1C8J6;R1BFR6;R1DWT8	>tr|R1C8J6|R1C8J6_EMIHU 40S ribosomal protein S3a OS=Emiliania huxleyi GN=EMIHUDRAFT_316252 PE=3 SV=1;>tr|R1BFR6|R1BFR6_EMIHU 40S ribosomal protein S3a OS=Emiliania huxleyi GN=EMIHUDRAFT_438398 PE=3 SV=1	0.000978844	0.000206081	0.00120255	2.46197e-05
R1DGQ1;R1DNL6	>tr|R1DGQ1|R1DGQ1_EMIHU Uncharacterized protein OS=Emiliania huxleyi GN=EMIHUDRAFT_446237 PE=3 SV=1;>tr|R1DNL6|R1DNL6_EMIHU Uncharacterized protein OS=Emiliania huxleyi GN=EMIHUDRAFT_437374 PE=3 SV=1	0.000959483	0.000153015	0.00079963	0.000119722
R1EA25	>tr|R1EA25|R1EA25_EMIHU Uncharacterized protein OS=Emiliania huxleyi GN=EMIHUDRAFT_102453 PE=4 SV=1	0.00095052	5.92056e-05	0.000410307	1.26185e-05
Q4G3F6	>sp|Q4G3F6|PSAA_EMIHU Photosystem I P700 chlorophyll a apoprotein A1 OS=Emiliania huxleyi GN=psaA PE=3 SV=1	0.000920842	0.000485707	0.00282372	0.000317466
R1EB10	>tr|R1EB10|R1EB10_EMIHU 14-3-3 protein OS=Emiliania huxleyi GN=EMIHUDRAFT_436052 PE=3 SV=1	0.000916066	0.000129295	0.000546195	9.57731e-05
R1CC10	>tr|R1CC10|R1CC10_EMIHU Uncharacterized protein OS=Emiliania huxleyi GN=EMIHUDRAFT_444719 PE=4 SV=1	0.000915282	0.000195425	0.000429013	1.06167e-05
R1BCR3	>tr|R1BCR3|R1BCR3_EMIHU ATP-dependent metalloprotease FtsH OS=Emiliania huxleyi GN=EMIHUDRAFT_416950 PE=3 SV=1	0.000909507	3.90074e-05	0.00059642	9.83261e-05
R1G791	>tr|R1G791|R1G791_EMIHU Uncharacterized protein OS=Emiliania huxleyi GN=EMIHUDRAFT_431772 PE=4 SV=1	0.000907711	7.23916e-05	0.000256226	1.61786e-05
R1FDN3	>tr|R1FDN3|R1FDN3_EMIHU Uncharacterized protein OS=Emiliania huxleyi GN=EMIHUDRAFT_442248 PE=4 SV=1	0.000907259	0.000803208	0.000253674	4.09766e-05
R1CPS1	>tr|R1CPS1|R1CPS1_EMIHU Uncharacterized protein (Fragment) OS=Emiliania huxleyi GN=EMIHUDRAFT_259662 PE=4 SV=1	0.000901735	0.000209805	0.000194377	2.68695e-05
R1B4C7	>tr|R1B4C7|R1B4C7_EMIHU Uncharacterized protein OS=Emiliania huxleyi GN=EMIHUDRAFT_69198 PE=4 SV=1	0.000889794	0.000521386	0.000213981	4.31774e-05
R1DJ83	>tr|R1DJ83|R1DJ83_EMIHU Uncharacterized protein OS=Emiliania huxleyi GN=EMIHUDRAFT_115614 PE=4 SV=1	0.000884866	0.000361233	4.14692e-06	5.86463e-06
R1CF35	>tr|R1CF35|R1CF35_EMIHU Uncharacterized protein OS=Emiliania huxleyi GN=EMIHUDRAFT_444491 PE=4 SV=1	0.000883067	0.000179265	0.00145936	0.000231036
R1CZS5;R1CVG2	>tr|R1CZS5|R1CZS5_EMIHU Adenylyl cyclase-associated protein OS=Emiliania huxleyi GN=EMIHUDRAFT_466266 PE=3 SV=1	0.000865899	0.000248585	0.000461579	0.000246086
R1E2F8	>tr|R1E2F8|R1E2F8_EMIHU Uncharacterized protein OS=Emiliania huxleyi GN=EMIHUDRAFT_349242 PE=4 SV=1	0.000860708	0.000327211	0.000306084	3.50439e-05
R1C0I6;R1G2U6;R1DKR7	>tr|R1C0I6|R1C0I6_EMIHU Uncharacterized protein (Fragment) OS=Emiliania huxleyi GN=EMIHUDRAFT_78524 PE=4 SV=1;>tr|R1G2U6|R1G2U6_EMIHU Uncharacterized protein OS=Emiliania huxleyi GN=EMIHUDRAFT_223054 PE=4 SV=1;>tr|R1DKR7|R1DKR7_EMIHU Uncharacterized protei	0.000858376	0.000179359	0.000241528	9.43302e-05
R1ERE6	>tr|R1ERE6|R1ERE6_EMIHU Uncharacterized protein OS=Emiliania huxleyi GN=EMIHUDRAFT_434598 PE=3 SV=1	0.000850874	0.000153622	0.000356592	3.59974e-05
R1FFV2;R1E1Y4	>tr|R1FFV2|R1FFV2_EMIHU Uncharacterized protein OS=Emiliania huxleyi GN=EMIHUDRAFT_434249 PE=4 SV=1	0.000842933	0.00011102	0.00124713	0.000345733
R1CGC7	>tr|R1CGC7|R1CGC7_EMIHU 40S ribosomal protein S4 (Fragment) OS=Emiliania huxleyi GN=EMIHUDRAFT_55884 PE=4 SV=1	0.000832617	0.000176273	0.000679869	9.71741e-06
Q4G353	>sp|Q4G353|RK6_EMIHU 50S ribosomal protein L6, chloroplastic OS=Emiliania huxleyi GN=rpl6 PE=3 SV=1	0.000829719	5.97476e-05	0.000656014	0.000130175
Q4G349	>sp|Q4G349|RR13_EMIHU 30S ribosomal protein S13, chloroplastic OS=Emiliania huxleyi GN=rps13 PE=3 SV=1	0.000823141	0.000213022	0.000409009	5.70295e-05
R1BGH2;R1EVN9	>tr|R1BGH2|R1BGH2_EMIHU Putative cytochrome-c peroxidase OS=Emiliania huxleyi GN=EMIHUDRAFT_68109 PE=3 SV=1;>tr|R1EVN9|R1EVN9_EMIHU Cytochrome C peroxidase OS=Emiliania huxleyi GN=EMIHUDRAFT_232472 PE=3 SV=1	0.000822899	0.000332259	0.000490773	1.46381e-05
R1E9G3;R1FY41	>tr|R1E9G3|R1E9G3_EMIHU Uncharacterized protein OS=Emiliania huxleyi GN=EMIHUDRAFT_445218 PE=4 SV=1;>tr|R1FY41|R1FY41_EMIHU Cysteine synthase OS=Emiliania huxleyi GN=EMIHUDRAFT_440100 PE=4 SV=1	0.000817799	4.73271e-05	0.000325625	7.35765e-05
R1DI06	>tr|R1DI06|R1DI06_EMIHU Acyl carrier protein OS=Emiliania huxleyi GN=EMIHUDRAFT_437007 PE=3 SV=1	0.000814158	0.000433111	0.000441667	6.2942e-05
R1CGA1;R1EQQ7	>tr|R1CGA1|R1CGA1_EMIHU Uncharacterized protein OS=Emiliania huxleyi GN=EMIHUDRAFT_444406 PE=3 SV=1;>tr|R1EQQ7|R1EQQ7_EMIHU Putative 40S ribosomal protein S17 (Fragment) OS=Emiliania huxleyi GN=EMIHUDRAFT_123268 PE=3 SV=1	0.000811948	0.000116565	0.000210785	8.15754e-05
R1DHA4;R1G2P1	>tr|R1DHA4|R1DHA4_EMIHU Cytochrome b-c1 complex subunit Rieske, mitochondrial OS=Emiliania huxleyi GN=EMIHUDRAFT_460004 PE=4 SV=1;>tr|R1G2P1|R1G2P1_EMIHU Cytochrome b-c1 complex subunit Rieske, mitochondrial OS=Emiliania huxleyi GN=EMIHUDRAFT_439725 PE=4 S	0.000807347	0.000262389	0.000623662	0.000156514
R1DKL0	>tr|R1DKL0|R1DKL0_EMIHU Uncharacterized protein OS=Emiliania huxleyi GN=EMIHUDRAFT_433874 PE=4 SV=1	0.000805424	6.84119e-05	0.000264176	5.71642e-05
R1BX24	>tr|R1BX24|R1BX24_EMIHU Uncharacterized protein OS=Emiliania huxleyi GN=EMIHUDRAFT_448189 PE=4 SV=1	0.000797349	0.000169831	0.000161851	1.50509e-05
R1DWS2	>tr|R1DWS2|R1DWS2_EMIHU Light harvesting protein OS=Emiliania huxleyi GN=Lhcf4_2 PE=4 SV=1	0.00079537	0.000397647	0.00219254	8.28849e-05
R1EIT6;R1D8W1;R1F2M9;R1EUC2	>tr|R1EIT6|R1EIT6_EMIHU Uncharacterized protein OS=Emiliania huxleyi GN=EMIHUDRAFT_435105 PE=4 SV=1;>tr|R1D8W1|R1D8W1_EMIHU Uncharacterized protein OS=Emiliania huxleyi GN=EMIHUDRAFT_433093 PE=4 SV=1;>tr|R1F2M9|R1F2M9_EMIHU Uncharacterized protein OS=Emili	0.0007873	0.000266426	0.000354035	6.0068e-05
R1D4Y3	>tr|R1D4Y3|R1D4Y3_EMIHU Uncharacterized protein OS=Emiliania huxleyi GN=EMIHUDRAFT_414756 PE=3 SV=1	0.000786924	0.00010996	0.000358393	9.24795e-05
R1D3T5	>tr|R1D3T5|R1D3T5_EMIHU Uncharacterized protein OS=Emiliania huxleyi GN=EMIHUDRAFT_365759 PE=4 SV=1	0.000781766	0.000220512	0.00038653	3.00966e-05
R1DSP1	>tr|R1DSP1|R1DSP1_EMIHU Uncharacterized protein OS=Emiliania huxleyi GN=EMIHUDRAFT_454655 PE=4 SV=1	0.000781027	0.000165664	0.00110319	6.02115e-05
R1E918	>tr|R1E918|R1E918_EMIHU V-type proton ATPase subunit a OS=Emiliania huxleyi GN=ATPVa PE=3 SV=1	0.000774841	0.00011599	0.000476699	9.57889e-06
R1FJY3;R1D468	>tr|R1FJY3|R1FJY3_EMIHU Uncharacterized protein OS=Emiliania huxleyi GN=EMIHUDRAFT_362889 PE=4 SV=1;>tr|R1D468|R1D468_EMIHU Uncharacterized protein OS=Emiliania huxleyi GN=EMIHUDRAFT_107327 PE=4 SV=1	0.000773972	0.000309671	0.000654681	0.000153881
R1F2L8	>tr|R1F2L8|R1F2L8_EMIHU Uncharacterized protein OS=Emiliania huxleyi GN=EMIHUDRAFT_471682 PE=4 SV=1	0.000773217	0.000321043	0	0
R1DZL0	>tr|R1DZL0|R1DZL0_EMIHU Uncharacterized protein (Fragment) OS=Emiliania huxleyi GN=EMIHUDRAFT_439486 PE=4 SV=1	0.000761764	0.000318934	0.000449782	1.67747e-05
R1DV19	>tr|R1DV19|R1DV19_EMIHU Mitochondrial carrier protein OS=Emiliania huxleyi GN=EMIHUDRAFT_437270 PE=3 SV=1	0.000760829	8.01172e-05	0.000500835	4.90604e-05
R1DZ00;R1DMH3;R1FF22;R1EWH2;R1BLW5;R1DDD3;R1C7J3;R1D9M3;R1FDK0;R1D8J0;R1BY03;R1DKZ4;R1FJ28;R1C3I2	>tr|R1DZ00|R1DZ00_EMIHU Uncharacterized protein OS=Emiliania huxleyi GN=EMIHUDRAFT_436615 PE=4 SV=1;>tr|R1DMH3|R1DMH3_EMIHU Uncharacterized protein (Fragment) OS=Emiliania huxleyi GN=EMIHUDRAFT_63003 PE=4 SV=1;>tr|R1FF22|R1FF22_EMIHU Uncharacterized protei	0.000758245	0.000281403	0.00151798	0.000667276
R1DLH2;R1F438	>tr|R1DLH2|R1DLH2_EMIHU Uncharacterized protein OS=Emiliania huxleyi GN=EMIHUDRAFT_455074 PE=4 SV=1	0.000757983	5.14795e-05	0.000716564	0.00015733
R1FZM9;R1CTB7	>tr|R1FZM9|R1FZM9_EMIHU 60S ribosomal protein L18a OS=Emiliania huxleyi GN=EMIHUDRAFT_420028 PE=3 SV=1;>tr|R1CTB7|R1CTB7_EMIHU 60S ribosomal protein L18a OS=Emiliania huxleyi GN=EMIHUDRAFT_315158 PE=3 SV=1	0.000747105	0.000255478	0.000862109	8.33696e-05
R1D0H2;R1FJI7	>tr|R1D0H2|R1D0H2_EMIHU RNA-binding protein OS=Emiliania huxleyi GN=EMIHUDRAFT_217660 PE=4 SV=1	0.000744083	0.000117562	9.43983e-05	4.28218e-05
R1EE38	>tr|R1EE38|R1EE38_EMIHU Uncharacterized protein OS=Emiliania huxleyi GN=EMIHUDRAFT_458800 PE=4 SV=1	0.000739969	0.000296531	0.000637483	0.000114947
R1BJ45	>tr|R1BJ45|R1BJ45_EMIHU Glycerol-3-phosphate dehydrogenase [NAD(+)] OS=Emiliania huxleyi GN=EMIHUDRAFT_432864 PE=3 SV=1	0.000733651	0.000505455	0.000472079	2.12748e-05
R1F9I6;R1D354	>tr|R1F9I6|R1F9I6_EMIHU 3-phosphoadenosine 5-phosphosulfate reductase OS=Emiliania huxleyi GN=PAPR PE=4 SV=1	0.000733449	3.09567e-05	0.000474541	6.86342e-05
R1F6X1;R1DCK7	>tr|R1F6X1|R1F6X1_EMIHU Uncharacterized protein OS=Emiliania huxleyi GN=EMIHUDRAFT_434382 PE=4 SV=1	0.000725932	8.99893e-05	0.00037651	0.000165774
R1FZN5	>tr|R1FZN5|R1FZN5_EMIHU Cytochrome b5 OS=Emiliania huxleyi GN=EMIHUDRAFT_351238 PE=3 SV=1	0.000724126	0.000176708	0.000902282	6.00801e-05
Q4G3A4	>sp|Q4G3A4|RR4_EMIHU 30S ribosomal protein S4, chloroplastic OS=Emiliania huxleyi GN=rps4 PE=3 SV=1	0.000716246	0.000301259	0.000515407	8.24113e-06
R1EVT4;R1FA74	>tr|R1EVT4|R1EVT4_EMIHU Uncharacterized protein OS=Emiliania huxleyi GN=EMIHUDRAFT_434946 PE=3 SV=1	0.000707283	8.72041e-05	0.000412463	9.31831e-05
R1CKY8;R1E7A8	>tr|R1CKY8|R1CKY8_EMIHU Uncharacterized protein OS=Emiliania huxleyi GN=EMIHUDRAFT_458081 PE=4 SV=1;>tr|R1E7A8|R1E7A8_EMIHU Uncharacterized protein OS=Emiliania huxleyi GN=EMIHUDRAFT_469595 PE=4 SV=1	0.000705148	0.000107722	0.000690491	1.11856e-05
R1DSR8	>tr|R1DSR8|R1DSR8_EMIHU Uncharacterized protein OS=Emiliania huxleyi GN=EMIHUDRAFT_351730 PE=4 SV=1	0.000699538	9.58005e-05	0.000292018	5.60182e-05
R1DKK4	>tr|R1DKK4|R1DKK4_EMIHU AP complex subunit beta OS=Emiliania huxleyi GN=AP2B1 PE=3 SV=1	0.000698903	0.000197148	0.00049118	2.61266e-05
R1BDA5	>tr|R1BDA5|R1BDA5_EMIHU Uncharacterized protein OS=Emiliania huxleyi GN=EMIHUDRAFT_433073 PE=3 SV=1	0.000697837	0.000122766	8.28713e-05	1.8394e-06
R1DEX6	>tr|R1DEX6|R1DEX6_EMIHU Urease OS=Emiliania huxleyi GN=URE1 PE=3 SV=1	0.000697726	7.22767e-05	0.000543862	7.28684e-05
R1BA20	>tr|R1BA20|R1BA20_EMIHU Uncharacterized protein OS=Emiliania huxleyi GN=EMIHUDRAFT_465924 PE=4 SV=1	0.000693974	0.000239383	0.000705101	0.000174455
R1F1S8	>tr|R1F1S8|R1F1S8_EMIHU Heat shock protein 60 OS=Emiliania huxleyi GN=EMIHUDRAFT_314748 PE=3 SV=1	0.00068318	0.000128009	0.000312825	5.5334e-05
R1DA53	>tr|R1DA53|R1DA53_EMIHU Uncharacterized protein (Fragment) OS=Emiliania huxleyi GN=EMIHUDRAFT_465079 PE=4 SV=1	0.000676765	0.000170252	0.000224951	7.15287e-06
R1BE67	>tr|R1BE67|R1BE67_EMIHU Uncharacterized protein OS=Emiliania huxleyi GN=EMIHUDRAFT_438450 PE=4 SV=1	0.0006702	7.02854e-05	0.000318711	4.29236e-05
R1ENL0	>tr|R1ENL0|R1ENL0_EMIHU Cytochrome b6-f complex iron-sulfur subunit (Fragment) OS=Emiliania huxleyi GN=EMIHUDRAFT_45249 PE=4 SV=1	0.000667304	0.000182393	0.00134042	0.000471515
R1B3E1;R1CP06	>tr|R1B3E1|R1B3E1_EMIHU Rab family GTPase OS=Emiliania huxleyi GN=Rab1a-1 PE=4 SV=1;>tr|R1CP06|R1CP06_EMIHU Ras-related protein (Fragment) OS=Emiliania huxleyi GN=Rab1a-2 PE=4 SV=1	0.000666806	0.000534741	0.000771065	0.000339227
Q4G3A3	>sp|Q4G3A3|RR2_EMIHU 30S ribosomal protein S2, chloroplastic OS=Emiliania huxleyi GN=rps2 PE=3 SV=1	0.000665619	0.000100534	0.00126382	0.000144962
R1CH68	>tr|R1CH68|R1CH68_EMIHU 40S ribosomal protein S12 OS=Emiliania huxleyi GN=EMIHUDRAFT_358111 PE=3 SV=1	0.000658992	0.000125757	0.00076642	0.000237384
R1FR78;R1EMS3;R1DZE5	>tr|R1FR78|R1FR78_EMIHU Uncharacterized protein OS=Emiliania huxleyi GN=EMIHUDRAFT_440786 PE=3 SV=1	0.000655987	4.39341e-05	8.9671e-05	8.35128e-06
R1BTM8	>tr|R1BTM8|R1BTM8_EMIHU Light harvesting protein OS=Emiliania huxleyi GN=Lhcf59 PE=4 SV=1	0.000654046	0.000146125	0.00180064	0.00046941
R1D8M8	>tr|R1D8M8|R1D8M8_EMIHU Uncharacterized protein OS=Emiliania huxleyi GN=EMIHUDRAFT_456227 PE=4 SV=1	0.000653938	0.000149892	0	0
R1CJ46	>tr|R1CJ46|R1CJ46_EMIHU Uncharacterized protein OS=Emiliania huxleyi GN=EMIHUDRAFT_240177 PE=4 SV=1	0.000648928	0.00015731	0.000325373	7.02092e-05
R1EIA6	>tr|R1EIA6|R1EIA6_EMIHU Light harvesting protein OS=Emiliania huxleyi GN=Lhcf14 PE=4 SV=1	0.000642495	0.000385696	0.000971183	0.000441144
R1FKD6;R1BTD9;R1FXW7	>tr|R1FKD6|R1FKD6_EMIHU Uncharacterized protein OS=Emiliania huxleyi GN=EMIHUDRAFT_362722 PE=3 SV=1;>tr|R1BTD9|R1BTD9_EMIHU Uncharacterized protein (Fragment) OS=Emiliania huxleyi GN=EMIHUDRAFT_78595 PE=3 SV=1;>tr|R1FXW7|R1FXW7_EMIHU Uncharacterized protei	0.000641613	0.000125434	0.000162517	3.83728e-05
R1FGI1	>tr|R1FGI1|R1FGI1_EMIHU Uncharacterized protein (Fragment) OS=Emiliania huxleyi GN=EMIHUDRAFT_59431 PE=4 SV=1	0.000637628	0.000375413	0.000695944	6.3268e-05
R1CUY7	>tr|R1CUY7|R1CUY7_EMIHU Uncharacterized protein OS=Emiliania huxleyi GN=EMIHUDRAFT_450290 PE=4 SV=1	0.000636553	0.000392117	0.000728583	3.39461e-05
R1FEQ5;R1DA90	>tr|R1FEQ5|R1FEQ5_EMIHU Uncharacterized protein OS=Emiliania huxleyi GN=EMIHUDRAFT_109740 PE=4 SV=1;>tr|R1DA90|R1DA90_EMIHU Uncharacterized protein OS=Emiliania huxleyi GN=EMIHUDRAFT_219806 PE=4 SV=1	0.000634743	0.000456981	4.33013e-05	3.07004e-05
R1EI59	>tr|R1EI59|R1EI59_EMIHU Uncharacterized protein OS=Emiliania huxleyi GN=EMIHUDRAFT_205373 PE=4 SV=1	0.000631886	0.000160099	0.000128724	5.08692e-05
R1DTA1;R1FWB3	>tr|R1DTA1|R1DTA1_EMIHU Uncharacterized protein (Fragment) OS=Emiliania huxleyi GN=EMIHUDRAFT_77818 PE=4 SV=1;>tr|R1FWB3|R1FWB3_EMIHU ATP synthase delta chain, mitochondrial OS=Emiliania huxleyi GN=EMIHUDRAFT_70361 PE=3 SV=1	0.000628254	0.000139577	0.00064592	0.000107797
R1DBB7	>tr|R1DBB7|R1DBB7_EMIHU Uncharacterized protein OS=Emiliania huxleyi GN=EMIHUDRAFT_441818 PE=3 SV=1	0.000628119	0.000115349	0.000387176	0.000122705
R1ELP3	>tr|R1ELP3|R1ELP3_EMIHU Uncharacterized protein OS=Emiliania huxleyi GN=EMIHUDRAFT_435466 PE=4 SV=1	0.000627727	0.00016385	0.000832491	0.000212984
R1DIR0	>tr|R1DIR0|R1DIR0_EMIHU Uncharacterized protein OS=Emiliania huxleyi GN=EMIHUDRAFT_452643 PE=4 SV=1	0.00062681	0.000272304	0.000364012	8.65605e-05
R1F8V2	>tr|R1F8V2|R1F8V2_EMIHU Uncharacterized protein OS=Emiliania huxleyi GN=EMIHUDRAFT_449195 PE=4 SV=1	0.000625989	0.000212011	0.000220706	3.98575e-05
R1FHB6	>tr|R1FHB6|R1FHB6_EMIHU 40S ribosomal protein S13 OS=Emiliania huxleyi GN=EMIHUDRAFT_414120 PE=3 SV=1	0.000623528	0.000130089	0.000233412	7.41727e-05
R1ED82	>tr|R1ED82|R1ED82_EMIHU Light harvesting protein OS=Emiliania huxleyi GN=Lhcf2 PE=4 SV=1	0.000622369	0.000169576	0.00170401	0.000156766
R1EKI3;R1FCE5;R1F1J3	>tr|R1EKI3|R1EKI3_EMIHU Uncharacterized protein OS=Emiliania huxleyi GN=EMIHUDRAFT_434969 PE=4 SV=1;>tr|R1FCE5|R1FCE5_EMIHU Uncharacterized protein OS=Emiliania huxleyi GN=EMIHUDRAFT_462610 PE=4 SV=1	0.000621385	0.000243037	0.000489408	1.03549e-05
R1FMB4	>tr|R1FMB4|R1FMB4_EMIHU Uncharacterized protein (Fragment) OS=Emiliania huxleyi GN=EMIHUDRAFT_69838 PE=4 SV=1	0.000620418	0.0001465	0.000272223	6.52748e-05
Q4G3D5	>sp|Q4G3D5|CH60_EMIHU 60 kDa chaperonin, chloroplastic OS=Emiliania huxleyi GN=groL PE=3 SV=1	0.000614642	6.56829e-05	0.000279392	3.51519e-05
R1FK89	>tr|R1FK89|R1FK89_EMIHU Uncharacterized protein (Fragment) OS=Emiliania huxleyi GN=EMIHUDRAFT_363772 PE=4 SV=1	0.000612167	8.45611e-05	0.000477257	0.000118096
R1DCW3	>tr|R1DCW3|R1DCW3_EMIHU Putative propionyl-CoA carboxylase OS=Emiliania huxleyi GN=ACC-3 PE=4 SV=1	0.000606376	8.8865e-05	0.000284891	8.36687e-05
R1C2D2;R1EEJ2	>tr|R1C2D2|R1C2D2_EMIHU Uncharacterized protein OS=Emiliania huxleyi GN=EMIHUDRAFT_436544 PE=4 SV=1	0.000598868	0.000276762	0.000201627	2.28854e-05
R1CHK6	>tr|R1CHK6|R1CHK6_EMIHU Uncharacterized protein OS=Emiliania huxleyi GN=EMIHUDRAFT_443584 PE=4 SV=1	0.000597166	0.000192238	0.000333158	5.09036e-06
Q4G359	>sp|Q4G359|RR3_EMIHU 30S ribosomal protein S3, chloroplastic OS=Emiliania huxleyi GN=rps3 PE=3 SV=1	0.000596778	5.33432e-05	0.000351846	7.93371e-05
R1FDP2	>tr|R1FDP2|R1FDP2_EMIHU 60S ribosomal protein L3 (Fragment) OS=Emiliania huxleyi GN=EMIHUDRAFT_70587 PE=4 SV=1	0.000596034	0.000359182	0.000301489	0.000214423
R1EHT6	>tr|R1EHT6|R1EHT6_EMIHU Uncharacterized protein OS=Emiliania huxleyi GN=EMIHUDRAFT_65422 PE=3 SV=1	0.000594567	9.31579e-05	0.000289373	6.22198e-05
R1CP90	>tr|R1CP90|R1CP90_EMIHU Succinate--CoA ligase [ADP-forming] subunit alpha, mitochondrial OS=Emiliania huxleyi GN=EMIHUDRAFT_439301 PE=3 SV=1	0.000591197	7.25792e-05	7.23145e-06	1.02268e-05
R1DE40	>tr|R1DE40|R1DE40_EMIHU S-adenosylmethionine synthetase OS=Emiliania huxleyi GN=EMIHUDRAFT_462645 PE=4 SV=1	0.000591059	0.000305158	0.00115864	7.50585e-05
R1BYL8;R1FSK3;R1ECE6	>tr|R1BYL8|R1BYL8_EMIHU Light harvesting protein OS=Emiliania huxleyi GN=Lhcf6_1 PE=4 SV=1;>tr|R1FSK3|R1FSK3_EMIHU Uncharacterized protein OS=Emiliania huxleyi GN=EMIHUDRAFT_447013 PE=4 SV=1;>tr|R1ECE6|R1ECE6_EMIHU Uncharacterized protein OS=Emiliania huxl	0.0005811	0.000227478	0.00241795	0.000553417
R1DIA0;R1CZ33	>tr|R1DIA0|R1DIA0_EMIHU Uncharacterized protein OS=Emiliania huxleyi GN=EMIHUDRAFT_452690 PE=4 SV=1;>tr|R1CZ33|R1CZ33_EMIHU Uncharacterized protein OS=Emiliania huxleyi GN=EMIHUDRAFT_453257 PE=4 SV=1	0.000572338	0.000134043	0.000283934	2.1995e-05
R1DNF7	>tr|R1DNF7|R1DNF7_EMIHU Ribosomal protein OS=Emiliania huxleyi GN=EMIHUDRAFT_413744 PE=3 SV=1	0.000567101	6.47487e-05	0.000272695	1.5624e-05
R1E7G3;R1DW88	>tr|R1E7G3|R1E7G3_EMIHU Enoyl-CoA hydratase OS=Emiliania huxleyi GN=ECH6 PE=3 SV=1;>tr|R1DW88|R1DW88_EMIHU Enoyl-CoA hydratase OS=Emiliania huxleyi GN=ECH1 PE=3 SV=1	0.000566321	0.000186958	0.000121563	2.80078e-05
R1EZ18;R1DLM2	>tr|R1EZ18|R1EZ18_EMIHU Uncharacterized protein OS=Emiliania huxleyi GN=EMIHUDRAFT_469061 PE=4 SV=1;>tr|R1DLM2|R1DLM2_EMIHU Uncharacterized protein OS=Emiliania huxleyi GN=EMIHUDRAFT_467196 PE=4 SV=1	0.000558311	0.000184098	1.8716e-05	8.28352e-06
R1DH33	>tr|R1DH33|R1DH33_EMIHU ADP-ribosylation factor OS=Emiliania huxleyi GN=Arf1 PE=3 SV=1	0.000557533	0.000161299	0.000280341	1.41957e-05
R1FFP8;R1DYP0	>tr|R1FFP8|R1FFP8_EMIHU Uncharacterized protein OS=Emiliania huxleyi GN=EMIHUDRAFT_420962 PE=3 SV=1	0.000557267	0.000236769	0.000265514	4.94216e-05
R1E1B6	>tr|R1E1B6|R1E1B6_EMIHU Uncharacterized protein OS=Emiliania huxleyi GN=EMIHUDRAFT_432610 PE=4 SV=1	0.000557145	8.72029e-05	0.00030101	0.000120525
Q4G364	>sp|Q4G364|RK3_EMIHU 50S ribosomal protein L3, chloroplastic OS=Emiliania huxleyi GN=rpl3 PE=3 SV=1	0.000550324	4.86291e-05	0.000935121	6.71961e-05
R1E604	>tr|R1E604|R1E604_EMIHU 40S ribosomal protein S26 (Fragment) OS=Emiliania huxleyi GN=EMIHUDRAFT_450720 PE=3 SV=1	0.000548326	0.000127175	0.000218323	2.1121e-05
R1ELY8;R1BRQ8	>tr|R1ELY8|R1ELY8_EMIHU Enolase OS=Emiliania huxleyi GN=ENO1 PE=3 SV=1	0.000547648	0.000134531	0.000635225	9.73595e-05
R1DJ54	>tr|R1DJ54|R1DJ54_EMIHU Cytochrome c oxidase subunit VIb OS=Emiliania huxleyi GN=EMIHUDRAFT_432459 PE=4 SV=1	0.000545546	0.000156754	0.000259432	4.07882e-05
R1E6A7	>tr|R1E6A7|R1E6A7_EMIHU Uncharacterized protein (Fragment) OS=Emiliania huxleyi GN=EMIHUDRAFT_243741 PE=3 SV=1	0.000545525	0.000126651	9.54201e-05	3.93472e-05
R1BCK1	>tr|R1BCK1|R1BCK1_EMIHU Uncharacterized protein OS=Emiliania huxleyi GN=EMIHUDRAFT_438529 PE=3 SV=1	0.000541923	0.000240201	0.000216745	6.48682e-05
R1CPI1	>tr|R1CPI1|R1CPI1_EMIHU Putative acyl-CoA dehydrogenase OS=Emiliania huxleyi GN=EMIHUDRAFT_453920 PE=3 SV=1	0.000541797	0.000215683	0.000611596	5.90889e-05
Q4G346	>sp|Q4G346|RR9_EMIHU 30S ribosomal protein S9, chloroplastic OS=Emiliania huxleyi GN=rps9 PE=3 SV=1	0.000540359	6.39692e-05	0.000216953	2.5181e-05
R1BGG4;R1BAE6	>tr|R1BGG4|R1BGG4_EMIHU Triosephosphate isomerase OS=Emiliania huxleyi GN=EMIHUDRAFT_438339 PE=3 SV=1;>tr|R1BAE6|R1BAE6_EMIHU Triosephosphate isomerase OS=Emiliania huxleyi GN=EMIHUDRAFT_446527 PE=3 SV=1	0.000538615	0.000221599	0.00182015	0.000153208
R1DUW7	>tr|R1DUW7|R1DUW7_EMIHU Uncharacterized protein OS=Emiliania huxleyi GN=EMIHUDRAFT_432486 PE=4 SV=1	0.000529437	0.000114471	0.000116948	8.6586e-05
R1DUX3;R1DPV7	>tr|R1DUX3|R1DUX3_EMIHU Gamma carbonic anhydrase OS=Emiliania huxleyi GN=Gamma_CA_1 PE=2 SV=1;>tr|R1DPV7|R1DPV7_EMIHU Gamma carbonic anhydrase OS=Emiliania huxleyi GN=Gamma_CA_2 PE=4 SV=1	0.000528563	0.000106473	0.00030202	4.46438e-05
R1BDS5	>tr|R1BDS5|R1BDS5_EMIHU Pyruvate dehydrogenase E1 component subunit alpha OS=Emiliania huxleyi GN=EMIHUDRAFT_359239 PE=4 SV=1	0.000527201	0.00011651	0.000428233	7.11276e-05
Q4G3C1	>sp|Q4G3C1|PSAC_EMIHU Photosystem I iron-sulfur center OS=Emiliania huxleyi GN=psaC PE=3 SV=1	0.000526619	0.000100736	0.00154621	8.68475e-05
R1FIQ4	>tr|R1FIQ4|R1FIQ4_EMIHU Dihydrolipoamide acetyltransferase component of pyruvate dehydrogenase complex OS=Emiliania huxleyi GN=EMIHUDRAFT_309512 PE=3 SV=1	0.000517045	0.000132812	0.000239042	2.21619e-06
R1CEI4	>tr|R1CEI4|R1CEI4_EMIHU Uncharacterized protein OS=Emiliania huxleyi GN=EMIHUDRAFT_444583 PE=4 SV=1	0.000513388	0.000155646	0.000280823	2.25066e-05
R1DFR1	>tr|R1DFR1|R1DFR1_EMIHU Pyruvate carboxylase OS=Emiliania huxleyi GN=PYC1 PE=4 SV=1	0.000505089	0.000181562	0.000256999	4.63991e-06
R1EGX6	>tr|R1EGX6|R1EGX6_EMIHU Uncharacterized protein OS=Emiliania huxleyi GN=EMIHUDRAFT_310388 PE=4 SV=1	0.000502685	0.000194104	0.000197023	7.14476e-05
Q4G348	>sp|Q4G348|RR11_EMIHU 30S ribosomal protein S11, chloroplastic OS=Emiliania huxleyi GN=rps11 PE=3 SV=1	0.000501226	2.96106e-05	0.000188229	2.47888e-06
R1BNT5;R1DSW3	>tr|R1BNT5|R1BNT5_EMIHU Heat shock protein Hsp70 OS=Emiliania huxleyi GN=EMIHUDRAFT_214671 PE=3 SV=1;>tr|R1DSW3|R1DSW3_EMIHU Heat shock protein Hsp70, ER OS=Emiliania huxleyi GN=EMIHUDRAFT_66708 PE=3 SV=1	0.000499838	0.000419088	0.000750932	4.37055e-05
R1CM30	>tr|R1CM30|R1CM30_EMIHU Uncharacterized protein OS=Emiliania huxleyi GN=EMIHUDRAFT_435504 PE=4 SV=1	0.000498014	0.000157943	0.00019267	7.38792e-05
R1C0E9;R1ECG3	>tr|R1C0E9|R1C0E9_EMIHU Uncharacterized protein OS=Emiliania huxleyi GN=EMIHUDRAFT_464382 PE=3 SV=1;>tr|R1ECG3|R1ECG3_EMIHU Uncharacterized protein OS=Emiliania huxleyi GN=EMIHUDRAFT_458914 PE=3 SV=1	0.000495402	7.18486e-05	0.000106705	2.35413e-05
R1D594	>tr|R1D594|R1D594_EMIHU Uncharacterized protein OS=Emiliania huxleyi GN=EMIHUDRAFT_113427 PE=4 SV=1	0.000495245	7.82929e-05	3.5475e-06	5.01692e-06
R1D5H9	>tr|R1D5H9|R1D5H9_EMIHU Uncharacterized protein OS=Emiliania huxleyi GN=EMIHUDRAFT_108051 PE=4 SV=1	0.000493695	0.000102268	7.18119e-05	2.95824e-05
R1E3D4;R1D9V7	>tr|R1E3D4|R1E3D4_EMIHU Uncharacterized protein OS=Emiliania huxleyi GN=EMIHUDRAFT_461104 PE=4 SV=1;>tr|R1D9V7|R1D9V7_EMIHU Uncharacterized protein (Fragment) OS=Emiliania huxleyi GN=EMIHUDRAFT_460679 PE=4 SV=1	0.00049368	1.527e-05	0.000161982	1.69513e-05
R1CYU0	>tr|R1CYU0|R1CYU0_EMIHU Light harvesting protein (Fragment) OS=Emiliania huxleyi GN=Lhcf39_1 PE=4 SV=1	0.000493004	0.0002411	0.000222784	0.000120151
R1EWL5;R1D2D9	>tr|R1EWL5|R1EWL5_EMIHU Uncharacterized protein OS=Emiliania huxleyi GN=EMIHUDRAFT_468866 PE=4 SV=1;>tr|R1D2D9|R1D2D9_EMIHU Uncharacterized protein OS=Emiliania huxleyi GN=EMIHUDRAFT_468566 PE=4 SV=1	0.000491968	0.00010713	0.000142582	3.40739e-05
R1FTU1	>tr|R1FTU1|R1FTU1_EMIHU Uncharacterized protein (Fragment) OS=Emiliania huxleyi GN=EMIHUDRAFT_125651 PE=4 SV=1	0.000488036	4.10639e-05	5.36945e-05	7.59355e-05
R1DUR0;R1BXF1	>tr|R1DUR0|R1DUR0_EMIHU Uncharacterized protein OS=Emiliania huxleyi GN=EMIHUDRAFT_422149 PE=4 SV=1	0.000487963	5.59426e-05	0.000163444	2.04827e-05
R1DY94;R1DXB5	>tr|R1DY94|R1DY94_EMIHU Light harvesting protein OS=Emiliania huxleyi GN=Lhcf7 PE=4 SV=1	0.000487946	0.00015858	0.000917843	0.00014843
R1CMT6;R1B352;R1DPY6	>tr|R1CMT6|R1CMT6_EMIHU Light harvesting protein OS=Emiliania huxleyi GN=Lhcf15_1 PE=4 SV=1;>tr|R1B352|R1B352_EMIHU Light harvesting protein OS=Emiliania huxleyi GN=Lhcf15_2 PE=4 SV=1	0.000485572	0.000187701	0.00116532	0.00013578
R1FDZ3	>tr|R1FDZ3|R1FDZ3_EMIHU Isocitrate dehydrogenase OS=Emiliania huxleyi GN=IDH2 PE=4 SV=1	0.000484902	6.89455e-05	0.000190457	3.12399e-05
Q4G362	>sp|Q4G362|RK2_EMIHU 50S ribosomal protein L2, chloroplastic OS=Emiliania huxleyi GN=rpl2 PE=3 SV=1	0.000484693	6.60147e-05	0.000327893	0.000109997
R1E1C6;R1F0Z1	>tr|R1E1C6|R1E1C6_EMIHU Uncharacterized protein OS=Emiliania huxleyi GN=EMIHUDRAFT_450994 PE=4 SV=1	0.000482633	0.000130732	0	0
R1EDH6;R1CYU7	>tr|R1EDH6|R1EDH6_EMIHU Mitochondrial Cpn10 (Fragment) OS=Emiliania huxleyi GN=EMIHUDRAFT_60129 PE=3 SV=1;>tr|R1CYU7|R1CYU7_EMIHU Uncharacterized protein OS=Emiliania huxleyi GN=EMIHUDRAFT_373699 PE=3 SV=1	0.000480872	6.09728e-05	0.00015079	9.40341e-06
R1G1W3	>tr|R1G1W3|R1G1W3_EMIHU Nucleoside diphosphate kinase OS=Emiliania huxleyi GN=EMIHUDRAFT_60978 PE=3 SV=1	0.000479562	3.50665e-05	0.000429337	4.94964e-05
R1DZW9	>tr|R1DZW9|R1DZW9_EMIHU Putative small nuclear ribonucleoprotein d2 OS=Emiliania huxleyi GN=EMIHUDRAFT_439549 PE=2 SV=1	0.000478422	9.06972e-05	0.000127849	6.39514e-05
R1D730	>tr|R1D730|R1D730_EMIHU Uncharacterized protein OS=Emiliania huxleyi GN=EMIHUDRAFT_258771 PE=4 SV=1	0.000477061	0.00015724	0	0
R1DW75;R1BXF0;R1E059;R1C9H6	>tr|R1DW75|R1DW75_EMIHU Uncharacterized protein OS=Emiliania huxleyi GN=EMIHUDRAFT_436140 PE=4 SV=1;>tr|R1BXF0|R1BXF0_EMIHU Uncharacterized protein OS=Emiliania huxleyi GN=EMIHUDRAFT_436936 PE=4 SV=1	0.000474908	1.52584e-05	0.000121879	0.000112552
R1DP62	>tr|R1DP62|R1DP62_EMIHU Uncharacterized protein OS=Emiliania huxleyi GN=EMIHUDRAFT_416466 PE=4 SV=1	0.000474632	0.000179553	0.00020087	2.44526e-05
R1DH86;R1D6W9	>tr|R1DH86|R1DH86_EMIHU Uncharacterized protein OS=Emiliania huxleyi GN=EMIHUDRAFT_437057 PE=3 SV=1;>tr|R1D6W9|R1D6W9_EMIHU Uncharacterized protein OS=Emiliania huxleyi GN=EMIHUDRAFT_446652 PE=3 SV=1	0.000471956	0.000189872	8.38807e-05	3.37329e-05
R1D289	>tr|R1D289|R1D289_EMIHU Proteasome subunit alpha type OS=Emiliania huxleyi GN=EMIHUDRAFT_442798 PE=3 SV=1	0.000471914	3.76568e-05	0.00017135	2.77637e-05
R1CXH0	>tr|R1CXH0|R1CXH0_EMIHU Uncharacterized protein (Fragment) OS=Emiliania huxleyi GN=EMIHUDRAFT_60245 PE=4 SV=1	0.000469347	4.09822e-05	0.000105461	1.30027e-05
R1G2M9	>tr|R1G2M9|R1G2M9_EMIHU 60S ribosomal protein L35A OS=Emiliania huxleyi GN=EMIHUDRAFT_428796 PE=3 SV=1	0.000467908	0.000174862	0.000322967	4.23422e-05
R1DLJ1;R1CYY4	>tr|R1DLJ1|R1DLJ1_EMIHU Uncharacterized protein OS=Emiliania huxleyi GN=EMIHUDRAFT_455078 PE=4 SV=1	0.00046788	0.000135304	0.000340473	0.00015062
R1D2Y4	>tr|R1D2Y4|R1D2Y4_EMIHU Light harvesting protein OS=Emiliania huxleyi GN=Lhcf3 PE=4 SV=1	0.000466756	5.24535e-05	0.00106447	1.87177e-05
R1D8F4	>tr|R1D8F4|R1D8F4_EMIHU Cysteine synthase OS=Emiliania huxleyi GN=EMIHUDRAFT_460677 PE=4 SV=1	0.000463278	0.000125575	0.000858695	0.000101245
R1D0I7	>tr|R1D0I7|R1D0I7_EMIHU Glutathione peroxidase OS=Emiliania huxleyi GN=EMIHUDRAFT_428286 PE=4 SV=1	0.000460993	4.92869e-05	0.000447246	0.000102595
R1CZ51	>tr|R1CZ51|R1CZ51_EMIHU Uncharacterized protein (Fragment) OS=Emiliania huxleyi GN=EMIHUDRAFT_121729 PE=4 SV=1	0.000460045	0.000111236	0.000346727	2.51744e-05
R1F8P8	>tr|R1F8P8|R1F8P8_EMIHU Succinate dehydrogenase [ubiquinone] iron-sulfur subunit, mitochondrial OS=Emiliania huxleyi GN=EMIHUDRAFT_415062 PE=3 SV=1	0.000456671	0.000320818	0.000365351	3.84268e-06
R1BHD2	>tr|R1BHD2|R1BHD2_EMIHU Uncharacterized protein OS=Emiliania huxleyi GN=EMIHUDRAFT_115392 PE=4 SV=1	0.000455181	8.57536e-05	4.93554e-05	4.31152e-05
R1FPT0	>tr|R1FPT0|R1FPT0_EMIHU Putative prohibitin OS=Emiliania huxleyi GN=EMIHUDRAFT_63063 PE=4 SV=1	0.000454501	0.000155021	0.000439891	5.64893e-05
R1CK00;R1E004	>tr|R1CK00|R1CK00_EMIHU Uncharacterized protein OS=Emiliania huxleyi GN=EMIHUDRAFT_239930 PE=4 SV=1;>tr|R1E004|R1E004_EMIHU Uncharacterized protein (Fragment) OS=Emiliania huxleyi GN=EMIHUDRAFT_246261 PE=4 SV=1	0.000451369	2.916e-05	0.000218244	0.000100571
R1ED91;R1EV81	>tr|R1ED91|R1ED91_EMIHU Uncharacterized protein OS=Emiliania huxleyi GN=EMIHUDRAFT_435764 PE=4 SV=1;>tr|R1EV81|R1EV81_EMIHU Uncharacterized protein OS=Emiliania huxleyi GN=EMIHUDRAFT_443320 PE=4 SV=1	0.000448682	0.000150491	0.000116048	5.3948e-05
R1C2C0;R1DHL4	>tr|R1C2C0|R1C2C0_EMIHU Succinate--CoA ligase [ADP-forming] subunit beta, mitochondrial OS=Emiliania huxleyi GN=EMIHUDRAFT_436533 PE=3 SV=1	0.00044803	1.26913e-05	4.68723e-05	7.51115e-06
R1EEL9	>tr|R1EEL9|R1EEL9_EMIHU 2OG-Fe(II) oxygenase family oxidoreductase OS=Emiliania huxleyi GN=EMIHUDRAFT_470090 PE=3 SV=1	0.000446933	0.000405242	4.58397e-06	2.27759e-06
R1DYJ2;R1BQ45	>tr|R1DYJ2|R1DYJ2_EMIHU Putative mitochondrial chaperone BCS1 OS=Emiliania huxleyi GN=EMIHUDRAFT_369425 PE=4 SV=1	0.000446529	0.000182281	9.66015e-05	3.4707e-05
R1D7M8;R1E0M4	>tr|R1D7M8|R1D7M8_EMIHU Uncharacterized protein OS=Emiliania huxleyi GN=EMIHUDRAFT_442264 PE=4 SV=1	0.000446463	7.36587e-05	0.000103458	6.77903e-06
R1FZP7;R1BD11;R1E0B7;R1BZ33;R1D8H8	>tr|R1FZP7|R1FZP7_EMIHU Uncharacterized protein OS=Emiliania huxleyi GN=EMIHUDRAFT_97481 PE=4 SV=1	0.000445188	0.000110954	0.000375859	1.70107e-05
R1DZH1;R1DY40	>tr|R1DZH1|R1DZH1_EMIHU Ribosomal protein S8 (Fragment) OS=Emiliania huxleyi GN=EMIHUDRAFT_256225 PE=4 SV=1;>tr|R1DY40|R1DY40_EMIHU Ribosomal protein S8 (Fragment) OS=Emiliania huxleyi GN=EMIHUDRAFT_223278 PE=4 SV=1	0.000441951	0.000131862	0.000154456	5.50006e-05
R1DW72	>tr|R1DW72|R1DW72_EMIHU Proteasome subunit beta type OS=Emiliania huxleyi GN=EMIHUDRAFT_432777 PE=3 SV=1	0.000441938	0.000100581	0.000264646	2.5205e-05
Q4G3C2	>sp|Q4G3C2|PSBH_EMIHU Photosystem II reaction center protein H OS=Emiliania huxleyi GN=psbH PE=3 SV=1	0.000440015	0.000210251	0.00154299	3.95033e-05
R1D3R4;R1B699	>tr|R1D3R4|R1D3R4_EMIHU Uncharacterized protein (Fragment) OS=Emiliania huxleyi GN=EMIHUDRAFT_434457 PE=3 SV=1;>tr|R1B699|R1B699_EMIHU Uncharacterized protein (Fragment) OS=Emiliania huxleyi GN=EMIHUDRAFT_446640 PE=3 SV=1	0.000438812	0.000143163	0.000126696	2.04353e-05
R1EJ84	>tr|R1EJ84|R1EJ84_EMIHU Uncharacterized protein OS=Emiliania huxleyi GN=EMIHUDRAFT_432120 PE=3 SV=1	0.000437751	0.000306818	0.0001852	0.000153555
R1DX99	>tr|R1DX99|R1DX99_EMIHU Glutamine synthetase (Fragment) OS=Emiliania huxleyi GN=EMIHUDRAFT_124007 PE=4 SV=1	0.000436693	4.59753e-05	0.000523445	0.000443231
R1FKP4	>tr|R1FKP4|R1FKP4_EMIHU Uncharacterized protein OS=Emiliania huxleyi GN=EMIHUDRAFT_200137 PE=4 SV=1	0.000436344	4.66544e-05	0.000149463	7.20771e-05
R1DLK4	>tr|R1DLK4|R1DLK4_EMIHU Ubiquinol-cytochrome C reductase complex 14kD subunit OS=Emiliania huxleyi GN=EMIHUDRAFT_465730 PE=4 SV=1	0.000435741	0.000144479	0.000294407	1.24765e-05
R1CNI7	>tr|R1CNI7|R1CNI7_EMIHU Triosephosphate isomerase OS=Emiliania huxleyi GN=TIM PE=3 SV=1	0.000434306	0.000153894	0.000872372	2.00415e-06
R1E3D7	>tr|R1E3D7|R1E3D7_EMIHU Uncharacterized protein OS=Emiliania huxleyi GN=EMIHUDRAFT_461035 PE=4 SV=1	0.000432517	6.81966e-05	0.000139027	1.65228e-05
R1CUW5	>tr|R1CUW5|R1CUW5_EMIHU Uncharacterized protein OS=Emiliania huxleyi GN=EMIHUDRAFT_438770 PE=4 SV=1	0.000430797	0.000195655	0.000258744	1.06206e-05
R1CNT2	>tr|R1CNT2|R1CNT2_EMIHU Uncharacterized protein OS=Emiliania huxleyi GN=EMIHUDRAFT_450545 PE=4 SV=1	0.000429926	2.35643e-05	0.000104987	6.89918e-05
R1DWX5	>tr|R1DWX5|R1DWX5_EMIHU Dihydrolipoamide acetyltransferase component of pyruvate dehydrogenase complex OS=Emiliania huxleyi GN=EMIHUDRAFT_448908 PE=3 SV=1	0.000429384	0.000135109	0.000282718	0.000123284
R1DSL4;R1DB12	>tr|R1DSL4|R1DSL4_EMIHU Uncharacterized protein OS=Emiliania huxleyi GN=EMIHUDRAFT_464234 PE=4 SV=1	0.000429298	7.16294e-05	0.000316472	6.55114e-05
R1DLA7	>tr|R1DLA7|R1DLA7_EMIHU Uncharacterized protein OS=Emiliania huxleyi GN=EMIHUDRAFT_440649 PE=4 SV=1	0.000428069	4.02756e-05	0.000821761	5.47639e-05
R1C144;R1G2Z7	>tr|R1C144|R1C144_EMIHU Isocitrate lyase OS=Emiliania huxleyi GN=ICL1 PE=3 SV=1	0.000425307	2.16048e-05	0.000282448	1.99801e-05
R1FKT1	>tr|R1FKT1|R1FKT1_EMIHU Uncharacterized protein OS=Emiliania huxleyi GN=EMIHUDRAFT_441396 PE=4 SV=1	0.00042436	4.17748e-05	5.79852e-05	7.06604e-05
R1EXU2	>tr|R1EXU2|R1EXU2_EMIHU Putative prohibitin OS=Emiliania huxleyi GN=EMIHUDRAFT_435143 PE=4 SV=1	0.00042301	0.000198099	0.000433065	8.34409e-06
R1DCI6	>tr|R1DCI6|R1DCI6_EMIHU Uncharacterized protein OS=Emiliania huxleyi GN=EMIHUDRAFT_202387 PE=4 SV=1	0.000422149	3.86698e-05	7.50725e-05	3.09636e-05
R1D4W9	>tr|R1D4W9|R1D4W9_EMIHU Uncharacterized protein OS=Emiliania huxleyi GN=EMIHUDRAFT_437585 PE=4 SV=1	0.000421307	7.9644e-05	0.000458501	8.72381e-05
Q4G341	>sp|Q4G341|RR10_EMIHU 30S ribosomal protein S10, chloroplastic OS=Emiliania huxleyi GN=rps10 PE=3 SV=1	0.000419232	0.000133865	0.000186554	2.15566e-05
R1B3D6;R1DT91	>tr|R1B3D6|R1B3D6_EMIHU Light harvesting protein (Fragment) OS=Emiliania huxleyi GN=Lhcf26_1 PE=4 SV=1;>tr|R1DT91|R1DT91_EMIHU Lught harvesting protein OS=Emiliania huxleyi GN=Lhcf26_2 PE=4 SV=1	0.000418226	0.000209953	0.000753976	0.000538437
R1F723	>tr|R1F723|R1F723_EMIHU Light harvesting protein OS=Emiliania huxleyi GN=Lhcf31 PE=4 SV=1	0.000417321	7.25322e-05	0.00180174	1.70493e-05
R1DP23;R1F1U7	>tr|R1DP23|R1DP23_EMIHU Uncharacterized protein OS=Emiliania huxleyi GN=EMIHUDRAFT_252125 PE=3 SV=1;>tr|R1F1U7|R1F1U7_EMIHU Profilin OS=Emiliania huxleyi GN=PRO PE=3 SV=1	0.000416876	0.000218998	0	0
R1DNF0	>tr|R1DNF0|R1DNF0_EMIHU Cysteine synthase OS=Emiliania huxleyi GN=EMIHUDRAFT_452198 PE=4 SV=1	0.000416745	0.000274482	0.00127965	9.90496e-06
R1DIZ9;A0A0D3IVD6	>tr|R1DIZ9|R1DIZ9_EMIHU Mitochondrial carrier protein OS=Emiliania huxleyi GN=EMIHUDRAFT_455448 PE=3 SV=1;>tr|A0A0D3IVD6|A0A0D3IVD6_EMIHU Uncharacterized protein OS=Emiliania huxleyi PE=3 SV=1	0.000415752	2.96824e-05	0.000590703	2.45872e-06
R1EHE0;R1DLN4	>tr|R1EHE0|R1EHE0_EMIHU AP-2 complex subunit alpha OS=Emiliania huxleyi GN=AP2A-1 PE=3 SV=1;>tr|R1DLN4|R1DLN4_EMIHU Alpha-adaptin (Fragment) OS=Emiliania huxleyi GN=AP2A-2 PE=4 SV=1	0.000415412	9.01143e-05	0.000189339	4.73144e-05
R1DIG3	>tr|R1DIG3|R1DIG3_EMIHU Uncharacterized protein OS=Emiliania huxleyi GN=EMIHUDRAFT_441122 PE=4 SV=1	0.000414807	0.000259549	0.000203291	1.65002e-05
R1D1S8	>tr|R1D1S8|R1D1S8_EMIHU Uncharacterized protein OS=Emiliania huxleyi GN=EMIHUDRAFT_414292 PE=4 SV=1	0.000407843	0.000133825	0.000137662	2.68475e-06
R1FSD7;R1CSX2	>tr|R1FSD7|R1FSD7_EMIHU Uncharacterized protein OS=Emiliania huxleyi GN=EMIHUDRAFT_423306 PE=4 SV=1;>tr|R1CSX2|R1CSX2_EMIHU Uncharacterized protein OS=Emiliania huxleyi GN=EMIHUDRAFT_443487 PE=4 SV=1	0.000402191	0.000125343	3.3226e-05	1.66711e-05
R1G137	>tr|R1G137|R1G137_EMIHU Uncharacterized protein OS=Emiliania huxleyi GN=EMIHUDRAFT_194264 PE=4 SV=1	0.000402114	8.60789e-06	1.20348e-06	1.70198e-06
R1DLD1;R1FTQ9;R1C8E5	>tr|R1DLD1|R1DLD1_EMIHU Polyketide synthase OS=Emiliania huxleyi GN=PKS8 PE=4 SV=1	0.000400826	0.000129111	0.000143898	4.29373e-05
R1EBL1;R1FSA9	>tr|R1EBL1|R1EBL1_EMIHU Uncharacterized protein OS=Emiliania huxleyi GN=EMIHUDRAFT_450657 PE=3 SV=1	0.000390226	0.000137576	9.02518e-05	9.97947e-07
Q4G3B5	>sp|Q4G3B5|PSAL_EMIHU Photosystem I reaction center subunit XI OS=Emiliania huxleyi GN=psaL PE=3 SV=1	0.000389034	0.000333276	0.0012901	8.84424e-05
R1D4P7	>tr|R1D4P7|R1D4P7_EMIHU Uncharacterized protein OS=Emiliania huxleyi GN=EMIHUDRAFT_121403 PE=4 SV=1	0.000387987	8.45617e-05	0.000124177	0.000115864
R1DSU1;R1DZS0;R1EDT3	>tr|R1DSU1|R1DSU1_EMIHU Uncharacterized protein OS=Emiliania huxleyi GN=EMIHUDRAFT_103691 PE=4 SV=1;>tr|R1DZS0|R1DZS0_EMIHU Uncharacterized protein (Fragment) OS=Emiliania huxleyi GN=EMIHUDRAFT_125523 PE=4 SV=1;>tr|R1EDT3|R1EDT3_EMIHU Uncharacterized prote	0.000385929	0.000219356	0.000218571	0.000177933
R1CZ77	>tr|R1CZ77|R1CZ77_EMIHU Ribulose-phosphate 3-epimerase OS=Emiliania huxleyi GN=RPE2 PE=3 SV=1	0.000382797	0.000333197	0.0030852	0.00062493
R1EDW4;R1FSI7	>tr|R1EDW4|R1EDW4_EMIHU Uncharacterized protein OS=Emiliania huxleyi GN=EMIHUDRAFT_457670 PE=3 SV=1;>tr|R1FSI7|R1FSI7_EMIHU 50S ribosomal protein L15 OS=Emiliania huxleyi GN=EMIHUDRAFT_454632 PE=3 SV=1	0.000382088	8.53781e-05	0.00033905	5.78527e-05
R1CHC2	>tr|R1CHC2|R1CHC2_EMIHU Uncharacterized protein OS=Emiliania huxleyi GN=EMIHUDRAFT_207361 PE=4 SV=1	0.00038129	0.000119042	5.83059e-05	1.98775e-05
R1CBX8	>tr|R1CBX8|R1CBX8_EMIHU Uncharacterized protein OS=Emiliania huxleyi GN=EMIHUDRAFT_424794 PE=4 SV=1	0.00037568	0.000313766	1.94753e-05	3.53673e-06
R1DCR0	>tr|R1DCR0|R1DCR0_EMIHU Uncharacterized protein OS=Emiliania huxleyi GN=EMIHUDRAFT_438690 PE=4 SV=1	0.000375609	7.70364e-05	0.000545239	0.000673035
R1F563;R1DSA4	>tr|R1F563|R1F563_EMIHU Uncharacterized protein OS=Emiliania huxleyi GN=EMIHUDRAFT_232969 PE=4 SV=1;>tr|R1DSA4|R1DSA4_EMIHU Uncharacterized protein OS=Emiliania huxleyi GN=EMIHUDRAFT_465024 PE=4 SV=1	0.000374694	3.26582e-05	0	0
R1DPS6;R1D8E5	>tr|R1DPS6|R1DPS6_EMIHU Glyceraldehyde 3-phosphate dehydrogenase OS=Emiliania huxleyi GN=EMIHUDRAFT_437834 PE=3 SV=1;>tr|R1D8E5|R1D8E5_EMIHU Glycerinaldehyde-3-phosphate dehydrogenase, phosphorylating, NAD+-dependent OS=Emiliania huxleyi GN=EMIHUDRAFT_4378	0.000371539	9.21701e-05	9.74278e-05	4.19067e-06
R1F6E5;R1BPC2;R1CG74	>tr|R1F6E5|R1F6E5_EMIHU Uncharacterized protein OS=Emiliania huxleyi GN=EMIHUDRAFT_467616 PE=4 SV=1	0.000370683	2.18531e-05	6.41073e-05	8.34444e-05
R1DB32;R1C4S4	>tr|R1DB32|R1DB32_EMIHU Uncharacterized protein OS=Emiliania huxleyi GN=EMIHUDRAFT_456021 PE=3 SV=1	0.000368808	0.000225643	0.000137665	1.85627e-05
R1D306;R1E9U0	>tr|R1D306|R1D306_EMIHU Uncharacterized protein OS=Emiliania huxleyi GN=EMIHUDRAFT_204066 PE=4 SV=1;>tr|R1E9U0|R1E9U0_EMIHU Uncharacterized protein OS=Emiliania huxleyi GN=EMIHUDRAFT_117831 PE=4 SV=1	0.000368761	3.42488e-05	0.000206294	6.96723e-05
R1BPC9	>tr|R1BPC9|R1BPC9_EMIHU Uncharacterized protein OS=Emiliania huxleyi GN=EMIHUDRAFT_464972 PE=4 SV=1	0.000368095	0.000128777	0.000187681	6.66298e-05
R1FPX2	>tr|R1FPX2|R1FPX2_EMIHU Uncharacterized protein OS=Emiliania huxleyi GN=EMIHUDRAFT_462452 PE=4 SV=1	0.000366695	9.38091e-05	0.000131828	8.2001e-07
R1D6F5	>tr|R1D6F5|R1D6F5_EMIHU Uncharacterized protein OS=Emiliania huxleyi GN=EMIHUDRAFT_421851 PE=4 SV=1	0.000366235	0.000113497	0.000302676	4.31678e-05
R1CAB2	>tr|R1CAB2|R1CAB2_EMIHU Adenylate kinase OS=Emiliania huxleyi GN=EMIHUDRAFT_444171 PE=3 SV=1	0.00036382	5.56945e-05	5.13568e-05	6.8921e-06
R1CHR5;R1F0V3;R1BFM5	>tr|R1CHR5|R1CHR5_EMIHU Uncharacterized protein (Fragment) OS=Emiliania huxleyi GN=EMIHUDRAFT_430491 PE=4 SV=1;>tr|R1F0V3|R1F0V3_EMIHU Uncharacterized protein (Fragment) OS=Emiliania huxleyi GN=EMIHUDRAFT_73501 PE=4 SV=1;>tr|R1BFM5|R1BFM5_EMIHU C-methyltra	0.000362994	6.5572e-05	0.000315274	4.02706e-05
R1D7N9;R1D5P6	>tr|R1D7N9|R1D7N9_EMIHU Uncharacterized protein OS=Emiliania huxleyi GN=EMIHUDRAFT_359367 PE=4 SV=1;>tr|R1D5P6|R1D5P6_EMIHU Uncharacterized protein OS=Emiliania huxleyi GN=EMIHUDRAFT_371798 PE=4 SV=1	0.000361217	4.31573e-05	0.000116733	1.70466e-05
R1FAR2;R1ETU3	>tr|R1FAR2|R1FAR2_EMIHU Uncharacterized protein OS=Emiliania huxleyi GN=EMIHUDRAFT_456079 PE=4 SV=1;>tr|R1ETU3|R1ETU3_EMIHU Uncharacterized protein OS=Emiliania huxleyi GN=EMIHUDRAFT_462894 PE=4 SV=1	0.000360729	3.08734e-05	1.54825e-05	3.25279e-06
R1C067	>tr|R1C067|R1C067_EMIHU Uncharacterized protein OS=Emiliania huxleyi GN=EMIHUDRAFT_459231 PE=4 SV=1	0.000359758	0.000161122	0.000177462	4.91885e-05
R1G5S4;R1ELN5;R1DY87;R1BKN5;R1EP98	>tr|R1G5S4|R1G5S4_EMIHU Uncharacterized protein OS=Emiliania huxleyi GN=EMIHUDRAFT_351211 PE=4 SV=1	0.000357504	0.000104247	0.000198317	5.89018e-05
R1DUD8	>tr|R1DUD8|R1DUD8_EMIHU Na+/Ca2+-K+ exchanger OS=Emiliania huxleyi GN=NCKX2 PE=3 SV=1	0.000357395	9.87843e-05	0.000138027	2.03089e-05
R1F9M3;R1DKT4	>tr|R1F9M3|R1F9M3_EMIHU Proteasome subunit alpha type OS=Emiliania huxleyi GN=EMIHUDRAFT_434211 PE=3 SV=1;>tr|R1DKT4|R1DKT4_EMIHU Proteasome endopeptidase complex OS=Emiliania huxleyi GN=EMIHUDRAFT_445685 PE=3 SV=1	0.000356932	4.21281e-05	0.000157593	7.1681e-05
R1D7K6;R1E8B1;R1DDS4;R1CF33;R1CEX1;R1BCB1	>tr|R1D7K6|R1D7K6_EMIHU Histone H3 OS=Emiliania huxleyi GN=EMIHUDRAFT_312649 PE=3 SV=1;>tr|R1E8B1|R1E8B1_EMIHU Uncharacterized protein OS=Emiliania huxleyi GN=EMIHUDRAFT_461181 PE=3 SV=1;>tr|R1DDS4|R1DDS4_EMIHU Uncharacterized protein (Fragment) OS=Emilian	0.000356136	0.0002735	0.000691125	8.75592e-05
R1FPS7;R1D006	>tr|R1FPS7|R1FPS7_EMIHU Uncharacterized protein (Fragment) OS=Emiliania huxleyi GN=EMIHUDRAFT_58086 PE=4 SV=1;>tr|R1D006|R1D006_EMIHU Uncharacterized protein OS=Emiliania huxleyi GN=EMIHUDRAFT_221598 PE=4 SV=1	0.000355419	0.000293971	0.000122995	0.000116484
Q4G355	>sp|Q4G355|RK5_EMIHU 50S ribosomal protein L5, chloroplastic OS=Emiliania huxleyi GN=rpl5 PE=3 SV=1	0.000353407	8.15146e-05	0.000343748	2.79709e-05
R1DHF2	>tr|R1DHF2|R1DHF2_EMIHU Uncharacterized protein OS=Emiliania huxleyi GN=EMIHUDRAFT_441078 PE=4 SV=1	0.0003524	0.000126741	0.000218252	2.94537e-05
R1BIT6;R1E274	>tr|R1BIT6|R1BIT6_EMIHU Uncharacterized protein OS=Emiliania huxleyi GN=EMIHUDRAFT_432789 PE=4 SV=1	0.00034989	0.000122681	0.000364748	6.6551e-06
R1DQK8;R1BD15	>tr|R1DQK8|R1DQK8_EMIHU Rab6, rab family GTPase OS=Emiliania huxleyi GN=Rab6-1 PE=4 SV=1	0.000348396	0.000114481	0.000219202	5.31775e-05
R1FYQ0;R1DNR0	>tr|R1FYQ0|R1FYQ0_EMIHU Light harvesting protein OS=Emiliania huxleyi GN=Lhcf19_2 PE=4 SV=1;>tr|R1DNR0|R1DNR0_EMIHU Light harvesting protein OS=Emiliania huxleyi GN=Lhcf19_1 PE=4 SV=1	0.000347979	8.70428e-05	0.000817347	0.000106157
R1FPF6;R1E2Y2	>tr|R1FPF6|R1FPF6_EMIHU Uncharacterized protein (Fragment) OS=Emiliania huxleyi GN=EMIHUDRAFT_121818 PE=4 SV=1;>tr|R1E2Y2|R1E2Y2_EMIHU Uncharacterized protein OS=Emiliania huxleyi GN=EMIHUDRAFT_436386 PE=4 SV=1	0.000344171	0.000125316	0.000774179	8.66969e-05
R1D4T2	>tr|R1D4T2|R1D4T2_EMIHU Rab18, rab family GTPase OS=Emiliania huxleyi GN=Rab18 PE=4 SV=1	0.000343412	0.000130324	0.0001356	0.000185587
R1G1H4	>tr|R1G1H4|R1G1H4_EMIHU Pyruvate kinase OS=Emiliania huxleyi GN=EMIHUDRAFT_433474 PE=3 SV=1	0.000342046	5.68676e-06	9.15562e-05	2.07348e-05
R1F3I3	>tr|R1F3I3|R1F3I3_EMIHU Uncharacterized protein (Fragment) OS=Emiliania huxleyi GN=EMIHUDRAFT_441623 PE=4 SV=1	0.000340227	7.12712e-05	0.000152906	1.95512e-05
R1F4Z0	>tr|R1F4Z0|R1F4Z0_EMIHU Uncharacterized protein OS=Emiliania huxleyi GN=EMIHUDRAFT_441403 PE=3 SV=1	0.000340132	1.24423e-05	0.000927864	6.89914e-05
R1CMC6	>tr|R1CMC6|R1CMC6_EMIHU Uncharacterized protein OS=Emiliania huxleyi GN=EMIHUDRAFT_434976 PE=4 SV=1	0.000339983	3.34491e-05	0.000121454	2.61477e-05
R1FQS4;R1FFY4	>tr|R1FQS4|R1FQS4_EMIHU Glycosyltransferase, family 8 OS=Emiliania huxleyi GN=EMIHUDRAFT_109551 PE=4 SV=1;>tr|R1FFY4|R1FFY4_EMIHU Uncharacterized protein OS=Emiliania huxleyi GN=EMIHUDRAFT_440227 PE=4 SV=1	0.000335437	9.64631e-05	3.87888e-05	2.87804e-06
R1D714	>tr|R1D714|R1D714_EMIHU Uncharacterized protein OS=Emiliania huxleyi GN=EMIHUDRAFT_434421 PE=4 SV=1	0.000333271	6.65774e-05	8.80796e-06	1.24563e-05
A0A0D3I031	>tr|A0A0D3I031|A0A0D3I031_EMIHU Uncharacterized protein OS=Emiliania huxleyi PE=4 SV=1	0.00033135	6.72973e-05	0.000191074	3.81494e-05
R1FD66	>tr|R1FD66|R1FD66_EMIHU Ammonium transporter OS=Emiliania huxleyi GN=EMIHUDRAFT_62984 PE=3 SV=1	0.00032707	9.53473e-05	0.00056872	2.65889e-05
R1E281	>tr|R1E281|R1E281_EMIHU Putative urea transporter OS=Emiliania huxleyi GN=DUR4 PE=4 SV=1	0.000324206	3.53426e-05	0	0
R1FB35;R1D768	>tr|R1FB35|R1FB35_EMIHU Uncharacterized protein OS=Emiliania huxleyi GN=EMIHUDRAFT_418142 PE=3 SV=1;>tr|R1D768|R1D768_EMIHU Uncharacterized protein OS=Emiliania huxleyi GN=EMIHUDRAFT_422784 PE=3 SV=1	0.000318189	6.7542e-05	0.000153167	2.36928e-05
R1EAT3;R1DGD8;R1FGE2;R1E001	>tr|R1EAT3|R1EAT3_EMIHU Peptidyl-prolyl cis-trans isomerase OS=Emiliania huxleyi GN=EMIHUDRAFT_369290 PE=3 SV=1;>tr|R1DGD8|R1DGD8_EMIHU Peptidyl-prolyl cis-trans isomerase OS=Emiliania huxleyi GN=EMIHUDRAFT_557976 PE=3 SV=1	0.000317842	0.000123277	0.000478768	9.29232e-06
R1B2V4	>tr|R1B2V4|R1B2V4_EMIHU Uncharacterized protein OS=Emiliania huxleyi GN=EMIHUDRAFT_108015 PE=4 SV=1	0.000316442	8.85222e-05	0.000405512	0.000105538
R1FQN2	>tr|R1FQN2|R1FQN2_EMIHU Uncharacterized protein OS=Emiliania huxleyi GN=EMIHUDRAFT_440893 PE=4 SV=1	0.000315284	6.08615e-05	8.34786e-05	5.70492e-05
R1DAZ7	>tr|R1DAZ7|R1DAZ7_EMIHU Putative ATP-sulfurylase OS=Emiliania huxleyi GN=EMIHUDRAFT_415495 PE=4 SV=1	0.000311714	3.36608e-05	0.000800037	0.000302241
R1D1X4	>tr|R1D1X4|R1D1X4_EMIHU NADH dehydrogenase 1 alpha subcomplex OS=Emiliania huxleyi GN=EMIHUDRAFT_438273 PE=4 SV=1	0.000310396	3.76472e-05	7.28657e-05	4.51986e-05
R1D9L5	>tr|R1D9L5|R1D9L5_EMIHU Branched-chain amino acid aminotransferase OS=Emiliania huxleyi GN=EMIHUDRAFT_68131 PE=4 SV=1	0.000310243	0.000171932	7.97953e-05	1.31865e-06
R1EQL5	>tr|R1EQL5|R1EQL5_EMIHU Uncharacterized protein OS=Emiliania huxleyi GN=EMIHUDRAFT_469213 PE=4 SV=1	0.000310165	8.5124e-05	0.000536977	0.000146405
R1CGG7;R1C922	>tr|R1CGG7|R1CGG7_EMIHU Light harvesting protein OS=Emiliania huxleyi GN=Lhcf21_1 PE=4 SV=1	0.000310147	0.00010825	0.00109581	1.28999e-06
R1C6C0	>tr|R1C6C0|R1C6C0_EMIHU Uncharacterized protein OS=Emiliania huxleyi GN=EMIHUDRAFT_451302 PE=4 SV=1	0.000309744	0.000119604	0.000162937	6.8904e-05
R1F0T3;A0A0D3ID38	>tr|R1F0T3|R1F0T3_EMIHU Uncharacterized protein OS=Emiliania huxleyi GN=EMIHUDRAFT_441908 PE=4 SV=1;>tr|A0A0D3ID38|A0A0D3ID38_EMIHU Uncharacterized protein OS=Emiliania huxleyi PE=4 SV=1	0.000309733	6.61765e-05	8.93593e-05	1.67056e-05
R1FZW9;R1CGJ7;R1EEN9	>tr|R1FZW9|R1FZW9_EMIHU Uncharacterized protein OS=Emiliania huxleyi GN=EMIHUDRAFT_423073 PE=4 SV=1;>tr|R1CGJ7|R1CGJ7_EMIHU Putative methytransferase OS=Emiliania huxleyi GN=EMIHUDRAFT_463726 PE=4 SV=1	0.000309537	3.26872e-05	0.000335236	0.000171417
R1BXG8	>tr|R1BXG8|R1BXG8_EMIHU Uncharacterized protein OS=Emiliania huxleyi GN=EMIHUDRAFT_432719 PE=4 SV=1	0.000308783	0.00021445	0	0
R1D367;R1DJE0	>tr|R1D367|R1D367_EMIHU Uncharacterized protein OS=Emiliania huxleyi GN=EMIHUDRAFT_452937 PE=4 SV=1;>tr|R1DJE0|R1DJE0_EMIHU Uncharacterized protein OS=Emiliania huxleyi GN=EMIHUDRAFT_455300 PE=4 SV=1	0.000308567	6.08147e-05	6.39129e-05	2.0979e-05
R1DBQ2;R1F8A2	>tr|R1DBQ2|R1DBQ2_EMIHU Uncharacterized protein OS=Emiliania huxleyi GN=EMIHUDRAFT_452725 PE=4 SV=1	0.000307995	0.000160316	6.4898e-05	1.53554e-05
R1DKS4;R1FXL3;CON__Q3ZBD7	>tr|R1DKS4|R1DKS4_EMIHU Glucose-6-phosphate isomerase OS=Emiliania huxleyi GN=EMIHUDRAFT_446110 PE=3 SV=1;>tr|R1FXL3|R1FXL3_EMIHU Glucose-6-phosphate isomerase OS=Emiliania huxleyi GN=G6PI1 PE=3 SV=1	0.000307089	4.28374e-05	0.000440532	1.56848e-05
R1DXH8	>tr|R1DXH8|R1DXH8_EMIHU H+-translocating pyrophosphatase OS=Emiliania huxleyi GN=EMIHUDRAFT_439740 PE=3 SV=1	0.000304987	2.53936e-05	0.000363376	7.14346e-05
R1FK73	>tr|R1FK73|R1FK73_EMIHU Uncharacterized protein OS=Emiliania huxleyi GN=EMIHUDRAFT_227100 PE=4 SV=1	0.000304818	0.000228726	1.66982e-05	2.36148e-05
Q4G361	>sp|Q4G361|RR19_EMIHU 30S ribosomal protein S19, chloroplastic OS=Emiliania huxleyi GN=rps19 PE=3 SV=1	0.000302641	0.000172271	0.000411732	0.000124785
R1G2E0	>tr|R1G2E0|R1G2E0_EMIHU Uncharacterized protein OS=Emiliania huxleyi GN=EMIHUDRAFT_423002 PE=4 SV=1	0.00029955	0.000185445	0.00118533	0.00141346
R1D5S9;B9A1H3	>tr|R1D5S9|R1D5S9_EMIHU Thioredoxin reductase OS=Emiliania huxleyi GN=TXR1 PE=3 SV=1;>sp|B9A1H3|TRXR1_EMIHU Thioredoxin reductase SEP1 OS=Emiliania huxleyi GN=SEP1 PE=1 SV=1	0.000299531	9.81494e-05	0.000284072	2.37348e-05
R1DET5;R1D8L4	>tr|R1DET5|R1DET5_EMIHU Uncharacterized protein OS=Emiliania huxleyi GN=EMIHUDRAFT_429394 PE=3 SV=1;>tr|R1D8L4|R1D8L4_EMIHU Uncharacterized protein (Fragment) OS=Emiliania huxleyi GN=EMIHUDRAFT_257614 PE=3 SV=1	0.000296755	0.000123121	0.000223629	7.0611e-05
R1DG23	>tr|R1DG23|R1DG23_EMIHU Glycerol-3-phosphate dehydrogenase [NAD(+)] OS=Emiliania huxleyi GN=EMIHUDRAFT_427769 PE=3 SV=1	0.000294932	2.4386e-05	0.000270449	7.25495e-05
R1DHZ2	>tr|R1DHZ2|R1DHZ2_EMIHU Uncharacterized protein OS=Emiliania huxleyi GN=EMIHUDRAFT_441219 PE=4 SV=1	0.000293508	5.1339e-05	5.11944e-05	7.74909e-06
Q4G3E8	>sp|Q4G3E8|RK21_EMIHU 50S ribosomal protein L21, chloroplastic OS=Emiliania huxleyi GN=rpl21 PE=3 SV=1	0.000293302	4.12387e-05	0.000172866	0.00012321
R1ESH9	>tr|R1ESH9|R1ESH9_EMIHU Proteasome subunit beta type OS=Emiliania huxleyi GN=EMIHUDRAFT_364946 PE=3 SV=1	0.000290403	5.90858e-05	7.67506e-05	2.03746e-05
R1D455	>tr|R1D455|R1D455_EMIHU Uncharacterized protein OS=Emiliania huxleyi GN=EMIHUDRAFT_414694 PE=4 SV=1	0.000289977	5.35298e-05	9.42027e-05	2.85717e-05
R1D916	>tr|R1D916|R1D916_EMIHU 3-oxoacyl-synthase OS=Emiliania huxleyi GN=EMIHUDRAFT_461962 PE=3 SV=1	0.00028932	0.000127141	0.000286347	4.63879e-05
R1EDC7	>tr|R1EDC7|R1EDC7_EMIHU Uncharacterized protein OS=Emiliania huxleyi GN=EMIHUDRAFT_450596 PE=4 SV=1	0.000288608	0.000104536	0.000126993	3.68107e-05
R1DNM1;R1DM20	>tr|R1DNM1|R1DNM1_EMIHU Transmembrane Na+/H+ exchanger OS=Emiliania huxleyi GN=NAH1 PE=4 SV=1;>tr|R1DM20|R1DM20_EMIHU Transmembrane Na+/H+ exchanger OS=Emiliania huxleyi GN=NAH2 PE=4 SV=1	0.000287965	8.37966e-05	0.000109364	1.89514e-05
R1FR79	>tr|R1FR79|R1FR79_EMIHU Uncharacterized protein OS=Emiliania huxleyi GN=EMIHUDRAFT_94873 PE=4 SV=1	0.000285956	7.51169e-05	9.95105e-05	4.07872e-05
R1D521	>tr|R1D521|R1D521_EMIHU Uncharacterized protein OS=Emiliania huxleyi GN=EMIHUDRAFT_449776 PE=4 SV=1	0.000285954	6.29483e-05	6.1524e-05	1.35509e-06
A0A0D3IRM8	>tr|A0A0D3IRM8|A0A0D3IRM8_EMIHU Uncharacterized protein OS=Emiliania huxleyi PE=3 SV=1	0.000285316	4.07119e-05	0.00016811	2.59641e-05
R1BBH4	>tr|R1BBH4|R1BBH4_EMIHU Uncharacterized protein OS=Emiliania huxleyi GN=EMIHUDRAFT_350745 PE=3 SV=1	0.000284618	0.000180253	0.000186864	7.23417e-06
R1FWF4	>tr|R1FWF4|R1FWF4_EMIHU Elongation factor Ts, mitochondrial OS=Emiliania huxleyi GN=EMIHUDRAFT_439791 PE=3 SV=1	0.000282171	5.48699e-05	0.000214882	2.87498e-05
R1D9G4	>tr|R1D9G4|R1D9G4_EMIHU Actin depolymerizing factor ADF/cofilin OS=Emiliania huxleyi GN=ADF PE=3 SV=1	0.000281355	0.000131226	0.000205493	5.08365e-05
R1C7V8	>tr|R1C7V8|R1C7V8_EMIHU Ras-related protein OS=Emiliania huxleyi GN=Rab1b-1 PE=4 SV=1	0.00028125	4.97034e-05	0.000126714	1.47469e-06
R1D7S0	>tr|R1D7S0|R1D7S0_EMIHU Uncharacterized protein OS=Emiliania huxleyi GN=EMIHUDRAFT_360139 PE=3 SV=1	0.00027881	2.8858e-05	0.00120708	0.000306338
R1D7G1;R1ET87	>tr|R1D7G1|R1D7G1_EMIHU Uncharacterized protein OS=Emiliania huxleyi GN=EMIHUDRAFT_465242 PE=4 SV=1;>tr|R1ET87|R1ET87_EMIHU Uncharacterized protein (Fragment) OS=Emiliania huxleyi GN=EMIHUDRAFT_457401 PE=4 SV=1	0.000278563	4.09191e-05	0.000358302	5.17658e-05
Q4G363	>sp|Q4G363|RK23_EMIHU 50S ribosomal protein L23, chloroplastic OS=Emiliania huxleyi GN=rpl23 PE=3 SV=1	0.000277928	0.000124891	0.000267462	7.85193e-05
R1D5G4;R1F3L3	>tr|R1D5G4|R1D5G4_EMIHU Uncharacterized protein OS=Emiliania huxleyi GN=EMIHUDRAFT_465926 PE=3 SV=1	0.00027782	0.000109606	0.000101028	2.20423e-05
R1CPV8	>tr|R1CPV8|R1CPV8_EMIHU Uncharacterized protein OS=Emiliania huxleyi GN=EMIHUDRAFT_443737 PE=4 SV=1	0.000277607	2.71351e-05	0	0
R1DER7	>tr|R1DER7|R1DER7_EMIHU Uncharacterized protein OS=Emiliania huxleyi GN=EMIHUDRAFT_432785 PE=4 SV=1	0.000274649	7.08353e-05	0.000109505	4.71643e-05
R1FDT9	>tr|R1FDT9|R1FDT9_EMIHU Peptidyl-prolyl cis-trans isomerase OS=Emiliania huxleyi GN=EMIHUDRAFT_363813 PE=3 SV=1	0.000274523	5.49113e-05	0.000294205	2.48452e-05
R1FWA3	>tr|R1FWA3|R1FWA3_EMIHU Proteasome subunit beta type OS=Emiliania huxleyi GN=EMIHUDRAFT_361941 PE=3 SV=1	0.000273222	0.000123133	6.9626e-05	4.6168e-05
R1FN53	>tr|R1FN53|R1FN53_EMIHU Uncharacterized protein OS=Emiliania huxleyi GN=EMIHUDRAFT_455468 PE=3 SV=1	0.000271234	5.48153e-05	0.000246445	1.64419e-05
R1BEH6	>tr|R1BEH6|R1BEH6_EMIHU Uncharacterized protein OS=Emiliania huxleyi GN=EMIHUDRAFT_218313 PE=4 SV=1	0.000269198	0.00010633	0.00066646	0.000114548
R1DFT7;R1BJN4	>tr|R1DFT7|R1DFT7_EMIHU Cytochrome c1 OS=Emiliania huxleyi GN=EMIHUDRAFT_441440 PE=4 SV=1;>tr|R1BJN4|R1BJN4_EMIHU Cytochrome c1 OS=Emiliania huxleyi GN=EMIHUDRAFT_311819 PE=4 SV=1	0.000268901	6.54282e-05	0.000157465	4.37458e-05
R1DML5	>tr|R1DML5|R1DML5_EMIHU Uncharacterized protein OS=Emiliania huxleyi GN=EMIHUDRAFT_462358 PE=4 SV=1	0.000268872	3.15283e-05	8.36691e-05	2.91367e-06
R1B3Z9;A0A0D3KGV3;R1EEF7	>tr|R1B3Z9|R1B3Z9_EMIHU Uncharacterized protein (Fragment) OS=Emiliania huxleyi GN=EMIHUDRAFT_372689 PE=4 SV=1;>tr|A0A0D3KGV3|A0A0D3KGV3_EMIHU Uncharacterized protein OS=Emiliania huxleyi PE=4 SV=1	0.000266391	1.02627e-05	5.34846e-05	2.68683e-05
R1FU37	>tr|R1FU37|R1FU37_EMIHU Inorganic pyrophosphatase OS=Emiliania huxleyi GN=EMIHUDRAFT_437335 PE=4 SV=1	0.000265034	9.39624e-05	0.00105569	0.000168041
R1D2S7	>tr|R1D2S7|R1D2S7_EMIHU Formamidase OS=Emiliania huxleyi GN=AMI4 PE=4 SV=1	0.000265008	5.50166e-05	0.000100331	7.67908e-05
R1F987;R1DZZ7	>tr|R1F987|R1F987_EMIHU Light harvesting protein OS=Emiliania huxleyi GN=Lhcf62 PE=4 SV=1;>tr|R1DZZ7|R1DZZ7_EMIHU Light harvesting protein OS=Emiliania huxleyi GN=Lhcf63 PE=4 SV=1	0.000263907	0.000142303	0.00166197	0.000183196
R1DSN5	>tr|R1DSN5|R1DSN5_EMIHU Uncharacterized protein OS=Emiliania huxleyi GN=EMIHUDRAFT_356835 PE=4 SV=1	0.000262661	3.74493e-05	0.000117958	4.98065e-05
R1F3K2;R1D5F1;R1EM38	>tr|R1F3K2|R1F3K2_EMIHU Uncharacterized protein OS=Emiliania huxleyi GN=EMIHUDRAFT_463191 PE=4 SV=1;>tr|R1D5F1|R1D5F1_EMIHU Uncharacterized protein OS=Emiliania huxleyi GN=EMIHUDRAFT_106967 PE=4 SV=1;>tr|R1EM38|R1EM38_EMIHU Uncharacterized protein OS=Emili	0.000262577	4.97235e-05	0.000727191	5.0148e-05
R1DAV6	>tr|R1DAV6|R1DAV6_EMIHU Light harvesting protein OS=Emiliania huxleyi GN=Lhcf24 PE=4 SV=1	0.000262498	8.69022e-06	0.000692876	4.34046e-05
R1BI43	>tr|R1BI43|R1BI43_EMIHU Uncharacterized protein (Fragment) OS=Emiliania huxleyi GN=EMIHUDRAFT_358643 PE=4 SV=1	0.000261611	7.23427e-05	1.58013e-05	1.38483e-05
R1BQY3	>tr|R1BQY3|R1BQY3_EMIHU Glyceraldehyde 3-phosphate dehydrogenase (Fragment) OS=Emiliania huxleyi GN=EMIHUDRAFT_44530 PE=4 SV=1	0.000261295	0.000119386	0.000233614	1.56822e-05
R1EF65	>tr|R1EF65|R1EF65_EMIHU Uncharacterized protein OS=Emiliania huxleyi GN=EMIHUDRAFT_101489 PE=4 SV=1	0.000261028	1.96883e-05	2.29853e-05	7.19236e-06
R1DVE7	>tr|R1DVE7|R1DVE7_EMIHU Succinate-semialdehyde dehydrogenase [NAD(P)] OS=Emiliania huxleyi GN=EMIHUDRAFT_432606 PE=4 SV=1	0.000260734	2.25305e-05	9.88471e-05	7.95366e-06
R1BEN6	>tr|R1BEN6|R1BEN6_EMIHU Uncharacterized protein OS=Emiliania huxleyi GN=EMIHUDRAFT_438414 PE=4 SV=1	0.000260696	1.99516e-05	0.000517271	6.16524e-05
R1FFI3	>tr|R1FFI3|R1FFI3_EMIHU Uncharacterized protein OS=Emiliania huxleyi GN=EMIHUDRAFT_352537 PE=4 SV=1	0.000259832	6.50019e-05	0.000117081	0.000125095
R1DVJ5	>tr|R1DVJ5|R1DVJ5_EMIHU Uncharacterized protein OS=Emiliania huxleyi GN=EMIHUDRAFT_308697 PE=4 SV=1	0.000259732	1.63503e-05	0.00010394	1.23641e-05
R1D9B3	>tr|R1D9B3|R1D9B3_EMIHU Uncharacterized protein OS=Emiliania huxleyi GN=EMIHUDRAFT_202627 PE=4 SV=1	0.000257671	0.00016138	0.000135959	5.66758e-06
R1C280;R1B4G1	>tr|R1C280|R1C280_EMIHU Uncharacterized protein OS=Emiliania huxleyi GN=EMIHUDRAFT_416100 PE=3 SV=1;>tr|R1B4G1|R1B4G1_EMIHU Uncharacterized protein OS=Emiliania huxleyi GN=EMIHUDRAFT_417253 PE=3 SV=1	0.000257585	5.94508e-05	8.75329e-05	7.31938e-05
R1BEA8	>tr|R1BEA8|R1BEA8_EMIHU Uncharacterized protein OS=Emiliania huxleyi GN=EMIHUDRAFT_218177 PE=4 SV=1	0.000257416	5.21417e-05	8.70966e-05	7.90249e-05
R1ELU4;R1BPW9	>tr|R1ELU4|R1ELU4_EMIHU Tic110 OS=Emiliania huxleyi GN=Tic110 PE=4 SV=1;>tr|R1BPW9|R1BPW9_EMIHU Uncharacterized protein OS=Emiliania huxleyi GN=EMIHUDRAFT_459736 PE=4 SV=1	0.000257205	0.000126937	0.000304754	0.0001321
R1BMW3	>tr|R1BMW3|R1BMW3_EMIHU Uncharacterized protein OS=Emiliania huxleyi GN=EMIHUDRAFT_452430 PE=4 SV=1	0.000256957	2.85631e-05	0	0
R1G1S6	>tr|R1G1S6|R1G1S6_EMIHU Uncharacterized protein OS=Emiliania huxleyi GN=EMIHUDRAFT_194620 PE=3 SV=1	0.000255697	3.87698e-05	8.22747e-05	7.3945e-05
R1E5Y5	>tr|R1E5Y5|R1E5Y5_EMIHU Uncharacterized protein OS=Emiliania huxleyi GN=EMIHUDRAFT_210675 PE=3 SV=1	0.000255471	0.000144592	0.000130969	6.27833e-05
R1FRS5	>tr|R1FRS5|R1FRS5_EMIHU Uncharacterized protein OS=Emiliania huxleyi GN=EMIHUDRAFT_194356 PE=4 SV=1	0.000253393	3.99602e-05	7.39363e-06	7.71869e-07
R1EIN3	>tr|R1EIN3|R1EIN3_EMIHU Uncharacterized protein OS=Emiliania huxleyi GN=EMIHUDRAFT_447695 PE=4 SV=1	0.00025317	2.42209e-05	0.000298782	4.64387e-05
R1BPR0;R1F0V7;R1DS98	>tr|R1BPR0|R1BPR0_EMIHU Tubulin beta chain OS=Emiliania huxleyi GN=TUBB1 PE=3 SV=1;>tr|R1F0V7|R1F0V7_EMIHU Tubulin beta chain OS=Emiliania huxleyi GN=EMIHUDRAFT_468958 PE=3 SV=1	0.000253059	1.83618e-05	5.20068e-05	6.92673e-06
R1FQT6;R1E8K4;A0A0D3K934	>tr|R1FQT6|R1FQT6_EMIHU Putative metacaspase protein OS=Emiliania huxleyi GN=EMIHUDRAFT_440238 PE=4 SV=1	0.00025059	5.09464e-05	0.00019471	1.26112e-05
R1FKU3;R1FYW6	>tr|R1FKU3|R1FKU3_EMIHU Uncharacterized protein OS=Emiliania huxleyi GN=EMIHUDRAFT_362686 PE=4 SV=1;>tr|R1FYW6|R1FYW6_EMIHU Uncharacterized protein OS=Emiliania huxleyi GN=EMIHUDRAFT_440007 PE=4 SV=1	0.000250535	9.17052e-05	5.73388e-05	1.79321e-05
R1CZK8	>tr|R1CZK8|R1CZK8_EMIHU Uncharacterized protein OS=Emiliania huxleyi GN=EMIHUDRAFT_69888 PE=4 SV=1	0.000249656	0.000120715	3.4491e-05	1.13995e-05
R1CTY2	>tr|R1CTY2|R1CTY2_EMIHU Light harvesting protein OS=Emiliania huxleyi GN=Lhcf35 PE=4 SV=1	0.000249229	4.55211e-05	4.432e-05	3.59837e-06
R1E6W7;R1CHT1	>tr|R1E6W7|R1E6W7_EMIHU Proteasome subunit alpha type (Fragment) OS=Emiliania huxleyi GN=EMIHUDRAFT_75973 PE=3 SV=1;>tr|R1CHT1|R1CHT1_EMIHU Proteasome subunit alpha type (Fragment) OS=Emiliania huxleyi GN=EMIHUDRAFT_55830 PE=3 SV=1	0.00024852	4.23909e-05	0.000152837	1.4017e-05
R1CV07	>tr|R1CV07|R1CV07_EMIHU Light harvesting protein OS=Emiliania huxleyi GN=Lhcf18 PE=4 SV=1	0.000247498	1.79978e-05	0.000602229	0.000148009
R1FD01;R1BUD9	>tr|R1FD01|R1FD01_EMIHU Uncharacterized protein (Fragment) OS=Emiliania huxleyi GN=EMIHUDRAFT_364076 PE=4 SV=1;>tr|R1BUD9|R1BUD9_EMIHU Uncharacterized protein OS=Emiliania huxleyi GN=EMIHUDRAFT_459558 PE=4 SV=1	0.000247125	1.91579e-05	8.06073e-05	1.77516e-05
R1DZX4	>tr|R1DZX4|R1DZX4_EMIHU Putative hydroxyacyl-coenzyme A dehydrogenase/3-ketoacyl-coenzyme A thiolase/enoyl-coenzyme A hydratase alpha subunit OS=Emiliania huxleyi GN=EMIHUDRAFT_436024 PE=4 SV=1	0.000246671	0.000148895	0.000338459	3.54073e-06
R1CI06;R1DME4	>tr|R1CI06|R1CI06_EMIHU Uncharacterized protein OS=Emiliania huxleyi GN=EMIHUDRAFT_444279 PE=4 SV=1	0.000244916	3.04018e-05	0.00011268	4.40053e-06
R1DW98;R1DHN9;R1FIW8;R1DFK9;R1FR20;R1DGP4	>tr|R1DW98|R1DW98_EMIHU Uncharacterized protein OS=Emiliania huxleyi GN=EMIHUDRAFT_443003 PE=3 SV=1	0.000244692	4.44518e-05	5.62007e-05	2.43054e-05
R1DXC4;R1CZD4	>tr|R1DXC4|R1DXC4_EMIHU Uncharacterized protein OS=Emiliania huxleyi GN=EMIHUDRAFT_458783 PE=4 SV=1;>tr|R1CZD4|R1CZD4_EMIHU Uncharacterized protein OS=Emiliania huxleyi GN=EMIHUDRAFT_468761 PE=4 SV=1	0.000244252	0.0002238	0	0
R1DPK6	>tr|R1DPK6|R1DPK6_EMIHU Glycine cleavage system H protein OS=Emiliania huxleyi GN=EMIHUDRAFT_433753 PE=3 SV=1	0.000243743	0.000161833	0.000282661	0.000106519
R1EGY0;R1FN91;R1CFN9	>tr|R1EGY0|R1EGY0_EMIHU Delta CA OS=Emiliania huxleyi GN=EMIHUDRAFT_436031 PE=4 SV=1	0.000243604	6.53512e-05	0.000288613	4.59276e-05
R1F2Z0	>tr|R1F2Z0|R1F2Z0_EMIHU Adenosine kinase OS=Emiliania huxleyi GN=EMIHUDRAFT_434127 PE=4 SV=1	0.000242375	4.43168e-05	0.000360054	0.000200483
R1DM38;R1EQN7;R1F968	>tr|R1DM38|R1DM38_EMIHU Uncharacterized protein OS=Emiliania huxleyi GN=EMIHUDRAFT_226075 PE=4 SV=1;>tr|R1EQN7|R1EQN7_EMIHU Uncharacterized protein OS=Emiliania huxleyi GN=EMIHUDRAFT_234451 PE=4 SV=1;>tr|R1F968|R1F968_EMIHU Uncharacterized protein OS=Emili	0.000241746	1.14522e-05	1.57079e-05	2.22143e-05
R1E1Z9	>tr|R1E1Z9|R1E1Z9_EMIHU Proteasome subunit alpha type OS=Emiliania huxleyi GN=EMIHUDRAFT_94882 PE=3 SV=1	0.000241367	0.000122834	0.000173687	1.87636e-05
R1F6L6	>tr|R1F6L6|R1F6L6_EMIHU Uncharacterized protein OS=Emiliania huxleyi GN=EMIHUDRAFT_434306 PE=4 SV=1	0.000240579	0.000195618	3.13605e-05	1.46891e-05
R1DPI9	>tr|R1DPI9|R1DPI9_EMIHU Uncharacterized protein OS=Emiliania huxleyi GN=EMIHUDRAFT_462385 PE=4 SV=1	0.000239555	6.22002e-05	0.000596221	6.25402e-05
R1FXH6	>tr|R1FXH6|R1FXH6_EMIHU Uncharacterized protein OS=Emiliania huxleyi GN=EMIHUDRAFT_433653 PE=4 SV=1	0.000239553	9.9354e-05	7.58806e-05	9.46499e-06
R1D5M2	>tr|R1D5M2|R1D5M2_EMIHU 40S ribosomal protein S27 OS=Emiliania huxleyi GN=EMIHUDRAFT_420900 PE=3 SV=1	0.000239018	6.0405e-05	3.96278e-05	5.60422e-05
R1BPH5;R1ENU9	>tr|R1BPH5|R1BPH5_EMIHU Aspartate aminotransferase OS=Emiliania huxleyi GN=AAT1 PE=4 SV=1	0.000238718	3.88337e-05	7.40412e-05	1.15566e-05
R1DG38	>tr|R1DG38|R1DG38_EMIHU Uncharacterized protein OS=Emiliania huxleyi GN=EMIHUDRAFT_216366 PE=4 SV=1	0.00023851	1.65799e-06	2.24348e-06	3.17276e-06
R1DDE8	>tr|R1DDE8|R1DDE8_EMIHU Uncharacterized protein (Fragment) OS=Emiliania huxleyi GN=EMIHUDRAFT_106752 PE=4 SV=1	0.000236388	6.1024e-05	7.58478e-05	2.49203e-05
R1CXE3;R1G023	>tr|R1CXE3|R1CXE3_EMIHU Uncharacterized protein OS=Emiliania huxleyi GN=EMIHUDRAFT_438638 PE=4 SV=1;>tr|R1G023|R1G023_EMIHU Uncharacterized protein OS=Emiliania huxleyi GN=EMIHUDRAFT_460414 PE=4 SV=1	0.00023584	3.23423e-05	2.55702e-05	1.37508e-05
R1DM96;R1E786	>tr|R1DM96|R1DM96_EMIHU Glutathione reductase OS=Emiliania huxleyi GN=GR1 PE=4 SV=1;>tr|R1E786|R1E786_EMIHU Glutathione reductase OS=Emiliania huxleyi GN=GR2 PE=4 SV=1	0.000235776	5.7624e-05	0.000344791	8.99798e-05
R1DQ22	>tr|R1DQ22|R1DQ22_EMIHU Glycyl-tRNA synthetase OS=Emiliania huxleyi GN=EMIHUDRAFT_454835 PE=4 SV=1	0.000235234	2.83571e-05	0.000277553	3.40545e-05
R1CZB6	>tr|R1CZB6|R1CZB6_EMIHU Uncharacterized protein OS=Emiliania huxleyi GN=EMIHUDRAFT_68433 PE=3 SV=1	0.000234753	6.5786e-05	1.91964e-06	2.71479e-06
R1DDW0;R1FF80;R1FF65	>tr|R1DDW0|R1DDW0_EMIHU Uncharacterized protein OS=Emiliania huxleyi GN=EMIHUDRAFT_419713 PE=4 SV=1;>tr|R1FF80|R1FF80_EMIHU Uncharacterized protein OS=Emiliania huxleyi GN=EMIHUDRAFT_442035 PE=4 SV=1;>tr|R1FF65|R1FF65_EMIHU Uncharacterized protein OS=Emili	0.000234503	1.2909e-05	1.3981e-05	2.05303e-06
R1ES53	>tr|R1ES53|R1ES53_EMIHU Coatomer subunit beta OS=Emiliania huxleyi GN=COPB2-1 PE=3 SV=1	0.000234205	1.70786e-05	8.13491e-05	1.5344e-05
R1E8F7	>tr|R1E8F7|R1E8F7_EMIHU Phosphate transporter (Fragment) OS=Emiliania huxleyi GN=PTA7 PE=3 SV=1	0.000234027	2.67417e-05	8.93359e-06	1.2634e-05
R1DIS8	>tr|R1DIS8|R1DIS8_EMIHU Secretory protein 23C OS=Emiliania huxleyi GN=SEC23C PE=4 SV=1	0.000233788	1.33555e-05	3.03946e-05	1.59892e-05
R1F3H8;R1DIF5	>tr|R1F3H8|R1F3H8_EMIHU Peptidylprolyl isomerase OS=Emiliania huxleyi GN=EMIHUDRAFT_229802 PE=4 SV=1;>tr|R1DIF5|R1DIF5_EMIHU Peptidylprolyl isomerase OS=Emiliania huxleyi GN=EMIHUDRAFT_111046 PE=4 SV=1	0.000232623	6.44145e-05	0.000209578	4.79488e-05
R1EY61	>tr|R1EY61|R1EY61_EMIHU Uncharacterized protein OS=Emiliania huxleyi GN=EMIHUDRAFT_435205 PE=4 SV=1	0.000232426	7.66457e-05	0.000133481	1.02718e-05
R1D1L3	>tr|R1D1L3|R1D1L3_EMIHU Uncharacterized protein OS=Emiliania huxleyi GN=EMIHUDRAFT_99665 PE=4 SV=1	0.000231155	9.05068e-05	3.54955e-05	3.04736e-05
R1BYD6	>tr|R1BYD6|R1BYD6_EMIHU Mitochondrial import receptor subunit tom40 OS=Emiliania huxleyi GN=EMIHUDRAFT_432658 PE=4 SV=1	0.000230723	7.03276e-05	0.000216503	1.8897e-05
R1FGT1;R1DWC3	>tr|R1FGT1|R1FGT1_EMIHU GTP-binding nuclear protein (Fragment) OS=Emiliania huxleyi GN=RAN-1 PE=3 SV=1;>tr|R1DWC3|R1DWC3_EMIHU GTP-binding nuclear protein (Fragment) OS=Emiliania huxleyi GN=RAN-2 PE=3 SV=1	0.000230158	3.48092e-05	0.000103108	5.73806e-06
R1BUL9;R1DVI5	>tr|R1BUL9|R1BUL9_EMIHU Uncharacterized protein OS=Emiliania huxleyi GN=EMIHUDRAFT_451926 PE=3 SV=1	0.000228059	9.07865e-05	4.22766e-05	2.7634e-05
R1DNN3	>tr|R1DNN3|R1DNN3_EMIHU Malic enzyme OS=Emiliania huxleyi GN=NAD-ME_2 PE=3 SV=1	0.000226699	3.81494e-05	0.000166869	6.19966e-05
Q4G356	>sp|Q4G356|RK14_EMIHU 50S ribosomal protein L14, chloroplastic OS=Emiliania huxleyi GN=rpl14 PE=3 SV=1	0.000226515	4.45682e-05	0.000531637	0.000122308
R1DK16;R1DQK0	>tr|R1DK16|R1DK16_EMIHU Uncharacterized protein OS=Emiliania huxleyi GN=EMIHUDRAFT_438171 PE=3 SV=1;>tr|R1DQK0|R1DQK0_EMIHU Uncharacterized protein OS=Emiliania huxleyi GN=EMIHUDRAFT_445914 PE=3 SV=1	0.000226304	7.96421e-05	6.16799e-05	3.14691e-05
R1DGK7;R1BVG3	>tr|R1DGK7|R1DGK7_EMIHU Uncharacterized protein OS=Emiliania huxleyi GN=EMIHUDRAFT_455557 PE=3 SV=1;>tr|R1BVG3|R1BVG3_EMIHU Uncharacterized protein OS=Emiliania huxleyi GN=EMIHUDRAFT_451880 PE=3 SV=1	0.000226181	0.000112281	0	0
R1E3S2	>tr|R1E3S2|R1E3S2_EMIHU Uncharacterized protein OS=Emiliania huxleyi GN=EMIHUDRAFT_470246 PE=3 SV=1	0.000225285	0.000105997	9.95227e-05	6.15113e-05
R1FRA0	>tr|R1FRA0|R1FRA0_EMIHU Uncharacterized protein (Fragment) OS=Emiliania huxleyi GN=EMIHUDRAFT_447420 PE=4 SV=1	0.000222864	5.34717e-06	6.00886e-06	8.49782e-06
R1CX78;R1EMF6	>tr|R1CX78|R1CX78_EMIHU Uncharacterized protein OS=Emiliania huxleyi GN=EMIHUDRAFT_414165 PE=4 SV=1;>tr|R1EMF6|R1EMF6_EMIHU Uncharacterized protein OS=Emiliania huxleyi GN=EMIHUDRAFT_79680 PE=4 SV=1	0.000221082	4.32593e-05	0.000223498	0.000105065
R1CDF0;R1DYC1	>tr|R1CDF0|R1CDF0_EMIHU Uncharacterized protein OS=Emiliania huxleyi GN=EMIHUDRAFT_469914 PE=4 SV=1;>tr|R1DYC1|R1DYC1_EMIHU Uncharacterized protein OS=Emiliania huxleyi GN=EMIHUDRAFT_451690 PE=4 SV=1	0.000219817	3.81842e-05	0.000119575	5.54652e-05
R1BWL7;R1BBM8	>tr|R1BWL7|R1BWL7_EMIHU Chaperonin 10 OS=Emiliania huxleyi GN=EMIHUDRAFT_437005 PE=3 SV=1	0.000218598	3.91326e-05	0.000221427	0.000134126
R1EHL3	>tr|R1EHL3|R1EHL3_EMIHU Uncharacterized protein OS=Emiliania huxleyi GN=EMIHUDRAFT_368369 PE=4 SV=1	0.000216752	3.23266e-05	0.000144079	9.99597e-05
R1CNX5	>tr|R1CNX5|R1CNX5_EMIHU Rab5L, rab family GTPase OS=Emiliania huxleyi GN=Rab5L-1 PE=4 SV=1	0.00021596	0.000200152	0.000116063	0.000164137
Q4G380	>sp|Q4G380|PSBE_EMIHU Cytochrome b559 subunit alpha OS=Emiliania huxleyi GN=psbE PE=3 SV=1	0.000215085	0.000176174	0.000401151	5.67374e-05
R1EGS8;R1BGZ8	>tr|R1EGS8|R1EGS8_EMIHU Light harvesting protein OS=Emiliania huxleyi GN=Lhcf73 PE=4 SV=1;>tr|R1BGZ8|R1BGZ8_EMIHU Light harvesting protein OS=Emiliania huxleyi GN=Lhcf37 PE=4 SV=1	0.000213966	6.46145e-05	5.817e-05	5.10119e-05
A0A0D3KDR8;R1BK95;R1DL23;R1F604;R1DBL2	>tr|A0A0D3KDR8|A0A0D3KDR8_EMIHU Uncharacterized protein OS=Emiliania huxleyi PE=4 SV=1;>tr|R1BK95|R1BK95_EMIHU Uncharacterized protein OS=Emiliania huxleyi GN=EMIHUDRAFT_257917 PE=4 SV=1;>tr|R1DL23|R1DL23_EMIHU Uncharacterized protein OS=Emiliania huxleyi	0.000212889	7.59331e-05	0.000212449	7.48342e-06
R1BX65	>tr|R1BX65|R1BX65_EMIHU Uncharacterized protein OS=Emiliania huxleyi GN=EMIHUDRAFT_461595 PE=4 SV=1	0.000212106	0.000165894	0	0
R1BAB9;R1BHR8	>tr|R1BAB9|R1BAB9_EMIHU Uncharacterized protein OS=Emiliania huxleyi GN=EMIHUDRAFT_555057 PE=4 SV=1	0.000210306	0.000131102	4.24207e-06	5.99919e-06
R1EVH3;R1E6M6	>tr|R1EVH3|R1EVH3_EMIHU Uncharacterized protein OS=Emiliania huxleyi GN=EMIHUDRAFT_416626 PE=4 SV=1;>tr|R1E6M6|R1E6M6_EMIHU Uncharacterized protein (Fragment) OS=Emiliania huxleyi GN=EMIHUDRAFT_255113 PE=4 SV=1	0.000209809	8.88806e-05	8.2957e-05	1.10635e-05
R1BL63	>tr|R1BL63|R1BL63_EMIHU Long-chain specific acyl-CoA dehydrogenase OS=Emiliania huxleyi GN=EMIHUDRAFT_437926 PE=3 SV=1	0.00020922	3.8635e-05	6.1967e-05	1.8575e-05
R1DG90;R1BA06	>tr|R1DG90|R1DG90_EMIHU Light harvesting protein OS=Emiliania huxleyi GN=Lhcf43 PE=4 SV=1;>tr|R1BA06|R1BA06_EMIHU Light harvesting protein OS=Emiliania huxleyi GN=Lhcf42 PE=4 SV=1	0.000208991	8.64023e-05	0.000162741	8.99544e-06
R1G3F2;R1CTR2	>tr|R1G3F2|R1G3F2_EMIHU Uncharacterized protein OS=Emiliania huxleyi GN=EMIHUDRAFT_108586 PE=4 SV=1	0.000208268	5.28923e-05	0.000142873	2.30041e-05
R1B7J9;R1E9D2	>tr|R1B7J9|R1B7J9_EMIHU Uncharacterized protein OS=Emiliania huxleyi GN=EMIHUDRAFT_359879 PE=4 SV=1;>tr|R1E9D2|R1E9D2_EMIHU Uncharacterized protein OS=Emiliania huxleyi GN=EMIHUDRAFT_444876 PE=4 SV=1	0.000207585	6.09701e-05	7.70227e-05	1.67142e-06
Q4G3E0	>sp|Q4G3E0|RK33_EMIHU 50S ribosomal protein L33, chloroplastic OS=Emiliania huxleyi GN=rpl33 PE=3 SV=1	0.000205997	9.83202e-05	0.00012993	9.28309e-05
R1D5X6;R1BNL3	>tr|R1D5X6|R1D5X6_EMIHU Uncharacterized protein OS=Emiliania huxleyi GN=EMIHUDRAFT_442544 PE=4 SV=1;>tr|R1BNL3|R1BNL3_EMIHU Uncharacterized protein OS=Emiliania huxleyi GN=EMIHUDRAFT_437575 PE=4 SV=1	0.000204422	8.53591e-05	8.6579e-05	1.04156e-05
R1F9C1	>tr|R1F9C1|R1F9C1_EMIHU Uncharacterized protein OS=Emiliania huxleyi GN=EMIHUDRAFT_449267 PE=4 SV=1	0.000204221	2.83075e-05	0.000163458	2.76065e-05
R1E957;R1CJ73	>tr|R1E957|R1E957_EMIHU NDUFA5/B13 subunit of NADH:ubiquinone oxidoreductase OS=Emiliania huxleyi GN=EMIHUDRAFT_469568 PE=4 SV=1;>tr|R1CJ73|R1CJ73_EMIHU NDUFA5/B13 subunit of NADH:ubiquinone oxidoreductase (Fragment) OS=Emiliania huxleyi GN=EMIHUDRAFT_4304	0.00020328	2.79454e-05	2.60705e-05	1.09276e-06
R1DCM0;R1C5Z5	>tr|R1DCM0|R1DCM0_EMIHU Uncharacterized protein OS=Emiliania huxleyi GN=EMIHUDRAFT_438676 PE=4 SV=1	0.000202962	1.13931e-05	0.000368913	8.70896e-05
R1BQ03	>tr|R1BQ03|R1BQ03_EMIHU Uncharacterized protein OS=Emiliania huxleyi GN=EMIHUDRAFT_437431 PE=4 SV=1	0.00020296	2.85844e-05	7.93049e-05	1.50845e-05
R1EIK7	>tr|R1EIK7|R1EIK7_EMIHU Glutathione peroxidase OS=Emiliania huxleyi GN=EMIHUDRAFT_308356 PE=4 SV=1	0.000202247	3.94737e-05	0.000438002	0.00011469
R1DRT0	>tr|R1DRT0|R1DRT0_EMIHU Uncharacterized protein OS=Emiliania huxleyi GN=EMIHUDRAFT_109630 PE=4 SV=1	0.000201724	8.6709e-05	6.17586e-05	3.4346e-06
R1D4G6	>tr|R1D4G6|R1D4G6_EMIHU Sulfhydryl oxidase OS=Emiliania huxleyi GN=EMIHUDRAFT_468451 PE=4 SV=1	0.000200689	6.17277e-05	4.94163e-05	1.10507e-05
Q4G3D9	>sp|Q4G3D9|RR18_EMIHU 30S ribosomal protein S18, chloroplastic OS=Emiliania huxleyi GN=rps18 PE=3 SV=1	0.000200391	2.72956e-05	1.26175e-05	1.78438e-05
A0A0D3I5T0	>tr|A0A0D3I5T0|A0A0D3I5T0_EMIHU Uncharacterized protein OS=Emiliania huxleyi PE=4 SV=1	0.000198893	4.00056e-05	0.000253601	1.01332e-05
R1D0R5	>tr|R1D0R5|R1D0R5_EMIHU Uncharacterized protein OS=Emiliania huxleyi GN=EMIHUDRAFT_522053 PE=3 SV=1	0.000198659	3.39557e-05	0.000832349	0.000467247
R1FR54;R1DRI6	>tr|R1FR54|R1FR54_EMIHU Uncharacterized protein OS=Emiliania huxleyi GN=EMIHUDRAFT_309232 PE=4 SV=1;>tr|R1DRI6|R1DRI6_EMIHU Uncharacterized protein OS=Emiliania huxleyi GN=EMIHUDRAFT_200568 PE=4 SV=1	0.000197476	0.00014446	0	0
R1DH35	>tr|R1DH35|R1DH35_EMIHU Uncharacterized protein OS=Emiliania huxleyi GN=EMIHUDRAFT_212369 PE=4 SV=1	0.000196691	4.72076e-05	6.66597e-05	1.40372e-05
R1EB65;R1B4H5	>tr|R1EB65|R1EB65_EMIHU Light harvesting protein OS=Emiliania huxleyi GN=Lhcf16_1 PE=4 SV=1;>tr|R1B4H5|R1B4H5_EMIHU Light harvesting protein OS=Emiliania huxleyi GN=Lhcf16_2 PE=4 SV=1	0.000196511	0.000117271	0.000439911	0.000192166
R1DDM0;R1FPF1	>tr|R1DDM0|R1DDM0_EMIHU Uncharacterized protein (Fragment) OS=Emiliania huxleyi GN=EMIHUDRAFT_447089 PE=4 SV=1;>tr|R1FPF1|R1FPF1_EMIHU Uncharacterized protein (Fragment) OS=Emiliania huxleyi GN=EMIHUDRAFT_446732 PE=4 SV=1	0.000195939	2.03119e-05	0.000178793	3.86058e-05
R1DYC7;R1D6Y9	>tr|R1DYC7|R1DYC7_EMIHU Uncharacterized protein (Fragment) OS=Emiliania huxleyi GN=EMIHUDRAFT_415940 PE=4 SV=1;>tr|R1D6Y9|R1D6Y9_EMIHU Glycerol-3-phosphate dehydrogenase (Fragment) OS=Emiliania huxleyi GN=EMIHUDRAFT_460094 PE=4 SV=1	0.00019563	2.8015e-05	0.000296607	1.00126e-05
R1BQM5;R1F9G4	>tr|R1BQM5|R1BQM5_EMIHU Uncharacterized protein OS=Emiliania huxleyi GN=EMIHUDRAFT_459716 PE=4 SV=1;>tr|R1F9G4|R1F9G4_EMIHU Uncharacterized protein OS=Emiliania huxleyi GN=EMIHUDRAFT_449475 PE=4 SV=1	0.000195621	0.000169478	0.000108764	3.37514e-05
R1EUZ9;R1BAJ3	>tr|R1EUZ9|R1EUZ9_EMIHU Uncharacterized protein OS=Emiliania huxleyi GN=EMIHUDRAFT_443364 PE=4 SV=1;>tr|R1BAJ3|R1BAJ3_EMIHU Uncharacterized protein OS=Emiliania huxleyi GN=EMIHUDRAFT_446457 PE=4 SV=1	0.000195405	4.99844e-05	0.000109476	2.49356e-05
R1DU53;R1F1B3;R1FH90	>tr|R1DU53|R1DU53_EMIHU Uncharacterized protein OS=Emiliania huxleyi GN=EMIHUDRAFT_103401 PE=4 SV=1	0.000194489	4.69926e-05	0.00046634	2.50124e-05
R1CXA2;R1EKP9	>tr|R1CXA2|R1CXA2_EMIHU Long chain acyl-CoA synthetase OS=Emiliania huxleyi GN=EMIHUDRAFT_353558 PE=4 SV=1;>tr|R1EKP9|R1EKP9_EMIHU Long chain acyl-CoA synthetase OS=Emiliania huxleyi GN=EMIHUDRAFT_469801 PE=4 SV=1	0.000194282	2.13357e-05	7.53138e-05	6.47077e-05
R1EMW9;R1DGQ4	>tr|R1EMW9|R1EMW9_EMIHU Uncharacterized protein OS=Emiliania huxleyi GN=EMIHUDRAFT_65105 PE=4 SV=1	0.000193191	2.0439e-05	5.30053e-05	3.02685e-05
R1ED22;R1DPC9	>tr|R1ED22|R1ED22_EMIHU Alanine--tRNA ligase OS=Emiliania huxleyi GN=EMIHUDRAFT_451216 PE=3 SV=1	0.000192461	1.24816e-05	0.000113192	2.86568e-05
R1F9H3	>tr|R1F9H3|R1F9H3_EMIHU Uncharacterized protein OS=Emiliania huxleyi GN=EMIHUDRAFT_202564 PE=4 SV=1	0.000191177	5.47786e-05	0.000118479	2.36069e-05
R1FC91	>tr|R1FC91|R1FC91_EMIHU Uncharacterized protein OS=Emiliania huxleyi GN=EMIHUDRAFT_442325 PE=4 SV=1	0.000191134	2.30627e-05	4.8263e-05	2.23707e-07
R1E5Y1;A0A0D3KF82	>tr|R1E5Y1|R1E5Y1_EMIHU Uncharacterized protein OS=Emiliania huxleyi GN=EMIHUDRAFT_448062 PE=3 SV=1	0.000190951	5.11954e-05	0.000278835	2.57158e-05
Q4G3F5	>sp|Q4G3F5|PSAB_EMIHU Photosystem I P700 chlorophyll a apoprotein A2 OS=Emiliania huxleyi GN=psaB PE=3 SV=1	0.000190734	8.32739e-05	0.000624492	0.000165125
R1D043;R1C042	>tr|R1D043|R1D043_EMIHU Uncharacterized protein OS=Emiliania huxleyi GN=EMIHUDRAFT_471310 PE=4 SV=1	0.000189371	5.55186e-05	1.50631e-05	1.88095e-05
R1DRA9;R1BBN3;A0A0D3HZN7	>tr|R1DRA9|R1DRA9_EMIHU Uncharacterized protein OS=Emiliania huxleyi GN=EMIHUDRAFT_448960 PE=3 SV=1;>tr|R1BBN3|R1BBN3_EMIHU Uncharacterized protein OS=Emiliania huxleyi GN=EMIHUDRAFT_460075 PE=3 SV=1	0.000188815	4.44749e-06	0.000277341	1.40782e-05
R1FQH4	>tr|R1FQH4|R1FQH4_EMIHU Formamidase OS=Emiliania huxleyi GN=AMI1 PE=4 SV=1	0.000188355	0.000223217	0	0
R1BIH7	>tr|R1BIH7|R1BIH7_EMIHU Uncharacterized protein OS=Emiliania huxleyi GN=EMIHUDRAFT_198142 PE=4 SV=1	0.000188263	3.59929e-05	4.51241e-05	2.23233e-05
R1BZI2	>tr|R1BZI2|R1BZI2_EMIHU Uncharacterized protein OS=Emiliania huxleyi GN=EMIHUDRAFT_451669 PE=3 SV=1	0.000188244	7.73335e-05	7.85064e-05	6.36575e-06
R1E2R6	>tr|R1E2R6|R1E2R6_EMIHU Uncharacterized protein (Fragment) OS=Emiliania huxleyi GN=EMIHUDRAFT_60889 PE=4 SV=1	0.000186748	8.11864e-05	0.000129266	5.92578e-05
R1G845	>tr|R1G845|R1G845_EMIHU Uncharacterized protein OS=Emiliania huxleyi GN=EMIHUDRAFT_461051 PE=4 SV=1	0.000186744	0.00016354	2.09096e-05	1.34533e-05
Q4G360	>sp|Q4G360|RK22_EMIHU 50S ribosomal protein L22, chloroplastic OS=Emiliania huxleyi GN=rpl22 PE=3 SV=1	0.000184459	4.08099e-05	0.000249462	1.80419e-05
R1DCH3	>tr|R1DCH3|R1DCH3_EMIHU Uncharacterized protein OS=Emiliania huxleyi GN=EMIHUDRAFT_441846 PE=4 SV=1	0.000183792	4.93216e-05	7.49614e-05	7.23943e-05
R1FK83	>tr|R1FK83|R1FK83_EMIHU Uncharacterized protein OS=Emiliania huxleyi GN=EMIHUDRAFT_351398 PE=3 SV=1	0.0001823	3.99628e-05	0.000762406	2.50602e-05
R1C3X9	>tr|R1C3X9|R1C3X9_EMIHU Uncharacterized protein OS=Emiliania huxleyi GN=EMIHUDRAFT_436495 PE=4 SV=1	0.000181215	2.76972e-05	0.000319527	5.72246e-05
R1BK59	>tr|R1BK59|R1BK59_EMIHU Uncharacterized protein (Fragment) OS=Emiliania huxleyi GN=EMIHUDRAFT_358471 PE=3 SV=1	0.000180491	3.24009e-05	5.471e-06	7.73717e-06
R1DEP9;R1BQ87;R1BLY1;R1EIW3;R1G1Z9	>tr|R1DEP9|R1DEP9_EMIHU Putative cytochrome c OS=Emiliania huxleyi GN=EMIHUDRAFT_431150 PE=3 SV=1	0.000179024	0.000119996	5.29443e-05	1.46541e-05
R1CK14	>tr|R1CK14|R1CK14_EMIHU Uncharacterized protein OS=Emiliania huxleyi GN=EMIHUDRAFT_444211 PE=4 SV=1	0.000178955	0.00012056	0.000108399	7.49731e-05
R1CXI3	>tr|R1CXI3|R1CXI3_EMIHU Uncharacterized protein OS=Emiliania huxleyi GN=EMIHUDRAFT_434886 PE=4 SV=1	0.000177892	1.79308e-05	0.000105791	2.11045e-05
R1CVB7;R1BZS9	>tr|R1CVB7|R1CVB7_EMIHU Dimethylglycine dehydrogenase OS=Emiliania huxleyi GN=EMIHUDRAFT_457242 PE=4 SV=1	0.00017783	7.49288e-05	2.24696e-05	1.54238e-05
R1DRQ8	>tr|R1DRQ8|R1DRQ8_EMIHU Uncharacterized protein OS=Emiliania huxleyi GN=EMIHUDRAFT_433624 PE=4 SV=1	0.000176913	5.61101e-05	4.76356e-06	6.73669e-06
R1DFG8	>tr|R1DFG8|R1DFG8_EMIHU Peptidyl-prolyl cis-trans isomerase OS=Emiliania huxleyi GN=EMIHUDRAFT_432900 PE=3 SV=1	0.000176659	5.29565e-05	4.14188e-05	5.39021e-07
R1DB89	>tr|R1DB89|R1DB89_EMIHU Light harvesting protein OS=Emiliania huxleyi GN=Lhcf46_1 PE=4 SV=1	0.000176326	3.72928e-05	0.000250146	5.29311e-05
R1ESH1;R1D9A6;R1D074;R1D9L0	>tr|R1ESH1|R1ESH1_EMIHU dTDP-glucose 4,6-dehydratase OS=Emiliania huxleyi GN=TGD PE=4 SV=1;>tr|R1D9A6|R1D9A6_EMIHU Uncharacterized protein OS=Emiliania huxleyi GN=EMIHUDRAFT_433184 PE=4 SV=1;>tr|R1D074|R1D074_EMIHU Uncharacterized protein OS=Emiliania huxl	0.000175082	6.42564e-05	6.12929e-05	3.55386e-05
R1BHK1;R1F8N9	>tr|R1BHK1|R1BHK1_EMIHU Peptidase M16 OS=Emiliania huxleyi GN=EMIHUDRAFT_428226 PE=4 SV=1;>tr|R1F8N9|R1F8N9_EMIHU Peptidase M16 OS=Emiliania huxleyi GN=EMIHUDRAFT_113643 PE=4 SV=1	0.000174549	5.67099e-05	0.00021534	7.86485e-05
A0A0D3JNX2	>tr|A0A0D3JNX2|A0A0D3JNX2_EMIHU Uncharacterized protein OS=Emiliania huxleyi PE=4 SV=1	0.000174107	6.29769e-05	0.000931294	0.000184772
R1FX49;R1DHP6;R1DZV6	>tr|R1FX49|R1FX49_EMIHU Uncharacterized protein OS=Emiliania huxleyi GN=EMIHUDRAFT_466525 PE=4 SV=1;>tr|R1DHP6|R1DHP6_EMIHU Uncharacterized protein (Fragment) OS=Emiliania huxleyi GN=EMIHUDRAFT_467505 PE=4 SV=1	0.000173344	4.671e-05	5.59669e-06	7.91491e-06
R1DDZ6;R1ESZ0	>tr|R1DDZ6|R1DDZ6_EMIHU Light harvesting protein OS=Emiliania huxleyi GN=Lhcf69 PE=4 SV=1;>tr|R1ESZ0|R1ESZ0_EMIHU Light harvesting protein OS=Emiliania huxleyi GN=Lhcf1 PE=4 SV=1	0.000172602	0.000149498	0.000633153	1.18475e-05
R1FSU7	>tr|R1FSU7|R1FSU7_EMIHU Putative mago nashi OS=Emiliania huxleyi GN=MGO PE=4 SV=1	0.000172424	7.29227e-05	8.31666e-05	1.2309e-05
R1EKS4;R1F2V5	>tr|R1EKS4|R1EKS4_EMIHU Uncharacterized protein OS=Emiliania huxleyi GN=EMIHUDRAFT_469489 PE=4 SV=1;>tr|R1F2V5|R1F2V5_EMIHU Uncharacterized protein OS=Emiliania huxleyi GN=EMIHUDRAFT_98923 PE=4 SV=1	0.000171246	1.49178e-05	0	0
R1D0A3	>tr|R1D0A3|R1D0A3_EMIHU Aminomethyltransferase OS=Emiliania huxleyi GN=GDCT1 PE=3 SV=1	0.00017078	1.66624e-05	5.87506e-05	2.55546e-05
R1D1X2	>tr|R1D1X2|R1D1X2_EMIHU Pyruvate dehydrogenase E1, beta subunit OS=Emiliania huxleyi GN=EMIHUDRAFT_449867 PE=4 SV=1	0.000170296	4.52312e-05	0.000155939	4.56818e-05
R1CQU8;R1D3P2	>tr|R1CQU8|R1CQU8_EMIHU Uncharacterized protein OS=Emiliania huxleyi GN=EMIHUDRAFT_220772 PE=4 SV=1;>tr|R1D3P2|R1D3P2_EMIHU Uncharacterized protein OS=Emiliania huxleyi GN=EMIHUDRAFT_216573 PE=4 SV=1	0.000169262	4.76053e-05	0.000193704	3.4537e-05
R1D9R0	>tr|R1D9R0|R1D9R0_EMIHU Ribosomal protein L19 OS=Emiliania huxleyi GN=EMIHUDRAFT_77213 PE=3 SV=1	0.000168786	0.000149468	7.3758e-05	6.40326e-05
R1ENV3	>tr|R1ENV3|R1ENV3_EMIHU Peptidylprolyl isomerase OS=Emiliania huxleyi GN=EMIHUDRAFT_435425 PE=4 SV=1	0.000167637	2.74584e-05	0.000182643	6.96921e-06
R1CZI9	>tr|R1CZI9|R1CZI9_EMIHU Mitochondrial processing peptidase alpha subunit (Fragment) OS=Emiliania huxleyi GN=EMIHUDRAFT_254142 PE=4 SV=1	0.000167286	2.01273e-05	0.000132645	7.45724e-06
R1BXY2	>tr|R1BXY2|R1BXY2_EMIHU NAD(P)+ transhydrogenase/PNT OS=Emiliania huxleyi GN=EMIHUDRAFT_426015 PE=4 SV=1	0.000166969	4.08617e-05	8.77383e-05	3.87919e-05
R1EGS2;R1DND5	>tr|R1EGS2|R1EGS2_EMIHU Uncharacterized protein OS=Emiliania huxleyi GN=EMIHUDRAFT_435983 PE=4 SV=1	0.000166767	2.64521e-05	1.58088e-05	1.82371e-05
R1C7F3;R1E535;R1DNH4;R1DZS1;R1DVC5	>tr|R1C7F3|R1C7F3_EMIHU Hsp104 OS=Emiliania huxleyi GN=EMIHUDRAFT_458913 PE=4 SV=1;>tr|R1E535|R1E535_EMIHU Hsp104 OS=Emiliania huxleyi GN=EMIHUDRAFT_416179 PE=4 SV=1	0.000166567	3.36283e-05	0.000128452	1.81523e-05
R1CW48	>tr|R1CW48|R1CW48_EMIHU Uncharacterized protein (Fragment) OS=Emiliania huxleyi GN=EMIHUDRAFT_68698 PE=3 SV=1	0.000166517	0.000129288	8.29095e-05	7.96343e-05
R1BMU9	>tr|R1BMU9|R1BMU9_EMIHU NADH dehydrogenase iron-sulfur protein 4 OS=Emiliania huxleyi GN=EMIHUDRAFT_449695 PE=4 SV=1	0.00016541	2.40826e-05	4.3001e-06	6.08126e-06
R1EGQ9;R1DFU2	>tr|R1EGQ9|R1EGQ9_EMIHU Uncharacterized protein OS=Emiliania huxleyi GN=EMIHUDRAFT_208792 PE=4 SV=1;>tr|R1DFU2|R1DFU2_EMIHU Uncharacterized protein OS=Emiliania huxleyi GN=EMIHUDRAFT_459906 PE=4 SV=1	0.000164177	5.12668e-05	6.90618e-05	4.35276e-06
R1EN77	>tr|R1EN77|R1EN77_EMIHU NADH dehydrogenase iron-sulfur protein 3, mitochodrial OS=Emiliania huxleyi GN=EMIHUDRAFT_450770 PE=3 SV=1	0.000163971	9.27013e-05	0.000104881	1.99879e-05
R1F4D6	>tr|R1F4D6|R1F4D6_EMIHU Uncharacterized protein OS=Emiliania huxleyi GN=EMIHUDRAFT_235206 PE=4 SV=1	0.000163766	9.00195e-06	3.71026e-05	3.70917e-06
R1FX02	>tr|R1FX02|R1FX02_EMIHU Catechol-O-methyltransferase OS=Emiliania huxleyi GN=EMIHUDRAFT_433509 PE=4 SV=1	0.000163394	5.58414e-05	3.74474e-05	1.21379e-05
R1CJ07	>tr|R1CJ07|R1CJ07_EMIHU Uncharacterized protein OS=Emiliania huxleyi GN=EMIHUDRAFT_215471 PE=4 SV=1	0.000162806	3.3597e-05	5.25067e-05	1.51595e-05
R1EC28	>tr|R1EC28|R1EC28_EMIHU Uncharacterized protein OS=Emiliania huxleyi GN=EMIHUDRAFT_196702 PE=4 SV=1	0.000161592	9.8405e-05	4.25558e-05	3.92439e-06
R1FWV8	>tr|R1FWV8|R1FWV8_EMIHU Uncharacterized protein (Fragment) OS=Emiliania huxleyi GN=EMIHUDRAFT_260252 PE=4 SV=1	0.000161151	0.000140777	0.000136704	9.81357e-05
R1FBH6	>tr|R1FBH6|R1FBH6_EMIHU Uncharacterized protein OS=Emiliania huxleyi GN=EMIHUDRAFT_252372 PE=4 SV=1	0.000161046	3.28524e-05	0.000226952	3.7363e-05
R1E660	>tr|R1E660|R1E660_EMIHU Uncharacterized protein OS=Emiliania huxleyi GN=EMIHUDRAFT_450743 PE=4 SV=1	0.000160287	3.60235e-05	6.69834e-05	5.98504e-06
R1F9L7;R1ETI4	>tr|R1F9L7|R1F9L7_EMIHU Uncharacterized protein OS=Emiliania huxleyi GN=EMIHUDRAFT_434204 PE=4 SV=1	0.000160082	8.69254e-05	3.21559e-06	8.74597e-07
R1E5Q8	>tr|R1E5Q8|R1E5Q8_EMIHU Uncharacterized protein OS=Emiliania huxleyi GN=EMIHUDRAFT_413893 PE=4 SV=1	0.000160025	2.06387e-05	4.91886e-05	2.7439e-05
R1BV60;R1BJG6	>tr|R1BV60|R1BV60_EMIHU Uncharacterized protein OS=Emiliania huxleyi GN=EMIHUDRAFT_459530 PE=4 SV=1;>tr|R1BJG6|R1BJG6_EMIHU Uncharacterized protein OS=Emiliania huxleyi GN=EMIHUDRAFT_465316 PE=4 SV=1	0.000160014	2.71578e-05	5.93064e-05	5.08293e-05
R1F1F9;R1EFP3	>tr|R1F1F9|R1F1F9_EMIHU Aminopeptidase OS=Emiliania huxleyi GN=EMIHUDRAFT_418134 PE=4 SV=1;>tr|R1EFP3|R1EFP3_EMIHU Aminopeptidase OS=Emiliania huxleyi GN=EMIHUDRAFT_418804 PE=4 SV=1	0.000159954	5.17899e-05	0.0002935	5.06111e-06
R1EPF2;R1BNH2	>tr|R1EPF2|R1EPF2_EMIHU Carboxyl-terminal processing protease OS=Emiliania huxleyi GN=EMIHUDRAFT_315400 PE=4 SV=1;>tr|R1BNH2|R1BNH2_EMIHU Uncharacterized protein OS=Emiliania huxleyi GN=EMIHUDRAFT_214344 PE=4 SV=1	0.000158721	4.70593e-05	6.40163e-06	9.05327e-06
R1DJG6	>tr|R1DJG6|R1DJG6_EMIHU Formaldehyde dehydrogenase/S-formylglutathione hydrolase OS=Emiliania huxleyi GN=EMIHUDRAFT_448149 PE=4 SV=1	0.000158178	3.31348e-05	0.000186807	1.41533e-06
R1FD99;R1DIH7	>tr|R1FD99|R1FD99_EMIHU Uncharacterized protein OS=Emiliania huxleyi GN=EMIHUDRAFT_441626 PE=4 SV=1;>tr|R1DIH7|R1DIH7_EMIHU Uncharacterized protein OS=Emiliania huxleyi GN=EMIHUDRAFT_441130 PE=4 SV=1	0.000157838	5.49275e-05	0.000318512	7.23818e-05
R1DPR2	>tr|R1DPR2|R1DPR2_EMIHU Tubulin alpha chain OS=Emiliania huxleyi GN=EMIHUDRAFT_416424 PE=3 SV=1	0.000157802	4.17334e-05	4.47336e-05	4.0542e-05
R1DK02;R1EFG5	>tr|R1DK02|R1DK02_EMIHU Uncharacterized protein OS=Emiliania huxleyi GN=EMIHUDRAFT_452526 PE=4 SV=1;>tr|R1EFG5|R1EFG5_EMIHU Uncharacterized protein OS=Emiliania huxleyi GN=EMIHUDRAFT_310680 PE=4 SV=1	0.000157118	9.7539e-05	0.000156275	4.05061e-06
R1BI48	>tr|R1BI48|R1BI48_EMIHU Uncharacterized protein OS=Emiliania huxleyi GN=EMIHUDRAFT_452958 PE=4 SV=1	0.000156473	2.4144e-05	2.76623e-05	1.0489e-05
R1DFC4	>tr|R1DFC4|R1DFC4_EMIHU Uncharacterized protein OS=Emiliania huxleyi GN=EMIHUDRAFT_453310 PE=4 SV=1	0.000156118	3.39017e-05	6.86311e-05	1.66945e-05
R1BIX8;R1CWH2	>tr|R1BIX8|R1BIX8_EMIHU Uncharacterized protein OS=Emiliania huxleyi GN=EMIHUDRAFT_465373 PE=4 SV=1	0.000155722	1.19508e-05	7.12947e-05	4.05427e-05
R1DUH6;R1DRH9	>tr|R1DUH6|R1DUH6_EMIHU Uncharacterized protein OS=Emiliania huxleyi GN=EMIHUDRAFT_447960 PE=4 SV=1;>tr|R1DRH9|R1DRH9_EMIHU Uncharacterized protein (Fragment) OS=Emiliania huxleyi GN=EMIHUDRAFT_460493 PE=4 SV=1	0.000155194	4.95469e-05	3.98567e-05	6.86426e-07
R1D0K6;R1C8R5	>tr|R1D0K6|R1D0K6_EMIHU Putative acetyl-CoA acetyltransferase OS=Emiliania huxleyi GN=EMIHUDRAFT_434807 PE=3 SV=1;>tr|R1C8R5|R1C8R5_EMIHU Acetyl-CoA acetyl transferase OS=Emiliania huxleyi GN=ACAT1 PE=3 SV=1	0.000155167	2.56953e-05	4.03263e-05	1.50028e-05
Q4G391	>sp|Q4G391|RR16_EMIHU 30S ribosomal protein S16, chloroplastic OS=Emiliania huxleyi GN=rps16 PE=3 SV=1	0.000155165	0.000138558	0.00012417	5.10955e-05
R1FS20;R1DHP0	>tr|R1FS20|R1FS20_EMIHU Uncharacterized protein OS=Emiliania huxleyi GN=EMIHUDRAFT_313460 PE=3 SV=1;>tr|R1DHP0|R1DHP0_EMIHU Uncharacterized protein OS=Emiliania huxleyi GN=EMIHUDRAFT_317040 PE=3 SV=1	0.000154724	0.000119337	0.000150881	1.88094e-05
R1BA60;R1EHN6	>tr|R1BA60|R1BA60_EMIHU Uncharacterized protein OS=Emiliania huxleyi GN=EMIHUDRAFT_218976 PE=4 SV=1;>tr|R1EHN6|R1EHN6_EMIHU Uncharacterized protein (Fragment) OS=Emiliania huxleyi GN=EMIHUDRAFT_374036 PE=4 SV=1	0.000154459	9.19289e-05	8.63756e-05	3.6282e-05
R1F9H9	>tr|R1F9H9|R1F9H9_EMIHU Uncharacterized protein OS=Emiliania huxleyi GN=EMIHUDRAFT_233271 PE=4 SV=1	0.000154407	5.57183e-05	2.52298e-05	3.56804e-05
R1BNC3;R1E3T3	>tr|R1BNC3|R1BNC3_EMIHU Uncharacterized protein OS=Emiliania huxleyi GN=EMIHUDRAFT_247902 PE=4 SV=1	0.000153066	2.83756e-05	2.99032e-05	4.83743e-06
R1EU53;R1FE30;R1DE87;R1BPE8;R1DL09;R1DCU6;R1FCR5	>tr|R1EU53|R1EU53_EMIHU Uncharacterized protein OS=Emiliania huxleyi GN=EMIHUDRAFT_469324 PE=4 SV=1;>tr|R1FE30|R1FE30_EMIHU Uncharacterized protein (Fragment) OS=Emiliania huxleyi GN=EMIHUDRAFT_50086 PE=4 SV=1;>tr|R1DE87|R1DE87_EMIHU Uncharacterized protei	0.000152545	7.90872e-06	0.00173501	0.000142919
R1DSN7	>tr|R1DSN7|R1DSN7_EMIHU Uncharacterized protein OS=Emiliania huxleyi GN=EMIHUDRAFT_466844 PE=4 SV=1	0.000152524	3.81052e-05	1.31378e-05	1.85797e-05
R1BY47	>tr|R1BY47|R1BY47_EMIHU Uncharacterized protein OS=Emiliania huxleyi GN=EMIHUDRAFT_420487 PE=4 SV=1	0.000151809	2.30458e-05	0.000260771	2.95079e-05
R1EQ71;R1DGV6	>tr|R1EQ71|R1EQ71_EMIHU Uncharacterized protein OS=Emiliania huxleyi GN=EMIHUDRAFT_435273 PE=4 SV=1;>tr|R1DGV6|R1DGV6_EMIHU Uncharacterized protein OS=Emiliania huxleyi GN=EMIHUDRAFT_438446 PE=4 SV=1	0.000151774	3.52823e-05	0.00012429	1.69926e-07
R1BXY6	>tr|R1BXY6|R1BXY6_EMIHU Uncharacterized protein OS=Emiliania huxleyi GN=EMIHUDRAFT_459409 PE=4 SV=1	0.000150735	6.08866e-05	0.000121972	8.22978e-06
R1E8Z7	>tr|R1E8Z7|R1E8Z7_EMIHU Malate dehydrogenase OS=Emiliania huxleyi GN=EMIHUDRAFT_414497 PE=3 SV=1	0.00015062	4.5886e-05	0.000184894	3.98061e-05
R1CPJ7	>tr|R1CPJ7|R1CPJ7_EMIHU Uncharacterized protein OS=Emiliania huxleyi GN=EMIHUDRAFT_450507 PE=4 SV=1	0.000150605	1.48454e-05	0	0
R1DMR8;R1FC57;R1BRM6;R1ELF9	>tr|R1DMR8|R1DMR8_EMIHU Uncharacterized protein OS=Emiliania huxleyi GN=EMIHUDRAFT_105378 PE=4 SV=1;>tr|R1FC57|R1FC57_EMIHU Uncharacterized protein (Fragment) OS=Emiliania huxleyi GN=EMIHUDRAFT_122496 PE=4 SV=1	0.000150524	4.43913e-06	0	0
R1FZ96	>tr|R1FZ96|R1FZ96_EMIHU NADH-cytochrome b5 reductase OS=Emiliania huxleyi GN=EMIHUDRAFT_373005 PE=3 SV=1	0.000150235	1.83834e-05	0.000102076	2.95085e-06
R1DT10;R1CSF2	>tr|R1DT10|R1DT10_EMIHU Uncharacterized protein OS=Emiliania huxleyi GN=EMIHUDRAFT_214236 PE=4 SV=1;>tr|R1CSF2|R1CSF2_EMIHU Uncharacterized protein OS=Emiliania huxleyi GN=EMIHUDRAFT_237584 PE=4 SV=1	0.000150008	1.62175e-05	0.000106023	3.87587e-05
Q4G354	>sp|Q4G354|RR8_EMIHU 30S ribosomal protein S8, chloroplastic OS=Emiliania huxleyi GN=rps8 PE=3 SV=1	0.00014991	7.19631e-05	7.23661e-05	7.59346e-06
R1DZY2	>tr|R1DZY2|R1DZY2_EMIHU Centrin-like protein (Fragment) OS=Emiliania huxleyi GN=CTN4 PE=4 SV=1	0.000149223	6.32636e-05	4.3307e-05	1.2408e-05
R1BY95	>tr|R1BY95|R1BY95_EMIHU Uncharacterized protein OS=Emiliania huxleyi GN=EMIHUDRAFT_350324 PE=4 SV=1	0.00014881	0.000102175	1.85342e-05	1.60569e-05
R1DGE8	>tr|R1DGE8|R1DGE8_EMIHU NADH dehydrogenase [ubiquinone] 1 alpha subcomplex subunit 12 OS=Emiliania huxleyi GN=EMIHUDRAFT_437131 PE=3 SV=1	0.000147689	2.81182e-05	4.71178e-05	5.17688e-05
R1BJM5;R1DFS5	>tr|R1BJM5|R1BJM5_EMIHU Inorganic pyrophosphatase OS=Emiliania huxleyi GN=EMIHUDRAFT_452787 PE=4 SV=1;>tr|R1DFS5|R1DFS5_EMIHU Inorganic pyrophosphatase OS=Emiliania huxleyi GN=EMIHUDRAFT_467682 PE=4 SV=1	0.000147667	2.61042e-05	0.000244864	4.4286e-05
R1BYH0	>tr|R1BYH0|R1BYH0_EMIHU Uncharacterized protein OS=Emiliania huxleyi GN=EMIHUDRAFT_370690 PE=4 SV=1	0.000147365	6.23009e-05	2.13051e-05	1.08431e-05
R1G2L1	>tr|R1G2L1|R1G2L1_EMIHU Uncharacterized protein (Fragment) OS=Emiliania huxleyi GN=EMIHUDRAFT_50610 PE=4 SV=1	0.000147301	1.45761e-05	0.000106431	0.000150516
R1FTP0	>tr|R1FTP0|R1FTP0_EMIHU Uncharacterized protein OS=Emiliania huxleyi GN=EMIHUDRAFT_439938 PE=4 SV=1	0.000146891	1.22049e-05	1.36301e-05	1.92759e-05
R1CXY5;R1CUE2	>tr|R1CXY5|R1CXY5_EMIHU Acetylornithine aminotransferase OS=Emiliania huxleyi GN=EMIHUDRAFT_198605 PE=4 SV=1;>tr|R1CUE2|R1CUE2_EMIHU Uncharacterized protein OS=Emiliania huxleyi GN=EMIHUDRAFT_236688 PE=4 SV=1	0.000146755	8.40937e-05	3.28731e-05	7.50071e-06
R1G2S8	>tr|R1G2S8|R1G2S8_EMIHU Uncharacterized protein OS=Emiliania huxleyi GN=EMIHUDRAFT_454319 PE=4 SV=1	0.000146626	3.58244e-05	5.15696e-05	1.19178e-06
R1CR32;R1BF11	>tr|R1CR32|R1CR32_EMIHU Serine/threonine-protein phosphatase OS=Emiliania huxleyi GN=EMIHUDRAFT_415666 PE=3 SV=1;>tr|R1BF11|R1BF11_EMIHU Serine/threonine-protein phosphatase OS=Emiliania huxleyi GN=EMIHUDRAFT_416895 PE=3 SV=1	0.000146273	4.43021e-05	6.18904e-05	7.07524e-05
R1DM58	>tr|R1DM58|R1DM58_EMIHU 3-oxoacyl-[acyl-carrier-protein] synthase OS=Emiliania huxleyi GN=EMIHUDRAFT_438034 PE=3 SV=1	0.000145579	4.82488e-05	6.69838e-05	3.55021e-05
R1FY51	>tr|R1FY51|R1FY51_EMIHU Uncharacterized protein OS=Emiliania huxleyi GN=EMIHUDRAFT_439544 PE=4 SV=1	0.000145507	1.88441e-05	6.25663e-05	5.12453e-06
R1DJZ2;R1FQF3	>tr|R1DJZ2|R1DJZ2_EMIHU Uncharacterized protein OS=Emiliania huxleyi GN=EMIHUDRAFT_452934 PE=4 SV=1;>tr|R1FQF3|R1FQF3_EMIHU Uncharacterized protein OS=Emiliania huxleyi GN=EMIHUDRAFT_455303 PE=4 SV=1	0.000145452	0.000127323	0.000746025	0.00105504
R1DGQ0;R1E2G9	>tr|R1DGQ0|R1DGQ0_EMIHU Uncharacterized protein OS=Emiliania huxleyi GN=EMIHUDRAFT_460589 PE=4 SV=1;>tr|R1E2G9|R1E2G9_EMIHU Uncharacterized protein OS=Emiliania huxleyi GN=EMIHUDRAFT_310487 PE=4 SV=1	0.000144102	1.73213e-05	0.000191554	0.000108752
R1DD22;R1CUY5;R1BGQ2	>tr|R1DD22|R1DD22_EMIHU Putative ABC transporter OS=Emiliania huxleyi GN=EMIHUDRAFT_71774 PE=4 SV=1	0.00014399	6.98566e-05	3.92468e-05	1.54773e-05
R1DZL8	>tr|R1DZL8|R1DZL8_EMIHU Uncharacterized protein OS=Emiliania huxleyi GN=EMIHUDRAFT_210547 PE=4 SV=1	0.000143129	1.27115e-05	2.38252e-05	8.16064e-06
R1EP75	>tr|R1EP75|R1EP75_EMIHU Peptidylprolyl isomerase OS=Emiliania huxleyi GN=EMIHUDRAFT_425817 PE=4 SV=1	0.000142864	0.000101051	7.13447e-05	4.50183e-05
R1EZE6	>tr|R1EZE6|R1EZE6_EMIHU Uncharacterized protein OS=Emiliania huxleyi GN=EMIHUDRAFT_434731 PE=4 SV=1	0.000141617	6.12513e-05	9.65588e-06	7.56097e-06
R1D027;R1D204	>tr|R1D027|R1D027_EMIHU Uncharacterized protein OS=Emiliania huxleyi GN=EMIHUDRAFT_460274 PE=3 SV=1;>tr|R1D204|R1D204_EMIHU Uncharacterized protein OS=Emiliania huxleyi GN=EMIHUDRAFT_438286 PE=3 SV=1	0.000141075	1.67276e-05	5.33986e-05	1.13901e-05
R1FTP5	>tr|R1FTP5|R1FTP5_EMIHU Putative mercuric reductase OS=Emiliania huxleyi GN=MER2 PE=4 SV=1	0.000140345	7.65073e-05	9.06794e-05	4.22391e-05
R1BVP6	>tr|R1BVP6|R1BVP6_EMIHU Uncharacterized protein OS=Emiliania huxleyi GN=EMIHUDRAFT_103666 PE=4 SV=1	0.000138921	1.84229e-05	0.000139156	7.72228e-06
R1B7N4	>tr|R1B7N4|R1B7N4_EMIHU Uncharacterized protein OS=Emiliania huxleyi GN=EMIHUDRAFT_414809 PE=3 SV=1	0.00013857	1.43472e-05	1.90361e-05	5.14008e-06
R1EEI4;R1BER0	>tr|R1EEI4|R1EEI4_EMIHU Lon protease homolog OS=Emiliania huxleyi GN=EMIHUDRAFT_424835 PE=3 SV=1;>tr|R1BER0|R1BER0_EMIHU ATP-dependent protease La OS=Emiliania huxleyi GN=EMIHUDRAFT_453205 PE=3 SV=1	0.000137427	2.07918e-06	3.88639e-05	4.89896e-06
R1DLV9;R1ERF9	>tr|R1DLV9|R1DLV9_EMIHU Uncharacterized protein OS=Emiliania huxleyi GN=EMIHUDRAFT_437492 PE=4 SV=1;>tr|R1ERF9|R1ERF9_EMIHU Uncharacterized protein OS=Emiliania huxleyi GN=EMIHUDRAFT_443591 PE=4 SV=1	0.000136855	4.69264e-05	6.50579e-05	3.82018e-06
R1BH43	>tr|R1BH43|R1BH43_EMIHU Eukaryotic translation initiation factor 3 subunit I OS=Emiliania huxleyi GN=EMIHUDRAFT_438175 PE=3 SV=1	0.000136318	1.84244e-05	0.000374209	1.91664e-05
R1BJL4	>tr|R1BJL4|R1BJL4_EMIHU Uncharacterized protein OS=Emiliania huxleyi GN=EMIHUDRAFT_216187 PE=4 SV=1	0.000136308	5.1463e-05	5.50076e-06	7.77924e-06
R1G2V7	>tr|R1G2V7|R1G2V7_EMIHU Uncharacterized protein OS=Emiliania huxleyi GN=EMIHUDRAFT_223077 PE=4 SV=1	0.000136229	1.22009e-05	0.00010111	1.39689e-05
R1CCM8	>tr|R1CCM8|R1CCM8_EMIHU 2,3-BPG-independent phosphoglycerate mutase OS=Emiliania huxleyi GN=PGMI1 PE=3 SV=1	0.000134738	2.23113e-05	0.000312391	2.35724e-05
R1DX47;R1C7T7	>tr|R1DX47|R1DX47_EMIHU Uncharacterized protein OS=Emiliania huxleyi GN=EMIHUDRAFT_371132 PE=4 SV=1;>tr|R1C7T7|R1C7T7_EMIHU Uncharacterized protein OS=Emiliania huxleyi GN=EMIHUDRAFT_349982 PE=4 SV=1	0.000134164	3.76231e-05	8.52881e-05	5.88868e-05
R1EQS3	>tr|R1EQS3|R1EQS3_EMIHU Polyketide synthase OS=Emiliania huxleyi GN=PKS3 PE=4 SV=1	0.000134048	9.00768e-05	0.000171917	6.08901e-06
R1FNW9	>tr|R1FNW9|R1FNW9_EMIHU Uncharacterized protein OS=Emiliania huxleyi GN=EMIHUDRAFT_227832 PE=4 SV=1	0.000133994	7.88928e-05	4.99654e-05	2.11779e-05
R1EED1;R1DYQ5	>tr|R1EED1|R1EED1_EMIHU Uncharacterized protein OS=Emiliania huxleyi GN=EMIHUDRAFT_443715 PE=4 SV=1;>tr|R1DYQ5|R1DYQ5_EMIHU Uncharacterized protein OS=Emiliania huxleyi GN=EMIHUDRAFT_439615 PE=4 SV=1	0.000133486	6.49517e-06	0.00011761	5.384e-07
R1E035;R1DCP0	>tr|R1E035|R1E035_EMIHU Uncharacterized protein OS=Emiliania huxleyi GN=EMIHUDRAFT_66467 PE=4 SV=1;>tr|R1DCP0|R1DCP0_EMIHU Uncharacterized protein OS=Emiliania huxleyi GN=EMIHUDRAFT_455983 PE=4 SV=1	0.000133185	6.9291e-05	4.12062e-05	2.15413e-05
R1D2C9	>tr|R1D2C9|R1D2C9_EMIHU Uncharacterized protein OS=Emiliania huxleyi GN=EMIHUDRAFT_465488 PE=4 SV=1	0.000132275	3.21432e-05	0.000145429	2.13616e-05
R1DZK0	>tr|R1DZK0|R1DZK0_EMIHU Uncharacterized protein OS=Emiliania huxleyi GN=EMIHUDRAFT_445439 PE=4 SV=1	0.000132193	1.40374e-05	1.37364e-05	1.94262e-05
R1DNB9;R1FN86	>tr|R1DNB9|R1DNB9_EMIHU Uncharacterized protein (Fragment) OS=Emiliania huxleyi GN=EMIHUDRAFT_373238 PE=4 SV=1;>tr|R1FN86|R1FN86_EMIHU Putative peptide methionine-R-sulfoxide reductase OS=Emiliania huxleyi GN=MSRB2 PE=4 SV=1	0.000131902	3.37595e-05	1.36186e-05	3.33375e-06
R1E5R5;R1DMV8	>tr|R1E5R5|R1E5R5_EMIHU Gamma-adaptin OS=Emiliania huxleyi GN=AP1G-1 PE=4 SV=1;>tr|R1DMV8|R1DMV8_EMIHU Gamma-adaptin OS=Emiliania huxleyi GN=AP1G-2 PE=4 SV=1	0.000131798	3.33761e-05	4.03624e-05	4.95783e-06
R1DT04	>tr|R1DT04|R1DT04_EMIHU Uncharacterized protein OS=Emiliania huxleyi GN=EMIHUDRAFT_437509 PE=4 SV=1	0.000131536	4.71798e-05	6.66168e-05	1.67893e-05
R1ERZ3	>tr|R1ERZ3|R1ERZ3_EMIHU Uncharacterized protein OS=Emiliania huxleyi GN=EMIHUDRAFT_204045 PE=4 SV=1	0.000131098	0.00010623	0	0
R1DNI3;R1DFV4	>tr|R1DNI3|R1DNI3_EMIHU Uncharacterized protein OS=Emiliania huxleyi GN=EMIHUDRAFT_423253 PE=4 SV=1;>tr|R1DFV4|R1DFV4_EMIHU Uncharacterized protein (Fragment) OS=Emiliania huxleyi GN=EMIHUDRAFT_371835 PE=4 SV=1	0.000130908	5.81161e-05	8.50378e-05	6.13841e-06
R1BSS3;R1E9Z1	>tr|R1BSS3|R1BSS3_EMIHU Uncharacterized protein (Fragment) OS=Emiliania huxleyi GN=EMIHUDRAFT_459635 PE=4 SV=1;>tr|R1E9Z1|R1E9Z1_EMIHU Uncharacterized protein OS=Emiliania huxleyi GN=EMIHUDRAFT_421733 PE=4 SV=1	0.000129966	0.000114843	4.31316e-05	2.66536e-05
R1FRV3	>tr|R1FRV3|R1FRV3_EMIHU Uncharacterized protein OS=Emiliania huxleyi GN=EMIHUDRAFT_61107 PE=4 SV=1	0.000129805	3.28093e-05	2.97769e-05	1.36033e-05
R1DEZ0;R1BQ67	>tr|R1DEZ0|R1DEZ0_EMIHU Uncharacterized protein OS=Emiliania huxleyi GN=EMIHUDRAFT_437166 PE=4 SV=1	0.0001294	1.16197e-05	8.29436e-05	5.12792e-05
R1DQC5;R1D152	>tr|R1DQC5|R1DQC5_EMIHU Electron-transferring-flavo protein dehydrogenase OS=Emiliania huxleyi GN=EMIHUDRAFT_437738 PE=4 SV=1;>tr|R1D152|R1D152_EMIHU Uncharacterized protein OS=Emiliania huxleyi GN=EMIHUDRAFT_442828 PE=4 SV=1	0.000128892	2.70336e-05	0.000326204	8.01158e-05
R1BIB0	>tr|R1BIB0|R1BIB0_EMIHU Uncharacterized protein OS=Emiliania huxleyi GN=EMIHUDRAFT_350646 PE=4 SV=1	0.000128599	1.70795e-05	0	0
R1DAX5	>tr|R1DAX5|R1DAX5_EMIHU Proteasome subunit beta type OS=Emiliania huxleyi GN=EMIHUDRAFT_446067 PE=3 SV=1	0.000128311	6.21247e-05	0.000100509	3.83905e-06
R1CW10	>tr|R1CW10|R1CW10_EMIHU Uncharacterized protein OS=Emiliania huxleyi GN=EMIHUDRAFT_64409 PE=3 SV=1	0.000128079	2.39817e-05	3.5763e-05	1.18476e-05
R1DEG8;R1EZ68	>tr|R1DEG8|R1DEG8_EMIHU DP-N-acetylglucosamine pyrophosphorylase OS=Emiliania huxleyi GN=EMIHUDRAFT_427850 PE=4 SV=1	0.00012785	4.50081e-05	0.000169364	4.7272e-06
R1DS02;R1CFE4;R1EKT6	>tr|R1DS02|R1DS02_EMIHU Uncharacterized protein OS=Emiliania huxleyi GN=EMIHUDRAFT_247904 PE=4 SV=1;>tr|R1CFE4|R1CFE4_EMIHU Uncharacterized protein OS=Emiliania huxleyi GN=EMIHUDRAFT_241149 PE=4 SV=1	0.000126163	4.11155e-05	3.18522e-05	4.78766e-06
R1B622;R1G458	>tr|R1B622|R1B622_EMIHU Uncharacterized protein OS=Emiliania huxleyi GN=EMIHUDRAFT_220968 PE=4 SV=1;>tr|R1G458|R1G458_EMIHU Uncharacterized protein OS=Emiliania huxleyi GN=EMIHUDRAFT_251065 PE=4 SV=1	0.000125734	2.6919e-05	0	0
R1B2X9	>tr|R1B2X9|R1B2X9_EMIHU Uncharacterized protein (Fragment) OS=Emiliania huxleyi GN=EMIHUDRAFT_466319 PE=4 SV=1	0.000125613	8.95545e-06	1.29156e-05	3.5936e-06
R1FII8;R1D5Q5	>tr|R1FII8|R1FII8_EMIHU FBPase OS=Emiliania huxleyi GN=EMIHUDRAFT_434018 PE=3 SV=1	0.00012515	3.18472e-05	0.000125964	0.00012561
R1CUM2	>tr|R1CUM2|R1CUM2_EMIHU Uncharacterized protein OS=Emiliania huxleyi GN=EMIHUDRAFT_236544 PE=4 SV=1	0.000125143	1.91909e-05	3.4113e-05	6.93817e-07
R1EM78;A0A0D3I4D1	>tr|R1EM78|R1EM78_EMIHU Aspartyl-tRNA synthetase OS=Emiliania huxleyi GN=EMIHUDRAFT_415539 PE=3 SV=1;>tr|A0A0D3I4D1|A0A0D3I4D1_EMIHU Uncharacterized protein OS=Emiliania huxleyi PE=4 SV=1	0.000124857	4.04924e-05	4.39859e-05	4.48798e-05
R1F672;R1FG97	>tr|R1F672|R1F672_EMIHU Branched-chain amino acid aminotransferase OS=Emiliania huxleyi GN=EMIHUDRAFT_429767 PE=4 SV=1;>tr|R1FG97|R1FG97_EMIHU Branched-chain amino acid aminotransferase OS=Emiliania huxleyi GN=EMIHUDRAFT_364663 PE=4 SV=1	0.000124637	9.91981e-05	0.0001558	6.36244e-05
R1FKI6	>tr|R1FKI6|R1FKI6_EMIHU Putative enoyl-CoA hydratase/isomerase (Fragment) OS=Emiliania huxleyi GN=ECH2 PE=3 SV=1	0.000124623	0.000112188	0.000559392	0.00076607
R1D169;R1D4D8;R1G601	>tr|R1D169|R1D169_EMIHU Uncharacterized protein (Fragment) OS=Emiliania huxleyi GN=EMIHUDRAFT_123255 PE=4 SV=1	0.000124606	3.86453e-05	1.95007e-05	1.55539e-05
R1ET35	>tr|R1ET35|R1ET35_EMIHU Uncharacterized protein OS=Emiliania huxleyi GN=EMIHUDRAFT_367105 PE=4 SV=1	0.00012456	2.4243e-05	1.42746e-05	6.28832e-06
R1EMB1;R1DBE4	>tr|R1EMB1|R1EMB1_EMIHU Uncharacterized protein OS=Emiliania huxleyi GN=EMIHUDRAFT_434899 PE=4 SV=1;>tr|R1DBE4|R1DBE4_EMIHU Uncharacterized protein (Fragment) OS=Emiliania huxleyi GN=EMIHUDRAFT_438784 PE=4 SV=1	0.000124502	1.60021e-06	8.39712e-06	2.78086e-06
R1DLJ5	>tr|R1DLJ5|R1DLJ5_EMIHU Light harvesting protein OS=Emiliania huxleyi GN=Lhcf47 PE=4 SV=1	0.000124489	4.06442e-05	9.88838e-05	9.71472e-05
R1BDT8	>tr|R1BDT8|R1BDT8_EMIHU Uncharacterized protein OS=Emiliania huxleyi GN=EMIHUDRAFT_218410 PE=4 SV=1	0.000124478	1.25712e-05	3.08467e-05	2.61877e-06
R1DNW2;R1BVJ8	>tr|R1DNW2|R1DNW2_EMIHU Light harvesting protein (Fragment) OS=Emiliania huxleyi GN=Lhcf30_2 PE=4 SV=1;>tr|R1BVJ8|R1BVJ8_EMIHU Light harvesting protein OS=Emiliania huxleyi GN=Lhcf30_1 PE=4 SV=1	0.000123994	3.31538e-05	0.000583098	2.24115e-05
R1FI73	>tr|R1FI73|R1FI73_EMIHU Uncharacterized protein OS=Emiliania huxleyi GN=EMIHUDRAFT_224172 PE=4 SV=1	0.000123965	5.21043e-05	6.96761e-05	2.15722e-05
R1F5V2	>tr|R1F5V2|R1F5V2_EMIHU Uncharacterized protein (Fragment) OS=Emiliania huxleyi GN=EMIHUDRAFT_47629 PE=4 SV=1	0.000123747	2.60245e-05	0.000111971	9.12452e-05
R1BES5;R1EI33	>tr|R1BES5|R1BES5_EMIHU Uncharacterized protein OS=Emiliania huxleyi GN=EMIHUDRAFT_446374 PE=4 SV=1	0.000123371	6.42256e-05	0.000186783	9.17685e-06
R1CDJ4	>tr|R1CDJ4|R1CDJ4_EMIHU Uncharacterized protein OS=Emiliania huxleyi GN=EMIHUDRAFT_208329 PE=4 SV=1	0.00012213	6.02911e-06	7.80787e-05	0.00011042
R1DQX4	>tr|R1DQX4|R1DQX4_EMIHU Uncharacterized protein OS=Emiliania huxleyi GN=EMIHUDRAFT_212973 PE=4 SV=1	0.000121796	6.30658e-05	3.77022e-05	8.53198e-06
R1DYC6	>tr|R1DYC6|R1DYC6_EMIHU Uncharacterized protein OS=Emiliania huxleyi GN=EMIHUDRAFT_464453 PE=4 SV=1	0.000121616	6.84354e-05	5.32673e-05	1.06271e-05
R1DMD7	>tr|R1DMD7|R1DMD7_EMIHU Uncharacterized protein (Fragment) OS=Emiliania huxleyi GN=EMIHUDRAFT_420857 PE=4 SV=1	0.000121493	6.35272e-05	0.00011834	2.14819e-05
R1DT79	>tr|R1DT79|R1DT79_EMIHU Uncharacterized protein OS=Emiliania huxleyi GN=EMIHUDRAFT_466878 PE=4 SV=1	0.000121112	7.4544e-05	3.76537e-05	4.03829e-06
R1DEA6	>tr|R1DEA6|R1DEA6_EMIHU Uncharacterized protein OS=Emiliania huxleyi GN=EMIHUDRAFT_414772 PE=4 SV=1	0.000120347	8.8223e-05	0.000265515	0.000243812
R1FSH2	>tr|R1FSH2|R1FSH2_EMIHU Uncharacterized protein OS=Emiliania huxleyi GN=EMIHUDRAFT_194718 PE=4 SV=1	0.000120325	8.61752e-06	2.5191e-05	1.64328e-06
R1CW99;R1E7N7	>tr|R1CW99|R1CW99_EMIHU Fructose-1,6-bisphosphate aldolase OS=Emiliania huxleyi GN=FBA1b PE=4 SV=1;>tr|R1E7N7|R1E7N7_EMIHU Fructose-1,6-bisphosphate aldolase OS=Emiliania huxleyi GN=FBA1a PE=4 SV=1	0.000119965	0.000103663	0.000234873	5.33715e-05
R1BEK7	>tr|R1BEK7|R1BEK7_EMIHU Uncharacterized protein (Fragment) OS=Emiliania huxleyi GN=EMIHUDRAFT_438403 PE=4 SV=1	0.000119532	4.34228e-05	8.66236e-06	3.53187e-07
R1BBC9;R1BBD8	>tr|R1BBC9|R1BBC9_EMIHU Uncharacterized protein OS=Emiliania huxleyi GN=EMIHUDRAFT_106658 PE=4 SV=1;>tr|R1BBD8|R1BBD8_EMIHU Uncharacterized protein OS=Emiliania huxleyi GN=EMIHUDRAFT_218736 PE=4 SV=1	0.000119503	2.7487e-05	4.70056e-05	2.89755e-05
R1CUC6	>tr|R1CUC6|R1CUC6_EMIHU Uncharacterized protein OS=Emiliania huxleyi GN=EMIHUDRAFT_457349 PE=3 SV=1	0.000118591	3.77286e-05	0.000219909	9.50964e-05
R1EV79;R1BJR1;R1DA16	>tr|R1EV79|R1EV79_EMIHU Phosphoglycerate mutase OS=Emiliania huxleyi GN=EMIHUDRAFT_456563 PE=3 SV=1	0.000118072	2.93636e-05	3.02937e-05	1.45551e-05
R1CU27	>tr|R1CU27|R1CU27_EMIHU Uncharacterized protein OS=Emiliania huxleyi GN=EMIHUDRAFT_100546 PE=4 SV=1	0.000117243	3.13784e-05	0.000225595	7.24757e-05
R1B832	>tr|R1B832|R1B832_EMIHU Uncharacterized protein OS=Emiliania huxleyi GN=EMIHUDRAFT_199049 PE=3 SV=1	0.000117098	7.98221e-05	5.77681e-05	1.44994e-05
R1D8Q2;R1FCK1	>tr|R1D8Q2|R1D8Q2_EMIHU dTDP-4-dehydrorhamnose reductase OS=Emiliania huxleyi GN=EMIHUDRAFT_461918 PE=4 SV=1;>tr|R1FCK1|R1FCK1_EMIHU Uncharacterized protein OS=Emiliania huxleyi GN=EMIHUDRAFT_449441 PE=4 SV=1	0.000117018	4.27496e-05	7.75907e-05	3.55145e-05
R1F5E1;R1DLI8	>tr|R1F5E1|R1F5E1_EMIHU Uncharacterized protein OS=Emiliania huxleyi GN=EMIHUDRAFT_99943 PE=4 SV=1;>tr|R1DLI8|R1DLI8_EMIHU Uncharacterized protein OS=Emiliania huxleyi GN=EMIHUDRAFT_120259 PE=4 SV=1	0.000116898	1.94847e-05	0.000245885	5.07551e-05
R1D6P9	>tr|R1D6P9|R1D6P9_EMIHU Sulfolipid biosynthesis protein OS=Emiliania huxleyi GN=SQD1 PE=4 SV=1	0.000116418	5.30054e-05	0.000101811	6.66954e-05
R1E455;R1D606	>tr|R1E455|R1E455_EMIHU Uncharacterized protein (Fragment) OS=Emiliania huxleyi GN=EMIHUDRAFT_50222 PE=3 SV=1;>tr|R1D606|R1D606_EMIHU Calnexin OS=Emiliania huxleyi GN=EMIHUDRAFT_422633 PE=3 SV=1	0.000116408	5.23075e-05	0.000134586	2.60869e-06
R1D9F1	>tr|R1D9F1|R1D9F1_EMIHU Uncharacterized protein OS=Emiliania huxleyi GN=EMIHUDRAFT_456273 PE=4 SV=1	0.00011565	8.83381e-06	0.000122639	5.72567e-05
R1DGH5	>tr|R1DGH5|R1DGH5_EMIHU Amine oxidase OS=Emiliania huxleyi GN=EMIHUDRAFT_111175 PE=3 SV=1	0.000115257	4.47602e-05	0.000380046	2.16246e-05
R1F5S1;R1E271	>tr|R1F5S1|R1F5S1_EMIHU Uncharacterized protein OS=Emiliania huxleyi GN=EMIHUDRAFT_423944 PE=3 SV=1;>tr|R1E271|R1E271_EMIHU Uncharacterized protein OS=Emiliania huxleyi GN=EMIHUDRAFT_435744 PE=3 SV=1	0.000114193	3.57177e-05	4.08411e-05	5.38229e-06
R1BVC1;R1FX62	>tr|R1BVC1|R1BVC1_EMIHU Uncharacterized protein OS=Emiliania huxleyi GN=EMIHUDRAFT_316755 PE=4 SV=1;>tr|R1FX62|R1FX62_EMIHU Uncharacterized protein OS=Emiliania huxleyi GN=EMIHUDRAFT_62832 PE=4 SV=1	0.000113985	8.22196e-05	0	0
R1FFU5;R1FWR2	>tr|R1FFU5|R1FFU5_EMIHU Inosine-5-monophosphate dehydrogenase OS=Emiliania huxleyi GN=EMIHUDRAFT_454744 PE=3 SV=1	0.000113256	5.10316e-06	9.85617e-06	3.59014e-06
R1EQT6	>tr|R1EQT6|R1EQT6_EMIHU Uncharacterized protein OS=Emiliania huxleyi GN=EMIHUDRAFT_435731 PE=4 SV=1	0.000113241	2.69398e-05	2.4904e-05	1.299e-05
R1F4J0;R1C961	>tr|R1F4J0|R1F4J0_EMIHU Uncharacterized protein OS=Emiliania huxleyi GN=EMIHUDRAFT_366357 PE=4 SV=1	0.00011301	3.90396e-05	0.00035699	2.65996e-05
R1CKB7;R1DFA7;R1C410;R1BAY4	>tr|R1CKB7|R1CKB7_EMIHU Uncharacterized protein OS=Emiliania huxleyi GN=EMIHUDRAFT_461196 PE=4 SV=1	0.000112669	4.655e-05	4.33642e-05	3.47872e-05
R1E0U0	>tr|R1E0U0|R1E0U0_EMIHU Uncharacterized protein OS=Emiliania huxleyi GN=EMIHUDRAFT_420714 PE=4 SV=1	0.00011237	1.30188e-05	1.93068e-05	1.29739e-06
R1FWF1;R1DIF4	>tr|R1FWF1|R1FWF1_EMIHU Uncharacterized protein OS=Emiliania huxleyi GN=EMIHUDRAFT_225121 PE=4 SV=1;>tr|R1DIF4|R1DIF4_EMIHU Uncharacterized protein OS=Emiliania huxleyi GN=EMIHUDRAFT_257667 PE=4 SV=1	0.000111964	9.16856e-06	6.12542e-05	1.02776e-05
R1C7Z6	>tr|R1C7Z6|R1C7Z6_EMIHU Uncharacterized protein OS=Emiliania huxleyi GN=EMIHUDRAFT_432397 PE=4 SV=1	0.000111813	3.96947e-05	8.897e-05	2.24883e-05
R1D0Y2	>tr|R1D0Y2|R1D0Y2_EMIHU Acyl carrier protein OS=Emiliania huxleyi GN=EMIHUDRAFT_459987 PE=3 SV=1	0.000111738	1.47171e-05	0.000236202	3.80405e-05
R1FRV2;R1FKE7;R1DIN8	>tr|R1FRV2|R1FRV2_EMIHU Putative urea transporter OS=Emiliania huxleyi GN=EMIHUDRAFT_440179 PE=3 SV=1;>tr|R1FKE7|R1FKE7_EMIHU Putative urea transporter OS=Emiliania huxleyi GN=DUR3 PE=4 SV=1	0.000111421	0.000103494	0.0007203	4.61824e-05
R1B6D6	>tr|R1B6D6|R1B6D6_EMIHU Uncharacterized protein OS=Emiliania huxleyi GN=EMIHUDRAFT_220761 PE=4 SV=1	0.000110657	1.93572e-05	6.8587e-05	1.03566e-05
R1BY62	>tr|R1BY62|R1BY62_EMIHU Proteasome subunit beta type OS=Emiliania huxleyi GN=EMIHUDRAFT_459379 PE=3 SV=1	0.000110501	0.000100367	5.23836e-05	1.85423e-05
R1DJ81;R1EXC7	>tr|R1DJ81|R1DJ81_EMIHU Violaxanthin de-epoxidase OS=Emiliania huxleyi GN=VDE PE=4 SV=1;>tr|R1EXC7|R1EXC7_EMIHU Uncharacterized protein OS=Emiliania huxleyi GN=EMIHUDRAFT_365129 PE=4 SV=1	0.000110484	8.75209e-05	7.38527e-05	9.81915e-07
Q4G3E9	>sp|Q4G3E9|RK20_EMIHU 50S ribosomal protein L20, chloroplastic OS=Emiliania huxleyi GN=rpl20 PE=3 SV=1	0.000109738	6.22828e-05	0.000133535	3.11913e-05
R1BGA8	>tr|R1BGA8|R1BGA8_EMIHU Uncharacterized protein OS=Emiliania huxleyi GN=EMIHUDRAFT_452985 PE=4 SV=1	0.00010958	1.99267e-05	2.7933e-05	9.20504e-06
R1DBT8;R1EIB3	>tr|R1DBT8|R1DBT8_EMIHU Uncharacterized protein (Fragment) OS=Emiliania huxleyi GN=EMIHUDRAFT_460128 PE=4 SV=1;>tr|R1EIB3|R1EIB3_EMIHU Importin subunit alpha OS=Emiliania huxleyi GN=EMIHUDRAFT_421349 PE=3 SV=1	0.000108992	5.80371e-05	6.71351e-05	2.17023e-05
R1DH70	>tr|R1DH70|R1DH70_EMIHU Glutamate 1-semialdehyde 2,1-aminomutase OS=Emiliania huxleyi GN=GSA1 PE=3 SV=1	0.00010834	1.27509e-05	0.000118722	6.71906e-05
R1DP08	>tr|R1DP08|R1DP08_EMIHU Uncharacterized protein OS=Emiliania huxleyi GN=EMIHUDRAFT_433676 PE=4 SV=1	0.000108324	3.44028e-05	0	0
A0A0D3IWL3;R1FDD0	>tr|A0A0D3IWL3|A0A0D3IWL3_EMIHU Uncharacterized protein OS=Emiliania huxleyi PE=3 SV=1;>tr|R1FDD0|R1FDD0_EMIHU Uncharacterized protein OS=Emiliania huxleyi GN=EMIHUDRAFT_362303 PE=3 SV=1	0.000108147	7.85455e-05	4.89642e-05	1.76694e-05
R1EX62;R1F3Y4	>tr|R1EX62|R1EX62_EMIHU Zeaxanthin epoxidase OS=Emiliania huxleyi GN=EMIHUDRAFT_457120 PE=4 SV=1;>tr|R1F3Y4|R1F3Y4_EMIHU Zeaxanthin epoxidase OS=Emiliania huxleyi GN=EMIHUDRAFT_456674 PE=4 SV=1	0.000108069	3.88261e-05	0.000173484	2.28043e-05
R1CU21;R1DJZ3	>tr|R1CU21|R1CU21_EMIHU Uncharacterized protein OS=Emiliania huxleyi GN=EMIHUDRAFT_465241 PE=4 SV=1	0.000107857	3.74696e-05	2.6906e-05	2.54739e-06
R1FHT1;R1EFS4	>tr|R1FHT1|R1FHT1_EMIHU Uncharacterized protein OS=Emiliania huxleyi GN=EMIHUDRAFT_441029 PE=4 SV=1	0.000107816	1.71632e-05	2.95044e-05	1.95916e-05
R1FDA4;R1BLZ3	>tr|R1FDA4|R1FDA4_EMIHU Uncharacterized protein OS=Emiliania huxleyi GN=EMIHUDRAFT_442307 PE=4 SV=1;>tr|R1BLZ3|R1BLZ3_EMIHU UDP-galactopyranose mutase OS=Emiliania huxleyi GN=EMIHUDRAFT_452618 PE=4 SV=1	0.000107647	9.00158e-06	0	0
R1DV79	>tr|R1DV79|R1DV79_EMIHU Uncharacterized protein OS=Emiliania huxleyi GN=EMIHUDRAFT_432409 PE=4 SV=1	0.000107358	4.26428e-05	6.22829e-05	1.82769e-05
A0A0D3I0J9	>tr|A0A0D3I0J9|A0A0D3I0J9_EMIHU Uncharacterized protein OS=Emiliania huxleyi PE=4 SV=1	0.000107028	1.51915e-05	2.71679e-05	2.89563e-05
R1DE36;R1D8N1	>tr|R1DE36|R1DE36_EMIHU Uncharacterized protein OS=Emiliania huxleyi GN=EMIHUDRAFT_434113 PE=4 SV=1;>tr|R1D8N1|R1D8N1_EMIHU Uncharacterized protein OS=Emiliania huxleyi GN=EMIHUDRAFT_433056 PE=4 SV=1	0.000106836	4.14986e-05	4.08179e-05	3.44673e-05
R1FQ89;R1EQJ5	>tr|R1FQ89|R1FQ89_EMIHU Uncharacterized protein (Fragment) OS=Emiliania huxleyi GN=EMIHUDRAFT_433885 PE=4 SV=1;>tr|R1EQJ5|R1EQJ5_EMIHU Uncharacterized protein (Fragment) OS=Emiliania huxleyi GN=EMIHUDRAFT_443691 PE=4 SV=1	0.00010644	2.50374e-05	3.48656e-05	1.48328e-06
R1EZR5	>tr|R1EZR5|R1EZR5_EMIHU Uncharacterized protein OS=Emiliania huxleyi GN=EMIHUDRAFT_434199 PE=4 SV=1	0.000106355	2.5397e-06	6.93302e-06	9.80477e-06
R1E2D5;R1C3A2;R1DRC7	>tr|R1E2D5|R1E2D5_EMIHU Uncharacterized protein OS=Emiliania huxleyi GN=EMIHUDRAFT_208025 PE=4 SV=1;>tr|R1C3A2|R1C3A2_EMIHU Uncharacterized protein OS=Emiliania huxleyi GN=EMIHUDRAFT_244575 PE=4 SV=1;>tr|R1DRC7|R1DRC7_EMIHU Uncharacterized protein OS=Emili	0.000105157	1.49805e-05	8.79823e-07	1.24426e-06
R1BBB1	>tr|R1BBB1|R1BBB1_EMIHU Pyruvate dehydrogenase E1, alpha subunit OS=Emiliania huxleyi GN=EMIHUDRAFT_428425 PE=4 SV=1	0.000105118	2.24335e-05	8.07409e-05	9.19721e-06
R1BCZ1	>tr|R1BCZ1|R1BCZ1_EMIHU Uncharacterized protein OS=Emiliania huxleyi GN=EMIHUDRAFT_257286 PE=4 SV=1	0.000104923	7.98475e-05	1.32377e-05	1.87209e-05
R1F485;R1D4H4	>tr|R1F485|R1F485_EMIHU Phosphoglycerate kinase OS=Emiliania huxleyi GN=EMIHUDRAFT_63832 PE=3 SV=1;>tr|R1D4H4|R1D4H4_EMIHU Phosphoglycerate kinase OS=Emiliania huxleyi GN=PGK1 PE=3 SV=1	0.000104372	1.86792e-05	3.50833e-05	1.75817e-07
R1F7K0	>tr|R1F7K0|R1F7K0_EMIHU Putative 2-oxoisovalerate dehydrogenase alpha subunit mitochondrial OS=Emiliania huxleyi GN=EMIHUDRAFT_421173 PE=4 SV=1	0.000104337	4.00687e-05	9.27394e-05	1.13961e-05
R1EH59	>tr|R1EH59|R1EH59_EMIHU Uncharacterized protein OS=Emiliania huxleyi GN=EMIHUDRAFT_443529 PE=4 SV=1	0.000104197	2.00855e-05	4.71841e-05	1.43551e-05
R1DSX7	>tr|R1DSX7|R1DSX7_EMIHU Uncharacterized protein OS=Emiliania huxleyi GN=EMIHUDRAFT_212438 PE=3 SV=1	0.000103906	0.000160814	1.91187e-05	5.75876e-06
R1F2F9	>tr|R1F2F9|R1F2F9_EMIHU Uncharacterized protein OS=Emiliania huxleyi GN=EMIHUDRAFT_215696 PE=4 SV=1	0.000103826	1.46567e-05	0	0
R1E2U0	>tr|R1E2U0|R1E2U0_EMIHU Heat shock protein 60 OS=Emiliania huxleyi GN=EMIHUDRAFT_419556 PE=3 SV=1	0.000103807	2.39562e-06	2.40175e-05	5.29242e-06
R1FRG6	>tr|R1FRG6|R1FRG6_EMIHU Uncharacterized protein OS=Emiliania huxleyi GN=EMIHUDRAFT_447448 PE=4 SV=1	0.00010321	1.91795e-05	1.15789e-05	4.43466e-06
R1DUS8	>tr|R1DUS8|R1DUS8_EMIHU Uncharacterized protein OS=Emiliania huxleyi GN=EMIHUDRAFT_223999 PE=4 SV=1	0.000102788	2.32989e-05	2.95389e-05	1.35001e-06
R1DY56	>tr|R1DY56|R1DY56_EMIHU NADH-ubiquinone oxidoreductase flavo protein (Fragment) OS=Emiliania huxleyi GN=EMIHUDRAFT_122003 PE=4 SV=1	0.000102592	1.17952e-05	5.51767e-05	1.32983e-05
R1D627	>tr|R1D627|R1D627_EMIHU Uncharacterized protein (Fragment) OS=Emiliania huxleyi GN=EMIHUDRAFT_420185 PE=4 SV=1	0.000102328	1.29845e-05	0.000603604	6.37259e-05
R1G1I5	>tr|R1G1I5|R1G1I5_EMIHU Uncharacterized protein OS=Emiliania huxleyi GN=EMIHUDRAFT_431858 PE=4 SV=1	0.000101944	5.55349e-06	0.000168137	4.1247e-05
R1FZB6;R1DDB3	>tr|R1FZB6|R1FZB6_EMIHU Uncharacterized protein OS=Emiliania huxleyi GN=EMIHUDRAFT_223981 PE=4 SV=1;>tr|R1DDB3|R1DDB3_EMIHU Uncharacterized protein OS=Emiliania huxleyi GN=EMIHUDRAFT_218872 PE=4 SV=1	0.000101553	3.38251e-05	0.000296909	0.000411636
R1D251	>tr|R1D251|R1D251_EMIHU Uncharacterized protein OS=Emiliania huxleyi GN=EMIHUDRAFT_453780 PE=4 SV=1	0.000101523	1.56131e-05	0.000111319	0.000108698
R1B7T2	>tr|R1B7T2|R1B7T2_EMIHU Malate dehydrogenase OS=Emiliania huxleyi GN=EMIHUDRAFT_448597 PE=3 SV=1	0.000101498	9.44982e-06	0.000163416	2.97694e-05
R1BZQ0	>tr|R1BZQ0|R1BZQ0_EMIHU Uncharacterized protein (Fragment) OS=Emiliania huxleyi GN=EMIHUDRAFT_451694 PE=4 SV=1	0.000101202	2.89386e-05	5.40104e-05	2.83255e-05
R1DTQ1;R1BVW5	>tr|R1DTQ1|R1DTQ1_EMIHU Uncharacterized protein OS=Emiliania huxleyi GN=EMIHUDRAFT_373020 PE=4 SV=1;>tr|R1BVW5|R1BVW5_EMIHU Uncharacterized protein OS=Emiliania huxleyi GN=EMIHUDRAFT_356893 PE=4 SV=1	0.000100968	6.67654e-05	0	0
R1DKC2	>tr|R1DKC2|R1DKC2_EMIHU Rab2, rab family GTPase OS=Emiliania huxleyi GN=Rab2-1 PE=4 SV=1	0.000100635	8.7528e-05	7.34486e-05	8.83323e-06
R1DTB4	>tr|R1DTB4|R1DTB4_EMIHU Uncharacterized protein OS=Emiliania huxleyi GN=EMIHUDRAFT_209698 PE=4 SV=1	0.000100187	5.93021e-05	0.00027982	2.58387e-05
R1E333	>tr|R1E333|R1E333_EMIHU Uncharacterized protein OS=Emiliania huxleyi GN=EMIHUDRAFT_194389 PE=4 SV=1	0.000100017	4.61946e-05	3.14723e-05	7.67209e-06
R1G3P4	>tr|R1G3P4|R1G3P4_EMIHU Uncharacterized protein OS=Emiliania huxleyi GN=EMIHUDRAFT_438507 PE=4 SV=1	9.98973e-05	2.76994e-05	0	0
R1FNQ9	>tr|R1FNQ9|R1FNQ9_EMIHU Putative stomatin-like protein OS=Emiliania huxleyi GN=EMIHUDRAFT_441105 PE=4 SV=1	9.94202e-05	3.06392e-05	7.12389e-05	5.78927e-06
R1E5F0	>tr|R1E5F0|R1E5F0_EMIHU Uncharacterized protein OS=Emiliania huxleyi GN=EMIHUDRAFT_444335 PE=4 SV=1	9.8761e-05	1.06623e-05	7.77329e-05	4.91654e-05
R1F944;R1F608	>tr|R1F944|R1F944_EMIHU Uncharacterized protein OS=Emiliania huxleyi GN=EMIHUDRAFT_201577 PE=4 SV=1;>tr|R1F608|R1F608_EMIHU Uncharacterized protein OS=Emiliania huxleyi GN=EMIHUDRAFT_234832 PE=4 SV=1	9.87295e-05	1.38434e-05	0	0
R1FG12	>tr|R1FG12|R1FG12_EMIHU Uncharacterized protein OS=Emiliania huxleyi GN=EMIHUDRAFT_462777 PE=4 SV=1	9.86897e-05	4.66221e-05	0.000772057	7.6171e-05
R1F385	>tr|R1F385|R1F385_EMIHU Uncharacterized protein OS=Emiliania huxleyi GN=EMIHUDRAFT_111914 PE=4 SV=1	9.8465e-05	1.94259e-06	1.00338e-05	1.89866e-06
R1DCS9;R1CPD5	>tr|R1DCS9|R1DCS9_EMIHU ATP-dependent Clp protease proteolytic subunit OS=Emiliania huxleyi GN=EMIHUDRAFT_465547 PE=3 SV=1	9.84572e-05	8.55995e-05	5.33083e-05	2.92584e-05
R1DJT7;R1E860;R1DBN4	>tr|R1DJT7|R1DJT7_EMIHU Secretory protein 31 OS=Emiliania huxleyi GN=SEC31 PE=4 SV=1;>tr|R1E860|R1E860_EMIHU Uncharacterized protein OS=Emiliania huxleyi GN=EMIHUDRAFT_459051 PE=4 SV=1	9.82798e-05	5.15888e-06	6.70595e-05	1.58506e-05
R1DQ42;R1E383	>tr|R1DQ42|R1DQ42_EMIHU Uncharacterized protein (Fragment) OS=Emiliania huxleyi GN=EMIHUDRAFT_470412 PE=4 SV=1;>tr|R1E383|R1E383_EMIHU Uncharacterized protein OS=Emiliania huxleyi GN=EMIHUDRAFT_95225 PE=4 SV=1	9.82106e-05	7.30012e-06	1.42275e-05	1.0972e-05
R1DYD8	>tr|R1DYD8|R1DYD8_EMIHU Uncharacterized protein (Fragment) OS=Emiliania huxleyi GN=EMIHUDRAFT_428828 PE=3 SV=1	9.8119e-05	3.97141e-05	8.71397e-06	7.85755e-06
R1EG52	>tr|R1EG52|R1EG52_EMIHU Putative phosphoenolpyruvate carboxykinase OS=Emiliania huxleyi GN=PEPCK_1 PE=3 SV=1	9.75354e-05	6.88742e-05	0.0001059	4.34701e-06
Q4G3A9	>sp|Q4G3A9|YCF4_EMIHU Photosystem I assembly protein Ycf4 OS=Emiliania huxleyi GN=ycf4 PE=3 SV=1	9.72323e-05	2.89547e-05	9.61645e-05	5.14495e-06
R1BNS8	>tr|R1BNS8|R1BNS8_EMIHU Uncharacterized protein OS=Emiliania huxleyi GN=EMIHUDRAFT_438294 PE=4 SV=1	9.67786e-05	4.20071e-05	6.59478e-06	9.32642e-06
R1E249	>tr|R1E249|R1E249_EMIHU Uncharacterized protein OS=Emiliania huxleyi GN=EMIHUDRAFT_450844 PE=4 SV=1	9.67776e-05	5.53521e-06	0	0
R1EEU6	>tr|R1EEU6|R1EEU6_EMIHU Pyruvate kinase OS=Emiliania huxleyi GN=EMIHUDRAFT_439215 PE=3 SV=1	9.60115e-05	6.25788e-05	0.000115266	2.58129e-05
R1C9C8;R1E732	>tr|R1C9C8|R1C9C8_EMIHU Inorganic pyrophosphatase OS=Emiliania huxleyi GN=EMIHUDRAFT_436192 PE=4 SV=1;>tr|R1E732|R1E732_EMIHU Inorganic pyrophosphatase OS=Emiliania huxleyi GN=EMIHUDRAFT_415968 PE=4 SV=1	9.54995e-05	2.56045e-05	1.76688e-05	1.30876e-06
R1BRU6	>tr|R1BRU6|R1BRU6_EMIHU Uncharacterized protein OS=Emiliania huxleyi GN=EMIHUDRAFT_67066 PE=3 SV=1	9.54025e-05	2.2082e-05	1.19935e-05	1.69613e-05
R1G1A5	>tr|R1G1A5|R1G1A5_EMIHU Alpha-galactosidase OS=Emiliania huxleyi GN=EMIHUDRAFT_433441 PE=3 SV=1	9.52186e-05	2.64554e-05	6.72468e-05	2.12372e-05
R1EYW4;R1G3K1	>tr|R1EYW4|R1EYW4_EMIHU RME1A, RME-1/EHD family protein OS=Emiliania huxleyi GN=RME1A-1 PE=3 SV=1	9.45769e-05	8.99069e-06	9.14136e-05	3.97869e-06
R1DA92	>tr|R1DA92|R1DA92_EMIHU Uncharacterized protein OS=Emiliania huxleyi GN=EMIHUDRAFT_460033 PE=4 SV=1	9.45116e-05	7.22204e-05	3.0097e-05	4.25635e-05
R1D790	>tr|R1D790|R1D790_EMIHU ATP-dependent (S)-NAD(P)H-hydrate dehydratase OS=Emiliania huxleyi GN=EMIHUDRAFT_441654 PE=3 SV=1	9.4201e-05	2.6813e-05	6.01412e-06	2.30428e-07
R1EKK8	>tr|R1EKK8|R1EKK8_EMIHU Uncharacterized protein OS=Emiliania huxleyi GN=EMIHUDRAFT_434980 PE=4 SV=1	9.4069e-05	2.19086e-05	4.73042e-05	4.46306e-05
R1BMP7;R1CD24	>tr|R1BMP7|R1BMP7_EMIHU Uncharacterized protein OS=Emiliania huxleyi GN=EMIHUDRAFT_452573 PE=4 SV=1;>tr|R1CD24|R1CD24_EMIHU Uncharacterized protein OS=Emiliania huxleyi GN=EMIHUDRAFT_444671 PE=4 SV=1	9.40454e-05	0.000126451	0.000298714	5.07176e-06
R1EAZ3	>tr|R1EAZ3|R1EAZ3_EMIHU Uncharacterized protein OS=Emiliania huxleyi GN=EMIHUDRAFT_349824 PE=4 SV=1	9.37296e-05	1.2483e-05	0.000123035	5.70732e-06
R1FF39	>tr|R1FF39|R1FF39_EMIHU Uncharacterized protein OS=Emiliania huxleyi GN=EMIHUDRAFT_447124 PE=4 SV=1	9.32498e-05	7.78785e-05	0	0
R1ELV8;R1B3L7	>tr|R1ELV8|R1ELV8_EMIHU Uncharacterized protein OS=Emiliania huxleyi GN=EMIHUDRAFT_100056 PE=3 SV=1;>tr|R1B3L7|R1B3L7_EMIHU Uncharacterized protein OS=Emiliania huxleyi GN=EMIHUDRAFT_250847 PE=3 SV=1	9.31562e-05	2.1112e-05	4.66223e-05	9.11477e-06
R1F2T4	>tr|R1F2T4|R1F2T4_EMIHU Uncharacterized protein (Fragment) OS=Emiliania huxleyi GN=EMIHUDRAFT_72821 PE=4 SV=1	9.27462e-05	6.73203e-05	0.000120026	2.03345e-06
R1DVU1	>tr|R1DVU1|R1DVU1_EMIHU Uncharacterized protein OS=Emiliania huxleyi GN=EMIHUDRAFT_350414 PE=4 SV=1	9.2712e-05	1.99257e-05	4.02245e-05	3.22461e-05
R1FQR8	>tr|R1FQR8|R1FQR8_EMIHU Uncharacterized protein OS=Emiliania huxleyi GN=EMIHUDRAFT_440223 PE=4 SV=1	9.23749e-05	2.62832e-05	4.55272e-05	3.02252e-05
R1D4Y8	>tr|R1D4Y8|R1D4Y8_EMIHU Putative threonine synthase OS=Emiliania huxleyi GN=EMIHUDRAFT_462938 PE=4 SV=1	9.2272e-05	3.19605e-05	0.000128277	4.00587e-05
R1FIA0;R1D2J6	>tr|R1FIA0|R1FIA0_EMIHU Uncharacterized protein OS=Emiliania huxleyi GN=EMIHUDRAFT_441704 PE=4 SV=1;>tr|R1D2J6|R1D2J6_EMIHU Uncharacterized protein OS=Emiliania huxleyi GN=EMIHUDRAFT_360083 PE=4 SV=1	9.22152e-05	2.75803e-05	8.67766e-05	3.19378e-05
Q4G3A6	>sp|Q4G3A6|RPOC1_EMIHU DNA-directed RNA polymerase subunit beta OS=Emiliania huxleyi GN=rpoC1 PE=3 SV=1	9.22086e-05	5.66969e-05	0.000891839	4.28737e-06
R1CJ45	>tr|R1CJ45|R1CJ45_EMIHU Oligopeptidase A OS=Emiliania huxleyi GN=EMIHUDRAFT_425843 PE=3 SV=1	9.14054e-05	1.096e-05	4.94092e-05	1.84292e-05
R1G0S3	>tr|R1G0S3|R1G0S3_EMIHU Uncharacterized protein OS=Emiliania huxleyi GN=EMIHUDRAFT_460946 PE=4 SV=1	9.07043e-05	4.16163e-05	0.000107628	3.52974e-06
R1DEA1;R1EVF9	>tr|R1DEA1|R1DEA1_EMIHU Uncharacterized protein OS=Emiliania huxleyi GN=EMIHUDRAFT_198360 PE=4 SV=1	9.03507e-05	2.27305e-05	2.36699e-05	3.34744e-05
R1FI70;R1EGM0	>tr|R1FI70|R1FI70_EMIHU Light harvesting protein (Fragment) OS=Emiliania huxleyi GN=Lhcf61 PE=4 SV=1;>tr|R1EGM0|R1EGM0_EMIHU Light harvesting protein OS=Emiliania huxleyi GN=Lhcf27 PE=4 SV=1	9.0342e-05	4.41964e-05	0.000330433	1.39959e-05
R1CYH7	>tr|R1CYH7|R1CYH7_EMIHU Uncharacterized protein OS=Emiliania huxleyi GN=EMIHUDRAFT_204765 PE=4 SV=1	9.02057e-05	8.25424e-06	2.6396e-05	3.16835e-06
R1DDR1;R1F3H3	>tr|R1DDR1|R1DDR1_EMIHU Uncharacterized protein OS=Emiliania huxleyi GN=EMIHUDRAFT_104185 PE=4 SV=1;>tr|R1F3H3|R1F3H3_EMIHU Uncharacterized protein OS=Emiliania huxleyi GN=EMIHUDRAFT_468499 PE=4 SV=1	9.01431e-05	1.82719e-05	1.24655e-05	1.76289e-05
R1D1Q8	>tr|R1D1Q8|R1D1Q8_EMIHU Uncharacterized protein OS=Emiliania huxleyi GN=EMIHUDRAFT_449844 PE=4 SV=1	8.95839e-05	2.14591e-05	0.000198753	0.000281079
R1DWA2	>tr|R1DWA2|R1DWA2_EMIHU Alanyl-tRNA synthetase OS=Emiliania huxleyi GN=EMIHUDRAFT_102305 PE=4 SV=1	8.95516e-05	2.36004e-05	1.53546e-05	2.17147e-05
R1ED50;R1C9E1	>tr|R1ED50|R1ED50_EMIHU EpsinR OS=Emiliania huxleyi GN=EMIHUDRAFT_436167 PE=4 SV=1	8.94216e-05	7.06789e-06	2.92588e-05	4.13782e-05
R1CAK7	>tr|R1CAK7|R1CAK7_EMIHU Uncharacterized protein OS=Emiliania huxleyi GN=EMIHUDRAFT_242709 PE=4 SV=1	8.93436e-05	1.23743e-05	5.19992e-05	1.21982e-05
R1EKX1;R1CVR1	>tr|R1EKX1|R1EKX1_EMIHU Uncharacterized protein OS=Emiliania huxleyi GN=EMIHUDRAFT_469488 PE=4 SV=1;>tr|R1CVR1|R1CVR1_EMIHU Uncharacterized protein OS=Emiliania huxleyi GN=EMIHUDRAFT_236440 PE=4 SV=1	8.93349e-05	6.46019e-06	3.22425e-06	4.55977e-06
R1BHC7	>tr|R1BHC7|R1BHC7_EMIHU Uncharacterized protein OS=Emiliania huxleyi GN=EMIHUDRAFT_452973 PE=4 SV=1	8.92614e-05	8.08915e-05	5.488e-05	3.90948e-05
R1DB56;R1DIJ1;R1E0D0	>tr|R1DB56|R1DB56_EMIHU Uncharacterized protein OS=Emiliania huxleyi GN=EMIHUDRAFT_122960 PE=4 SV=1	8.90647e-05	2.11158e-05	5.85896e-05	6.96987e-06
R1CRQ4;R1CDU4	>tr|R1CRQ4|R1CRQ4_EMIHU Uncharacterized protein OS=Emiliania huxleyi GN=EMIHUDRAFT_443662 PE=4 SV=1;>tr|R1CDU4|R1CDU4_EMIHU Uncharacterized protein OS=Emiliania huxleyi GN=EMIHUDRAFT_435734 PE=4 SV=1	8.87864e-05	2.43569e-05	9.84277e-05	3.96523e-05
R1DGY8	>tr|R1DGY8|R1DGY8_EMIHU Uncharacterized protein OS=Emiliania huxleyi GN=EMIHUDRAFT_452777 PE=4 SV=1	8.83542e-05	2.08912e-05	0	0
R1F8D4;R1D5R5;R1FJM4;R1BMI4	>tr|R1F8D4|R1F8D4_EMIHU Uncharacterized protein OS=Emiliania huxleyi GN=EMIHUDRAFT_112718 PE=4 SV=1;>tr|R1D5R5|R1D5R5_EMIHU Uncharacterized protein OS=Emiliania huxleyi GN=EMIHUDRAFT_250722 PE=4 SV=1;>tr|R1FJM4|R1FJM4_EMIHU Uncharacterized protein OS=Emili	8.83533e-05	2.94164e-05	3.65966e-06	5.17554e-06
R1DFM2;R1B876	>tr|R1DFM2|R1DFM2_EMIHU Uncharacterized protein OS=Emiliania huxleyi GN=EMIHUDRAFT_111596 PE=4 SV=1	8.83308e-05	1.44028e-05	2.13734e-05	9.26026e-07
R1EWW5;R1BLE3	>tr|R1EWW5|R1EWW5_EMIHU Poly [ADP-ribose] polymerase OS=Emiliania huxleyi GN=EMIHUDRAFT_462832 PE=4 SV=1;>tr|R1BLE3|R1BLE3_EMIHU Poly [ADP-ribose] polymerase OS=Emiliania huxleyi GN=EMIHUDRAFT_459854 PE=4 SV=1	8.78848e-05	6.4369e-06	3.31459e-05	2.13388e-05
R1DET3;R1CRN2	>tr|R1DET3|R1DET3_EMIHU Uncharacterized protein (Fragment) OS=Emiliania huxleyi GN=EMIHUDRAFT_445928 PE=4 SV=1;>tr|R1CRN2|R1CRN2_EMIHU Uncharacterized protein (Fragment) OS=Emiliania huxleyi GN=EMIHUDRAFT_443681 PE=4 SV=1	8.78199e-05	2.52374e-05	5.89495e-05	8.33672e-05
R1F1U3;R1EGK0	>tr|R1F1U3|R1F1U3_EMIHU Uncharacterized protein OS=Emiliania huxleyi GN=EMIHUDRAFT_455925 PE=4 SV=1;>tr|R1EGK0|R1EGK0_EMIHU Uncharacterized protein OS=Emiliania huxleyi GN=EMIHUDRAFT_469671 PE=4 SV=1	8.77948e-05	1.6229e-05	1.1938e-05	9.21707e-07
A0A0M5K5F7	>tr|A0A0M5K5F7|A0A0M5K5F7_EMIHU AP complex subunit sigma OS=Emiliania huxleyi GN=AP1S PE=3 SV=1	8.76041e-05	3.50759e-05	9.08409e-05	1.64037e-05
R1BVB0;R1EJJ4;R1D2H4	>tr|R1BVB0|R1BVB0_EMIHU Uncharacterized protein OS=Emiliania huxleyi GN=EMIHUDRAFT_451861 PE=4 SV=1;>tr|R1EJJ4|R1EJJ4_EMIHU Uncharacterized protein OS=Emiliania huxleyi GN=EMIHUDRAFT_457279 PE=4 SV=1;>tr|R1D2H4|R1D2H4_EMIHU Uncharacterized protein OS=Emili	8.74247e-05	5.77699e-05	0.000144937	6.11545e-05
R1FCB9	>tr|R1FCB9|R1FCB9_EMIHU Uncharacterized protein OS=Emiliania huxleyi GN=EMIHUDRAFT_419514 PE=4 SV=1	8.73088e-05	5.16955e-05	3.22842e-05	1.76808e-05
R1CHP0	>tr|R1CHP0|R1CHP0_EMIHU E3 ubiquitin ligase OS=Emiliania huxleyi GN=EMIHUDRAFT_430497 PE=4 SV=1	8.69186e-05	4.4608e-05	2.09058e-05	2.95653e-05
R1G0K6	>tr|R1G0K6|R1G0K6_EMIHU Uncharacterized protein OS=Emiliania huxleyi GN=EMIHUDRAFT_223534 PE=4 SV=1	8.66491e-05	9.6287e-05	8.18014e-05	1.37274e-06
R1DIY9;R1DHB8	>tr|R1DIY9|R1DIY9_EMIHU Uncharacterized protein OS=Emiliania huxleyi GN=EMIHUDRAFT_438290 PE=3 SV=1	8.65161e-05	1.40368e-05	3.7006e-05	2.70957e-05
R1EEV8;R1BHD7;R1FXY7	>tr|R1EEV8|R1EEV8_EMIHU 3-hydroxy-3-methylglutaryl coenzyme A reductase OS=Emiliania huxleyi GN=HMGR3 PE=3 SV=1;>tr|R1BHD7|R1BHD7_EMIHU 3-hydroxy-3-methylglutaryl coenzyme A reductase OS=Emiliania huxleyi GN=HMGR2 PE=3 SV=1;>tr|R1FXY7|R1FXY7_EMIHU Uncharac	8.60405e-05	2.20702e-05	0.00014197	4.7394e-06
R1FBD3;R1BCT9	>tr|R1FBD3|R1FBD3_EMIHU Glutamate-5-semialdehyde dehydrogenase OS=Emiliania huxleyi GN=EMIHUDRAFT_456543 PE=3 SV=1;>tr|R1BCT9|R1BCT9_EMIHU Glutamate-5-semialdehyde dehydrogenase OS=Emiliania huxleyi GN=EMIHUDRAFT_198402 PE=4 SV=1	8.60365e-05	3.12541e-05	9.13507e-05	1.00933e-06
R1D3N5;R1F5B8	>tr|R1D3N5|R1D3N5_EMIHU Uncharacterized protein OS=Emiliania huxleyi GN=EMIHUDRAFT_461998 PE=4 SV=1;>tr|R1F5B8|R1F5B8_EMIHU Uncharacterized protein OS=Emiliania huxleyi GN=EMIHUDRAFT_111338 PE=4 SV=1	8.60325e-05	3.28892e-05	1.66893e-06	2.36023e-06
R1DED8;R1BKR0	>tr|R1DED8|R1DED8_EMIHU Uncharacterized protein OS=Emiliania huxleyi GN=EMIHUDRAFT_111521 PE=4 SV=1;>tr|R1BKR0|R1BKR0_EMIHU Uncharacterized protein OS=Emiliania huxleyi GN=EMIHUDRAFT_105459 PE=4 SV=1	8.60024e-05	3.76024e-05	0.000849564	6.56277e-05
R1DZL9	>tr|R1DZL9|R1DZL9_EMIHU Uncharacterized protein OS=Emiliania huxleyi GN=EMIHUDRAFT_439489 PE=3 SV=1	8.50277e-05	7.31654e-06	3.48898e-05	1.39429e-06
R1ELS6	>tr|R1ELS6|R1ELS6_EMIHU Uncharacterized protein (Fragment) OS=Emiliania huxleyi GN=EMIHUDRAFT_123375 PE=4 SV=1	8.42886e-05	2.14549e-05	8.25491e-06	2.03117e-06
R1F9V3	>tr|R1F9V3|R1F9V3_EMIHU Secretory protein 24A OS=Emiliania huxleyi GN=SEC24A PE=4 SV=1	8.36068e-05	3.92052e-05	2.02359e-05	2.6601e-05
R1CZ80	>tr|R1CZ80|R1CZ80_EMIHU Uncharacterized protein OS=Emiliania huxleyi GN=EMIHUDRAFT_221637 PE=4 SV=1	8.33147e-05	5.84539e-06	1.02909e-05	1.01087e-05
R1EJ29	>tr|R1EJ29|R1EJ29_EMIHU Uncharacterized protein OS=Emiliania huxleyi GN=EMIHUDRAFT_439085 PE=4 SV=1	8.30845e-05	1.88439e-05	0	0
R1CUX5;R1CYF9	>tr|R1CUX5|R1CUX5_EMIHU Uncharacterized protein OS=Emiliania huxleyi GN=EMIHUDRAFT_219461 PE=4 SV=1;>tr|R1CYF9|R1CYF9_EMIHU Uncharacterized protein OS=Emiliania huxleyi GN=EMIHUDRAFT_204745 PE=4 SV=1	8.27765e-05	1.67259e-05	6.25647e-05	7.1415e-06
R1BYC9	>tr|R1BYC9|R1BYC9_EMIHU Uncharacterized protein OS=Emiliania huxleyi GN=EMIHUDRAFT_431018 PE=4 SV=1	8.27031e-05	1.87318e-05	2.0936e-05	7.45196e-07
R1DEE5;R1F5G9	>tr|R1DEE5|R1DEE5_EMIHU Dihydroxy-acid dehydratase OS=Emiliania huxleyi GN=EMIHUDRAFT_414778 PE=4 SV=1;>tr|R1F5G9|R1F5G9_EMIHU Dihydroxy-acid dehydratase OS=Emiliania huxleyi GN=EMIHUDRAFT_423950 PE=4 SV=1	8.26997e-05	4.39956e-05	8.20843e-05	3.03324e-06
R1DYN5;R1ENX5	>tr|R1DYN5|R1DYN5_EMIHU Uncharacterized protein OS=Emiliania huxleyi GN=EMIHUDRAFT_470492 PE=4 SV=1;>tr|R1ENX5|R1ENX5_EMIHU Uncharacterized protein OS=Emiliania huxleyi GN=EMIHUDRAFT_463569 PE=4 SV=1	8.26174e-05	2.61459e-05	6.66845e-06	1.91562e-06
R1D641	>tr|R1D641|R1D641_EMIHU Uncharacterized protein OS=Emiliania huxleyi GN=EMIHUDRAFT_423968 PE=3 SV=1	8.20789e-05	1.45091e-05	0.000129451	2.59495e-05
R1DHH1	>tr|R1DHH1|R1DHH1_EMIHU Uncharacterized protein OS=Emiliania huxleyi GN=EMIHUDRAFT_105320 PE=4 SV=1	8.18231e-05	1.41045e-05	4.11964e-05	1.26418e-05
R1FTL5	>tr|R1FTL5|R1FTL5_EMIHU Peroxiredoxin-like protein OS=Emiliania huxleyi GN=EMIHUDRAFT_201102 PE=4 SV=1	8.08596e-05	1.33347e-05	1.93904e-05	2.74222e-05
R1ETN0;R1F567	>tr|R1ETN0|R1ETN0_EMIHU Uncharacterized protein OS=Emiliania huxleyi GN=EMIHUDRAFT_100421 PE=4 SV=1;>tr|R1F567|R1F567_EMIHU Uncharacterized protein OS=Emiliania huxleyi GN=EMIHUDRAFT_313864 PE=4 SV=1	8.07048e-05	1.45124e-05	4.15017e-05	1.57464e-05
R1E0C0	>tr|R1E0C0|R1E0C0_EMIHU Uncharacterized protein OS=Emiliania huxleyi GN=EMIHUDRAFT_222186 PE=4 SV=1	8.02578e-05	3.74403e-05	0	0
R1BX15	>tr|R1BX15|R1BX15_EMIHU Callose synthase OS=Emiliania huxleyi GN=EMIHUDRAFT_448185 PE=4 SV=1	8.00912e-05	3.02386e-05	1.15236e-05	8.29808e-06
R1DFB5	>tr|R1DFB5|R1DFB5_EMIHU Membrane aminopeptidase I OS=Emiliania huxleyi GN=MAP1 PE=4 SV=1	8.00684e-05	5.86031e-06	0.000235923	4.04378e-05
R1EKF4	>tr|R1EKF4|R1EKF4_EMIHU Uncharacterized protein OS=Emiliania huxleyi GN=EMIHUDRAFT_450168 PE=4 SV=1	7.99539e-05	1.09077e-05	7.02553e-05	2.74082e-05
R1DSI4	>tr|R1DSI4|R1DSI4_EMIHU Uncharacterized protein OS=Emiliania huxleyi GN=EMIHUDRAFT_102665 PE=4 SV=1	7.98102e-05	7.8393e-05	0.000131712	5.09798e-05
R1FQZ7	>tr|R1FQZ7|R1FQZ7_EMIHU Uncharacterized protein OS=Emiliania huxleyi GN=EMIHUDRAFT_440871 PE=4 SV=1	7.97904e-05	3.56615e-05	1.65162e-05	3.8119e-06
R1DZV2	>tr|R1DZV2|R1DZV2_EMIHU Uncharacterized protein OS=Emiliania huxleyi GN=EMIHUDRAFT_208872 PE=4 SV=1	7.95919e-05	1.78597e-05	9.74035e-06	2.73183e-06
R1BJP3;R1FKG1	>tr|R1BJP3|R1BJP3_EMIHU Uncharacterized protein OS=Emiliania huxleyi GN=EMIHUDRAFT_465346 PE=4 SV=1;>tr|R1FKG1|R1FKG1_EMIHU Uncharacterized protein OS=Emiliania huxleyi GN=EMIHUDRAFT_441448 PE=3 SV=1	7.9567e-05	5.01652e-05	5.94791e-05	1.08417e-05
R1F573	>tr|R1F573|R1F573_EMIHU Uncharacterized protein (Fragment) OS=Emiliania huxleyi GN=EMIHUDRAFT_64183 PE=4 SV=1	7.93551e-05	2.22093e-05	9.09508e-05	6.51594e-05
R1DUM5;R1FLI5	>tr|R1DUM5|R1DUM5_EMIHU Uncharacterized protein OS=Emiliania huxleyi GN=EMIHUDRAFT_251498 PE=4 SV=1;>tr|R1FLI5|R1FLI5_EMIHU Uncharacterized protein OS=Emiliania huxleyi GN=EMIHUDRAFT_449302 PE=4 SV=1	7.91113e-05	3.07606e-05	4.17799e-05	5.90857e-05
R1DM18	>tr|R1DM18|R1DM18_EMIHU Uncharacterized protein OS=Emiliania huxleyi GN=EMIHUDRAFT_252473 PE=4 SV=1	7.9076e-05	3.99697e-05	0.000113602	6.79975e-07
R1F7I8;R1DRI8	>tr|R1F7I8|R1F7I8_EMIHU Uncharacterized protein OS=Emiliania huxleyi GN=EMIHUDRAFT_449816 PE=4 SV=1;>tr|R1DRI8|R1DRI8_EMIHU Uncharacterized protein OS=Emiliania huxleyi GN=EMIHUDRAFT_470725 PE=4 SV=1	7.88911e-05	2.63171e-05	0.000173958	1.92589e-05
R1EUC3;R1DQ93;R1C7H4	>tr|R1EUC3|R1EUC3_EMIHU Uncharacterized protein OS=Emiliania huxleyi GN=EMIHUDRAFT_456646 PE=4 SV=1;>tr|R1DQ93|R1DQ93_EMIHU Uncharacterized protein (Fragment) OS=Emiliania huxleyi GN=EMIHUDRAFT_370252 PE=4 SV=1	7.87613e-05	1.09404e-05	0.000238897	2.66578e-05
R1FP87	>tr|R1FP87|R1FP87_EMIHU Uncharacterized protein OS=Emiliania huxleyi GN=EMIHUDRAFT_439509 PE=4 SV=1	7.85814e-05	2.66746e-05	2.5546e-05	3.61275e-05
R1DBB0;R1EXM5;R1BEN7	>tr|R1DBB0|R1DBB0_EMIHU Uncharacterized protein OS=Emiliania huxleyi GN=EMIHUDRAFT_465919 PE=4 SV=1;>tr|R1EXM5|R1EXM5_EMIHU Serine-pyruvate aminotransferase OS=Emiliania huxleyi GN=EMIHUDRAFT_100135 PE=4 SV=1	7.85395e-05	1.26738e-05	2.3692e-05	1.50522e-07
R1DRQ1	>tr|R1DRQ1|R1DRQ1_EMIHU Uncharacterized protein OS=Emiliania huxleyi GN=EMIHUDRAFT_440267 PE=4 SV=1	7.84595e-05	2.13485e-05	1.11682e-06	1.57942e-06
R1CQG5	>tr|R1CQG5|R1CQG5_EMIHU Uncharacterized protein OS=Emiliania huxleyi GN=EMIHUDRAFT_450487 PE=4 SV=1	7.84446e-05	1.87423e-05	6.84731e-05	2.46029e-06
R1BD21	>tr|R1BD21|R1BD21_EMIHU Uncharacterized protein OS=Emiliania huxleyi GN=EMIHUDRAFT_359368 PE=4 SV=1	7.83923e-05	5.7178e-06	1.11955e-05	1.58328e-05
R1E509	>tr|R1E509|R1E509_EMIHU Secretory protein 13 (Fragment) OS=Emiliania huxleyi GN=SEC13 PE=3 SV=1	7.80374e-05	2.4612e-05	1.14973e-05	1.62596e-05
R1C1V9;R1D8Z8	>tr|R1C1V9|R1C1V9_EMIHU Uncharacterized protein OS=Emiliania huxleyi GN=EMIHUDRAFT_119154 PE=4 SV=1;>tr|R1D8Z8|R1D8Z8_EMIHU Uncharacterized protein OS=Emiliania huxleyi GN=EMIHUDRAFT_198928 PE=4 SV=1	7.79902e-05	1.14985e-05	6.28311e-06	8.88565e-06
R1C7R0;R1C3Z5	>tr|R1C7R0|R1C7R0_EMIHU Uncharacterized protein OS=Emiliania huxleyi GN=EMIHUDRAFT_448005 PE=4 SV=1;>tr|R1C3Z5|R1C3Z5_EMIHU Uncharacterized protein OS=Emiliania huxleyi GN=EMIHUDRAFT_459003 PE=4 SV=1	7.73021e-05	2.36254e-05	8.64376e-06	1.22241e-05
R1FPP6	>tr|R1FPP6|R1FPP6_EMIHU Uncharacterized protein OS=Emiliania huxleyi GN=EMIHUDRAFT_122349 PE=4 SV=1	7.64568e-05	1.28848e-05	5.43294e-05	2.21295e-05
R1E6U8;R1EA83	>tr|R1E6U8|R1E6U8_EMIHU Uncharacterized protein OS=Emiliania huxleyi GN=EMIHUDRAFT_419034 PE=4 SV=1	7.63869e-05	2.98053e-05	2.97891e-05	1.96218e-06
R1FIS0;R1CY35	>tr|R1FIS0|R1FIS0_EMIHU Peptidase M16 OS=Emiliania huxleyi GN=EMIHUDRAFT_449448 PE=3 SV=1;>tr|R1CY35|R1CY35_EMIHU Peptidase M16 OS=Emiliania huxleyi GN=EMIHUDRAFT_97098 PE=3 SV=1	7.63835e-05	8.33577e-06	0	0
R1BBC7;R1EGG2	>tr|R1BBC7|R1BBC7_EMIHU GrpE protein homolog OS=Emiliania huxleyi GN=EMIHUDRAFT_438693 PE=3 SV=1;>tr|R1EGG2|R1EGG2_EMIHU GrpE protein homolog OS=Emiliania huxleyi GN=EMIHUDRAFT_444320 PE=3 SV=1	7.62278e-05	1.54082e-05	0	0
R1ET64	>tr|R1ET64|R1ET64_EMIHU Uncharacterized protein OS=Emiliania huxleyi GN=EMIHUDRAFT_354606 PE=3 SV=1	7.6196e-05	4.67353e-05	3.32194e-05	4.91245e-06
R1BFX6;R1CA28	>tr|R1BFX6|R1BFX6_EMIHU Uncharacterized protein OS=Emiliania huxleyi GN=EMIHUDRAFT_106019 PE=4 SV=1	7.60422e-05	1.21989e-05	1.68399e-05	3.92228e-06
R1D681;R1D667	>tr|R1D681|R1D681_EMIHU Light harvesting protein OS=Emiliania huxleyi GN=Lhcf68 PE=4 SV=1;>tr|R1D667|R1D667_EMIHU Light harvesting protein OS=Emiliania huxleyi GN=Lhcf29 PE=4 SV=1	7.58936e-05	3.54805e-05	0.000188004	0.000135481
R1DKG0	>tr|R1DKG0|R1DKG0_EMIHU Uncharacterized protein OS=Emiliania huxleyi GN=EMIHUDRAFT_67415 PE=4 SV=1	7.55663e-05	3.94085e-05	7.47365e-06	1.05693e-05
R1DH31;R1EHX6	>tr|R1DH31|R1DH31_EMIHU Uncharacterized protein OS=Emiliania huxleyi GN=EMIHUDRAFT_228116 PE=4 SV=1;>tr|R1EHX6|R1EHX6_EMIHU Uncharacterized protein OS=Emiliania huxleyi GN=EMIHUDRAFT_116661 PE=4 SV=1	7.50184e-05	3.05636e-05	2.35706e-05	3.33339e-05
R1CAM1	>tr|R1CAM1|R1CAM1_EMIHU Uncharacterized protein OS=Emiliania huxleyi GN=EMIHUDRAFT_210242 PE=4 SV=1	7.47829e-05	2.66039e-05	2.8397e-05	4.01594e-05
R1CRY1;R1FC86	>tr|R1CRY1|R1CRY1_EMIHU Glyceraldehyde-3-phosphate dehydrogenase OS=Emiliania huxleyi GN=GAPN PE=4 SV=1	7.41593e-05	1.42471e-05	5.60135e-05	1.18878e-06
R1ECL6;R1FDS4	>tr|R1ECL6|R1ECL6_EMIHU Uncharacterized protein OS=Emiliania huxleyi GN=EMIHUDRAFT_469924 PE=4 SV=1;>tr|R1FDS4|R1FDS4_EMIHU Uncharacterized protein OS=Emiliania huxleyi GN=EMIHUDRAFT_467730 PE=4 SV=1	7.40986e-05	2.45296e-05	3.87767e-05	3.9615e-05
R1EZB9	>tr|R1EZB9|R1EZB9_EMIHU Uncharacterized protein OS=Emiliania huxleyi GN=EMIHUDRAFT_439461 PE=4 SV=1	7.40069e-05	2.92132e-05	2.25338e-05	1.43401e-05
R1E3U3	>tr|R1E3U3|R1E3U3_EMIHU Uncharacterized protein OS=Emiliania huxleyi GN=EMIHUDRAFT_431920 PE=4 SV=1	7.38843e-05	2.50971e-05	4.41813e-05	2.52802e-05
R1B8T9	>tr|R1B8T9|R1B8T9_EMIHU Uncharacterized protein (Fragment) OS=Emiliania huxleyi GN=EMIHUDRAFT_259079 PE=4 SV=1	7.36413e-05	7.02193e-05	4.74278e-05	2.41131e-05
R1FGI6	>tr|R1FGI6|R1FGI6_EMIHU Uncharacterized protein OS=Emiliania huxleyi GN=EMIHUDRAFT_449018 PE=4 SV=1	7.35414e-05	4.75999e-05	9.32888e-06	1.3193e-05
R1C0K2;R1C5C5	>tr|R1C0K2|R1C0K2_EMIHU Uncharacterized protein OS=Emiliania huxleyi GN=EMIHUDRAFT_445503 PE=4 SV=1;>tr|R1C5C5|R1C5C5_EMIHU Uncharacterized protein OS=Emiliania huxleyi GN=EMIHUDRAFT_436388 PE=4 SV=1	7.34836e-05	2.1097e-05	0	0
R1BCX3;R1D670	>tr|R1BCX3|R1BCX3_EMIHU Uncharacterized protein OS=Emiliania huxleyi GN=EMIHUDRAFT_96990 PE=4 SV=1	7.34738e-05	2.1227e-05	1.15513e-05	1.6336e-05
R1EQD8	>tr|R1EQD8|R1EQD8_EMIHU Alanine aminotransferase OS=Emiliania huxleyi GN=EMIHUDRAFT_447795 PE=4 SV=1	7.34402e-05	5.06693e-05	7.67889e-05	6.79605e-05
R1ER41	>tr|R1ER41|R1ER41_EMIHU Uncharacterized protein OS=Emiliania huxleyi GN=EMIHUDRAFT_113868 PE=4 SV=1	7.31731e-05	5.33587e-06	2.89184e-05	1.11828e-05
R1DSY9	>tr|R1DSY9|R1DSY9_EMIHU Uncharacterized protein OS=Emiliania huxleyi GN=EMIHUDRAFT_433662 PE=4 SV=1	7.3072e-05	3.52235e-05	6.36218e-05	4.37985e-05
R1BM24	>tr|R1BM24|R1BM24_EMIHU Uncharacterized protein OS=Emiliania huxleyi GN=EMIHUDRAFT_465178 PE=4 SV=1	7.29619e-05	2.84395e-05	0	0
R1BU11	>tr|R1BU11|R1BU11_EMIHU GTP-binding protein OS=Emiliania huxleyi GN=Rab5b-2 PE=4 SV=1	7.29308e-05	4.47386e-05	9.10375e-05	8.38249e-06
R1FID8;R1F3K5	>tr|R1FID8|R1FID8_EMIHU Uncharacterized protein OS=Emiliania huxleyi GN=EMIHUDRAFT_201331 PE=4 SV=1	7.2363e-05	6.54954e-05	7.38461e-05	1.96873e-05
R1BHM3;R1D7K8	>tr|R1BHM3|R1BHM3_EMIHU Uncharacterized protein OS=Emiliania huxleyi GN=EMIHUDRAFT_216700 PE=4 SV=1;>tr|R1D7K8|R1D7K8_EMIHU Uncharacterized protein OS=Emiliania huxleyi GN=EMIHUDRAFT_220887 PE=4 SV=1	7.20116e-05	3.2927e-05	0	0
R1DB59	>tr|R1DB59|R1DB59_EMIHU Uncharacterized protein OS=Emiliania huxleyi GN=EMIHUDRAFT_217668 PE=4 SV=1	7.17642e-05	2.70942e-05	3.82884e-05	6.35926e-06
R1D997	>tr|R1D997|R1D997_EMIHU Uncharacterized protein (Fragment) OS=Emiliania huxleyi GN=EMIHUDRAFT_452477 PE=4 SV=1	7.15492e-05	1.39705e-05	0	0
R1E3Q2	>tr|R1E3Q2|R1E3Q2_EMIHU Uncharacterized protein OS=Emiliania huxleyi GN=EMIHUDRAFT_316584 PE=4 SV=1	7.10009e-05	6.6549e-06	3.59162e-05	4.1159e-06
R1DPH4	>tr|R1DPH4|R1DPH4_EMIHU Aconitate hydratase OS=Emiliania huxleyi GN=EMIHUDRAFT_452597 PE=4 SV=1	7.09409e-05	4.5023e-06	2.19757e-05	3.10784e-05
R1C2R8;R1DFU6;R1BS78	>tr|R1C2R8|R1C2R8_EMIHU DNA-directed RNA polymerase subunit OS=Emiliania huxleyi GN=EMIHUDRAFT_451481 PE=3 SV=1;>tr|R1DFU6|R1DFU6_EMIHU DNA-directed RNA polymerase subunit OS=Emiliania huxleyi GN=EMIHUDRAFT_459546 PE=3 SV=1	7.07109e-05	3.56176e-05	1.42685e-05	2.01787e-05
R1DYR5	>tr|R1DYR5|R1DYR5_EMIHU Uncharacterized protein OS=Emiliania huxleyi GN=EMIHUDRAFT_71170 PE=3 SV=1	7.06047e-05	9.54257e-06	4.35077e-06	6.15292e-06
R1C5C2	>tr|R1C5C2|R1C5C2_EMIHU Uncharacterized protein (Fragment) OS=Emiliania huxleyi GN=EMIHUDRAFT_451313 PE=4 SV=1	7.05864e-05	6.30089e-05	4.15675e-05	8.18849e-06
R1E097	>tr|R1E097|R1E097_EMIHU Uncharacterized protein OS=Emiliania huxleyi GN=EMIHUDRAFT_436908 PE=4 SV=1	7.04771e-05	4.54078e-05	8.29082e-05	1.95877e-05
R1CCX2	>tr|R1CCX2|R1CCX2_EMIHU Uncharacterized protein OS=Emiliania huxleyi GN=EMIHUDRAFT_432669 PE=3 SV=1	7.04406e-05	4.72991e-05	4.31062e-05	2.46442e-05
R1F0R1;A0A0D3ISI7;R1F0S4	>tr|R1F0R1|R1F0R1_EMIHU Uncharacterized protein OS=Emiliania huxleyi GN=EMIHUDRAFT_429577 PE=4 SV=1;>tr|A0A0D3ISI7|A0A0D3ISI7_EMIHU Uncharacterized protein OS=Emiliania huxleyi PE=4 SV=1	7.02522e-05	1.58905e-05	2.46387e-05	1.24589e-05
R1DVH4;R1ESV1	>tr|R1DVH4|R1DVH4_EMIHU L-amino acid oxidase catalytic subunit M[alpha] (Fragment) OS=Emiliania huxleyi GN=LAO1 PE=4 SV=1;>tr|R1ESV1|R1ESV1_EMIHU Uncharacterized protein OS=Emiliania huxleyi GN=EMIHUDRAFT_115314 PE=4 SV=1	7.00591e-05	6.30173e-05	1.29987e-05	1.8383e-05
R1ENS3	>tr|R1ENS3|R1ENS3_EMIHU Uncharacterized protein OS=Emiliania huxleyi GN=EMIHUDRAFT_435404 PE=4 SV=1	6.98657e-05	2.03859e-05	1.67544e-05	1.20503e-05
R1BLW4	>tr|R1BLW4|R1BLW4_EMIHU Uncharacterized protein OS=Emiliania huxleyi GN=EMIHUDRAFT_465182 PE=4 SV=1	6.96845e-05	4.50597e-06	0	0
R1DWY0	>tr|R1DWY0|R1DWY0_EMIHU Uncharacterized protein OS=Emiliania huxleyi GN=EMIHUDRAFT_415505 PE=3 SV=1	6.92459e-05	1.79419e-05	6.87087e-05	1.17463e-05
R1CC49;R1G722	>tr|R1CC49|R1CC49_EMIHU Uncharacterized protein OS=Emiliania huxleyi GN=EMIHUDRAFT_444711 PE=4 SV=1;>tr|R1G722|R1G722_EMIHU Uncharacterized protein OS=Emiliania huxleyi GN=EMIHUDRAFT_460939 PE=4 SV=1	6.91763e-05	2.49386e-05	6.62643e-06	9.37119e-06
R1EFX8	>tr|R1EFX8|R1EFX8_EMIHU Translation elongation factor Tu OS=Emiliania huxleyi GN=EMIHUDRAFT_240795 PE=4 SV=1	6.89126e-05	2.90556e-05	2.76947e-05	1.10745e-05
R1CD74	>tr|R1CD74|R1CD74_EMIHU Uncharacterized protein OS=Emiliania huxleyi GN=EMIHUDRAFT_207496 PE=4 SV=1	6.88681e-05	7.69565e-06	4.44978e-05	3.85175e-05
R1E4Z4	>tr|R1E4Z4|R1E4Z4_EMIHU Uncharacterized protein OS=Emiliania huxleyi GN=EMIHUDRAFT_436621 PE=3 SV=1	6.79214e-05	1.56661e-05	5.72811e-05	4.9365e-06
R1E162	>tr|R1E162|R1E162_EMIHU Uncharacterized protein OS=Emiliania huxleyi GN=EMIHUDRAFT_461567 PE=3 SV=1	6.77368e-05	3.47762e-05	2.17748e-05	7.25277e-06
R1D0A0	>tr|R1D0A0|R1D0A0_EMIHU Fumarate hydratase OS=Emiliania huxleyi GN=EMIHUDRAFT_438455 PE=4 SV=1	6.76846e-05	7.18636e-06	4.55788e-05	6.44582e-05
R1DHP1;R1EEH9	>tr|R1DHP1|R1DHP1_EMIHU Uncharacterized protein OS=Emiliania huxleyi GN=EMIHUDRAFT_438416 PE=4 SV=1;>tr|R1EEH9|R1EEH9_EMIHU Uncharacterized protein OS=Emiliania huxleyi GN=EMIHUDRAFT_444916 PE=4 SV=1	6.74948e-05	1.82549e-05	6.06373e-06	8.57541e-06
R1D8N9;R1G171	>tr|R1D8N9|R1D8N9_EMIHU Uncharacterized protein OS=Emiliania huxleyi GN=EMIHUDRAFT_257588 PE=4 SV=1;>tr|R1G171|R1G171_EMIHU Proteasome endopeptidase complex OS=Emiliania huxleyi GN=EMIHUDRAFT_462164 PE=3 SV=1	6.73355e-05	4.63162e-05	2.37866e-06	3.36394e-06
R1G005	>tr|R1G005|R1G005_EMIHU Dihydrolipoyllysine-residue succinyltransferase (Fragment) OS=Emiliania huxleyi GN=EMIHUDRAFT_260532 PE=4 SV=1	6.7273e-05	5.82745e-05	2.14676e-05	4.74889e-07
R1F3M2;R1DCB2	>tr|R1F3M2|R1F3M2_EMIHU Light harvesting protein OS=Emiliania huxleyi GN=Lhcf25_2 PE=4 SV=1;>tr|R1DCB2|R1DCB2_EMIHU Light harvesting protein OS=Emiliania huxleyi GN=Lhcf25_1 PE=4 SV=1	6.70699e-05	3.88572e-05	0.000275692	0.000179388
R1FKH0;R1DAI6	>tr|R1FKH0|R1FKH0_EMIHU Monooxygenase FAD-binding protein OS=Emiliania huxleyi GN=EMIHUDRAFT_467294 PE=4 SV=1	6.68956e-05	3.62466e-05	9.24393e-06	4.315e-06
R1DVI1;R1BL32	>tr|R1DVI1|R1DVI1_EMIHU Uncharacterized protein OS=Emiliania huxleyi GN=EMIHUDRAFT_199897 PE=4 SV=1;>tr|R1BL32|R1BL32_EMIHU Uncharacterized protein (Fragment) OS=Emiliania huxleyi GN=EMIHUDRAFT_124778 PE=4 SV=1	6.68412e-05	9.01846e-06	4.70393e-06	1.63438e-06
R1DQL9;R1C513	>tr|R1DQL9|R1DQL9_EMIHU Uncharacterized protein OS=Emiliania huxleyi GN=EMIHUDRAFT_225503 PE=4 SV=1;>tr|R1C513|R1C513_EMIHU Uncharacterized protein OS=Emiliania huxleyi GN=EMIHUDRAFT_243857 PE=4 SV=1	6.66998e-05	1.84486e-05	2.26218e-05	7.9589e-06
R1G799	>tr|R1G799|R1G799_EMIHU Uncharacterized protein OS=Emiliania huxleyi GN=EMIHUDRAFT_94940 PE=4 SV=1	6.66484e-05	2.96903e-05	4.68072e-05	1.29014e-05
R1E5N0;R1FHP5	>tr|R1E5N0|R1E5N0_EMIHU Uncharacterized protein OS=Emiliania huxleyi GN=EMIHUDRAFT_116827 PE=4 SV=1	6.65231e-05	2.836e-05	1.39758e-05	1.31772e-06
R1DD43	>tr|R1DD43|R1DD43_EMIHU H+-translocating pyrophosphatase (Fragment) OS=Emiliania huxleyi GN=EMIHUDRAFT_51239 PE=3 SV=1	6.64827e-05	5.00492e-05	0.000117072	3.44572e-05
R1FWT0	>tr|R1FWT0|R1FWT0_EMIHU Uncharacterized protein OS=Emiliania huxleyi GN=EMIHUDRAFT_439762 PE=4 SV=1	6.64798e-05	1.19815e-05	5.11659e-06	7.23595e-06
R1EFE6;R1E3Z1	>tr|R1EFE6|R1EFE6_EMIHU Uncharacterized protein OS=Emiliania huxleyi GN=EMIHUDRAFT_469173 PE=4 SV=1;>tr|R1E3Z1|R1E3Z1_EMIHU Uncharacterized protein OS=Emiliania huxleyi GN=EMIHUDRAFT_461094 PE=4 SV=1	6.6471e-05	7.33782e-06	7.61025e-05	1.08078e-06
R1DGJ0	>tr|R1DGJ0|R1DGJ0_EMIHU Uncharacterized protein OS=Emiliania huxleyi GN=EMIHUDRAFT_363397 PE=4 SV=1	6.64122e-05	1.55241e-05	3.16331e-06	4.4736e-06
R1BL81	>tr|R1BL81|R1BL81_EMIHU Uncharacterized protein OS=Emiliania huxleyi GN=EMIHUDRAFT_437779 PE=4 SV=1	6.6399e-05	4.20153e-05	7.60119e-05	3.45754e-05
R1D9K0	>tr|R1D9K0|R1D9K0_EMIHU Uncharacterized protein OS=Emiliania huxleyi GN=EMIHUDRAFT_415245 PE=4 SV=1	6.60341e-05	2.75188e-05	6.0623e-06	8.57339e-06
R1CZZ3	>tr|R1CZZ3|R1CZZ3_EMIHU Ornithine carbamoyltransferase OS=Emiliania huxleyi GN=OCT1 PE=3 SV=1	6.60312e-05	9.99771e-06	0.000112626	1.88148e-05
R1E929	>tr|R1E929|R1E929_EMIHU Uncharacterized protein OS=Emiliania huxleyi GN=EMIHUDRAFT_421687 PE=3 SV=1	6.58562e-05	1.7127e-05	0	0
R1DXG8;R1B9B9	>tr|R1DXG8|R1DXG8_EMIHU Uncharacterized protein OS=Emiliania huxleyi GN=EMIHUDRAFT_466567 PE=4 SV=1	6.58275e-05	1.64791e-05	5.96846e-05	6.30319e-06
R1DMG8	>tr|R1DMG8|R1DMG8_EMIHU Uncharacterized protein OS=Emiliania huxleyi GN=EMIHUDRAFT_423339 PE=4 SV=1	6.57705e-05	2.08157e-05	0	0
R1F4S5	>tr|R1F4S5|R1F4S5_EMIHU Uncharacterized protein OS=Emiliania huxleyi GN=EMIHUDRAFT_442975 PE=4 SV=1	6.56286e-05	7.99183e-06	2.62258e-05	4.10441e-06
R1FSN5	>tr|R1FSN5|R1FSN5_EMIHU Uncharacterized protein OS=Emiliania huxleyi GN=EMIHUDRAFT_216731 PE=4 SV=1	6.55422e-05	1.50366e-05	0.00021458	0.000199161
R1F4M0;R1BXV9	>tr|R1F4M0|R1F4M0_EMIHU Uncharacterized protein OS=Emiliania huxleyi GN=EMIHUDRAFT_457020 PE=4 SV=1;>tr|R1BXV9|R1BXV9_EMIHU Uncharacterized protein OS=Emiliania huxleyi GN=EMIHUDRAFT_459414 PE=4 SV=1	6.55198e-05	1.63918e-06	7.06329e-05	2.60089e-05
R1EWT2;R1E2S9	>tr|R1EWT2|R1EWT2_EMIHU Uncharacterized protein OS=Emiliania huxleyi GN=EMIHUDRAFT_443181 PE=4 SV=1;>tr|R1E2S9|R1E2S9_EMIHU Uncharacterized protein (Fragment) OS=Emiliania huxleyi GN=EMIHUDRAFT_256444 PE=4 SV=1	6.54802e-05	3.06452e-05	1.31755e-05	6.654e-06
R1F914;R1EZA1	>tr|R1F914|R1F914_EMIHU Uncharacterized protein OS=Emiliania huxleyi GN=EMIHUDRAFT_456185 PE=4 SV=1;>tr|R1EZA1|R1EZA1_EMIHU Uncharacterized protein OS=Emiliania huxleyi GN=EMIHUDRAFT_457382 PE=4 SV=1	6.54608e-05	4.63028e-06	1.18152e-05	7.42989e-06
R1BGF2	>tr|R1BGF2|R1BGF2_EMIHU Uncharacterized protein OS=Emiliania huxleyi GN=EMIHUDRAFT_217142 PE=4 SV=1	6.54018e-05	5.12116e-05	0	0
R1FNS5;R1F612	>tr|R1FNS5|R1FNS5_EMIHU Ca2+ ATPase OS=Emiliania huxleyi GN=ECA1 PE=3 SV=1;>tr|R1F612|R1F612_EMIHU Ca2+ ATPase OS=Emiliania huxleyi GN=ATPCa PE=3 SV=1	6.47361e-05	7.82512e-06	7.3051e-05	4.60202e-06
R1FXR7	>tr|R1FXR7|R1FXR7_EMIHU 50S ribosomal protein L11 OS=Emiliania huxleyi GN=EMIHUDRAFT_424396 PE=3 SV=1	6.46745e-05	5.02025e-05	4.76649e-05	2.53002e-05
R1BJH4	>tr|R1BJH4|R1BJH4_EMIHU Uncharacterized protein OS=Emiliania huxleyi GN=EMIHUDRAFT_198218 PE=4 SV=1	6.45988e-05	2.73355e-05	6.60244e-05	3.33888e-05
R1D5F4	>tr|R1D5F4|R1D5F4_EMIHU Aldose 1-epimerase OS=Emiliania huxleyi GN=EMIHUDRAFT_454011 PE=3 SV=1	6.43808e-05	2.99511e-05	3.18176e-05	1.86714e-05
R1FED1	>tr|R1FED1|R1FED1_EMIHU Light harvesting protein OS=Emiliania huxleyi GN=Lhcf5 PE=4 SV=1	6.41505e-05	4.58887e-05	9.9175e-05	4.30718e-05
R1BBF2;R1C143;R1FH79	>tr|R1BBF2|R1BBF2_EMIHU Coatomer subunit alpha OS=Emiliania huxleyi GN=COPA1-1 PE=4 SV=1;>tr|R1C143|R1C143_EMIHU COPA1, alpha subunit of the coatomer (Fragment) OS=Emiliania huxleyi GN=COPA1-2 PE=4 SV=1	6.40557e-05	9.02654e-06	3.38683e-05	8.09493e-06
R1CKT7;R1BM71	>tr|R1CKT7|R1CKT7_EMIHU Uncharacterized protein OS=Emiliania huxleyi GN=EMIHUDRAFT_444073 PE=4 SV=1;>tr|R1BM71|R1BM71_EMIHU Uncharacterized protein OS=Emiliania huxleyi GN=EMIHUDRAFT_316998 PE=4 SV=1	6.39933e-05	6.73428e-06	4.50088e-05	2.95419e-05
R1DVW3;R1BRI2	>tr|R1DVW3|R1DVW3_EMIHU Protoporphyrin IX methyltransferase OS=Emiliania huxleyi GN=PPMT1 PE=4 SV=1;>tr|R1BRI2|R1BRI2_EMIHU Protoporphyrin IX methyltransferase OS=Emiliania huxleyi GN=MPMT1 PE=4 SV=1	6.38369e-05	3.30437e-05	5.12876e-05	6.91806e-06
R1F821;R1CBQ7	>tr|R1F821|R1F821_EMIHU Ribosome recycling factor OS=Emiliania huxleyi GN=EMIHUDRAFT_204056 PE=4 SV=1;>tr|R1CBQ7|R1CBQ7_EMIHU Uncharacterized protein (Fragment) OS=Emiliania huxleyi GN=EMIHUDRAFT_75352 PE=3 SV=1	6.36562e-05	8.5245e-06	0	0
R1DMZ5;R1C7I9	>tr|R1DMZ5|R1DMZ5_EMIHU Uncharacterized protein OS=Emiliania huxleyi GN=EMIHUDRAFT_216177 PE=4 SV=1;>tr|R1C7I9|R1C7I9_EMIHU Uncharacterized protein OS=Emiliania huxleyi GN=EMIHUDRAFT_243707 PE=4 SV=1	6.36366e-05	2.0005e-05	1.96639e-05	1.26274e-05
R1G0L1;R1DYF5	>tr|R1G0L1|R1G0L1_EMIHU Uncharacterized protein OS=Emiliania huxleyi GN=EMIHUDRAFT_349113 PE=4 SV=1;>tr|R1DYF5|R1DYF5_EMIHU Uncharacterized protein OS=Emiliania huxleyi GN=EMIHUDRAFT_370577 PE=4 SV=1	6.31807e-05	1.46013e-05	1.4143e-05	3.47969e-07
R1DCI7;R1FTZ3	>tr|R1DCI7|R1DCI7_EMIHU Uncharacterized protein OS=Emiliania huxleyi GN=EMIHUDRAFT_217232 PE=4 SV=1;>tr|R1FTZ3|R1FTZ3_EMIHU Uncharacterized protein OS=Emiliania huxleyi GN=EMIHUDRAFT_251479 PE=4 SV=1	6.27906e-05	2.31581e-05	2.39356e-06	3.38501e-06
R1DBN1;R1BKL9	>tr|R1DBN1|R1DBN1_EMIHU Alpha-galactosidase OS=Emiliania huxleyi GN=EMIHUDRAFT_77352 PE=3 SV=1;>tr|R1BKL9|R1BKL9_EMIHU Alpha-galactosidase OS=Emiliania huxleyi GN=EMIHUDRAFT_105406 PE=3 SV=1	6.26792e-05	8.76881e-06	2.42343e-06	3.42725e-06
R1DCS1;R1CLX7	>tr|R1DCS1|R1DCS1_EMIHU Uncharacterized protein OS=Emiliania huxleyi GN=EMIHUDRAFT_449382 PE=4 SV=1;>tr|R1CLX7|R1CLX7_EMIHU Uncharacterized protein (Fragment) OS=Emiliania huxleyi GN=EMIHUDRAFT_469498 PE=4 SV=1	6.21667e-05	2.05666e-05	3.18206e-05	1.42642e-05
R1D6L6	>tr|R1D6L6|R1D6L6_EMIHU Uncharacterized protein OS=Emiliania huxleyi GN=EMIHUDRAFT_121268 PE=4 SV=1	6.19629e-05	5.67636e-05	0	0
R1C3R4	>tr|R1C3R4|R1C3R4_EMIHU Diphosphomevalonate decarboxylase OS=Emiliania huxleyi GN=MVD1 PE=3 SV=1	6.19564e-05	1.53712e-05	1.78926e-05	2.53039e-05
R1DZE0	>tr|R1DZE0|R1DZE0_EMIHU Uncharacterized protein OS=Emiliania huxleyi GN=EMIHUDRAFT_436948 PE=4 SV=1	6.18074e-05	1.27939e-05	3.14985e-05	6.4799e-06
R1DPB2	>tr|R1DPB2|R1DPB2_EMIHU Uncharacterized protein OS=Emiliania huxleyi GN=EMIHUDRAFT_426418 PE=4 SV=1	6.17347e-05	5.3464e-05	1.89706e-05	2.68285e-05
A0A0M3SAM9;A0A0M4J7N2	>tr|A0A0M3SAM9|A0A0M3SAM9_EMIHU Adaptor protein complex 2 subunit mu OS=Emiliania huxleyi GN=AP2M PE=3 SV=1;>tr|A0A0M4J7N2|A0A0M4J7N2_EMIHU Adaptor protein complex 2 subunit mu OS=Emiliania huxleyi GN=AP2M PE=3 SV=1	6.13626e-05	1.53377e-06	5.49515e-05	1.28261e-05
R1FXG8	>tr|R1FXG8|R1FXG8_EMIHU Vps45, SM superfamily protein OS=Emiliania huxleyi GN=Vps45 PE=3 SV=1	6.11002e-05	1.76186e-05	2.63529e-05	3.92754e-06
R1FA36	>tr|R1FA36|R1FA36_EMIHU Uncharacterized protein OS=Emiliania huxleyi GN=EMIHUDRAFT_467330 PE=4 SV=1	6.10334e-05	2.80999e-05	2.66365e-05	3.76697e-05
R1ERK7	>tr|R1ERK7|R1ERK7_EMIHU Uncharacterized protein OS=Emiliania huxleyi GN=EMIHUDRAFT_457509 PE=4 SV=1	6.07581e-05	1.38037e-05	0	0
R1DX34;R1BC08	>tr|R1DX34|R1DX34_EMIHU Uncharacterized protein OS=Emiliania huxleyi GN=EMIHUDRAFT_448930 PE=4 SV=1;>tr|R1BC08|R1BC08_EMIHU Uncharacterized protein OS=Emiliania huxleyi GN=EMIHUDRAFT_460069 PE=4 SV=1	6.04737e-05	2.71786e-05	9.25289e-06	8.0364e-06
R1B4L5;R1CTK7	>tr|R1B4L5|R1B4L5_EMIHU Uncharacterized protein OS=Emiliania huxleyi GN=EMIHUDRAFT_250739 PE=4 SV=1;>tr|R1CTK7|R1CTK7_EMIHU Uncharacterized protein OS=Emiliania huxleyi GN=EMIHUDRAFT_450258 PE=4 SV=1	6.04585e-05	1.37398e-05	3.32419e-05	2.43227e-06
R1D0Y7	>tr|R1D0Y7|R1D0Y7_EMIHU Electron transfer flavo protein beta-subunit (Fragment) OS=Emiliania huxleyi GN=EMIHUDRAFT_258285 PE=4 SV=1	6.0433e-05	1.29913e-05	6.39123e-06	9.03857e-06
R1BXL9	>tr|R1BXL9|R1BXL9_EMIHU Uncharacterized protein OS=Emiliania huxleyi GN=EMIHUDRAFT_432765 PE=4 SV=1	6.02596e-05	5.2746e-05	3.70595e-05	2.75654e-05
R1EZ09;R1ELU1	>tr|R1EZ09|R1EZ09_EMIHU 6-Phosphogluconolactonase (Fragment) OS=Emiliania huxleyi GN=6PGL PE=4 SV=1;>tr|R1ELU1|R1ELU1_EMIHU Uncharacterized protein OS=Emiliania huxleyi GN=EMIHUDRAFT_443114 PE=4 SV=1	6.00095e-05	4.85875e-05	2.60281e-05	2.77431e-05
R1FQX8	>tr|R1FQX8|R1FQX8_EMIHU Uncharacterized protein OS=Emiliania huxleyi GN=EMIHUDRAFT_417816 PE=3 SV=1	5.99887e-05	1.7727e-05	0.000201078	2.93349e-05
R1BW32;R1CZ37	>tr|R1BW32|R1BW32_EMIHU Uncharacterized protein OS=Emiliania huxleyi GN=EMIHUDRAFT_356638 PE=4 SV=1;>tr|R1CZ37|R1CZ37_EMIHU Uncharacterized protein OS=Emiliania huxleyi GN=EMIHUDRAFT_366417 PE=4 SV=1	5.97789e-05	1.92678e-05	1.24078e-05	1.75473e-05
Q4G3A7	>sp|Q4G3A7|RPOB_EMIHU DNA-directed RNA polymerase subunit beta OS=Emiliania huxleyi GN=rpoB PE=3 SV=1	5.96679e-05	4.70107e-06	1.08623e-05	5.53172e-07
R1C6I9;R1CK27	>tr|R1C6I9|R1C6I9_EMIHU Formaldehyde dehydrogenase/S-formylglutathione hydrolase OS=Emiliania huxleyi GN=EMIHUDRAFT_425928 PE=4 SV=1;>tr|R1CK27|R1CK27_EMIHU Formaldehyde dehydrogenase/S-formylglutathione hydrolase OS=Emiliania huxleyi GN=EMIHUDRAFT_414461	5.9613e-05	1.73951e-06	5.85222e-05	1.70296e-05
R1CIL6	>tr|R1CIL6|R1CIL6_EMIHU Uncharacterized protein OS=Emiliania huxleyi GN=EMIHUDRAFT_240419 PE=3 SV=1	5.92108e-05	1.75555e-05	2.7729e-05	1.28842e-05
R1F8J4;R1F6H5	>tr|R1F8J4|R1F8J4_EMIHU Phosphoglycerate kinase OS=Emiliania huxleyi GN=EMIHUDRAFT_442739 PE=3 SV=1;>tr|R1F6H5|R1F6H5_EMIHU Phosphoglycerate kinase OS=Emiliania huxleyi GN=EMIHUDRAFT_365175 PE=3 SV=1	5.88933e-05	1.03556e-05	5.19217e-05	5.17909e-05
R1ED80;R1BSE1;R1BSA7;R1CA47	>tr|R1ED80|R1ED80_EMIHU Uncharacterized protein OS=Emiliania huxleyi GN=EMIHUDRAFT_436181 PE=3 SV=1;>tr|R1BSE1|R1BSE1_EMIHU Uncharacterized protein OS=Emiliania huxleyi GN=EMIHUDRAFT_437298 PE=3 SV=1;>tr|R1BSA7|R1BSA7_EMIHU Uncharacterized protein OS=Emili	5.88425e-05	1.12619e-05	5.85946e-05	3.12119e-05
R1DB33;R1C1Z1	>tr|R1DB33|R1DB33_EMIHU Uncharacterized protein OS=Emiliania huxleyi GN=EMIHUDRAFT_434193 PE=4 SV=1;>tr|R1C1Z1|R1C1Z1_EMIHU Uncharacterized protein OS=Emiliania huxleyi GN=EMIHUDRAFT_445469 PE=4 SV=1	5.86812e-05	2.83417e-05	8.32537e-06	1.17738e-05
R1EF95	>tr|R1EF95|R1EF95_EMIHU Dynein light chain OS=Emiliania huxleyi GN=DYNL1 PE=4 SV=1	5.86274e-05	1.46471e-05	4.49486e-06	6.3567e-06
R1BWX3	>tr|R1BWX3|R1BWX3_EMIHU Uncharacterized protein OS=Emiliania huxleyi GN=EMIHUDRAFT_448167 PE=4 SV=1	5.85858e-05	1.06557e-05	9.9497e-06	1.4071e-05
R1D660;R1CRY8	>tr|R1D660|R1D660_EMIHU Uncharacterized protein OS=Emiliania huxleyi GN=EMIHUDRAFT_442322 PE=4 SV=1;>tr|R1CRY8|R1CRY8_EMIHU Uncharacterized protein OS=Emiliania huxleyi GN=EMIHUDRAFT_439065 PE=4 SV=1	5.85677e-05	3.71397e-05	2.62275e-05	7.03801e-07
R1C4Q9	>tr|R1C4Q9|R1C4Q9_EMIHU Proteasome endopeptidase complex OS=Emiliania huxleyi GN=EMIHUDRAFT_118695 PE=3 SV=1	5.84489e-05	1.56357e-05	2.78615e-05	7.51489e-06
R1BDC0	>tr|R1BDC0|R1BDC0_EMIHU Proteasome subunit beta OS=Emiliania huxleyi GN=EMIHUDRAFT_218298 PE=3 SV=1	5.84009e-05	4.66741e-05	4.60537e-05	4.91012e-05
R1FW97	>tr|R1FW97|R1FW97_EMIHU Uncharacterized protein OS=Emiliania huxleyi GN=EMIHUDRAFT_454785 PE=4 SV=1	5.82834e-05	5.36627e-05	4.29455e-05	3.90189e-06
R1EPZ8	>tr|R1EPZ8|R1EPZ8_EMIHU Uncharacterized protein OS=Emiliania huxleyi GN=EMIHUDRAFT_115649 PE=4 SV=1	5.82763e-05	1.40383e-05	5.87808e-07	8.31285e-07
R1DIT1	>tr|R1DIT1|R1DIT1_EMIHU Uncharacterized protein OS=Emiliania huxleyi GN=EMIHUDRAFT_352039 PE=3 SV=1	5.82757e-05	2.23774e-05	1.83354e-05	1.3281e-06
R1DS27;R1CHE6	>tr|R1DS27|R1DS27_EMIHU Uncharacterized protein OS=Emiliania huxleyi GN=EMIHUDRAFT_422045 PE=4 SV=1;>tr|R1CHE6|R1CHE6_EMIHU Uncharacterized protein OS=Emiliania huxleyi GN=EMIHUDRAFT_458270 PE=4 SV=1	5.81007e-05	7.88747e-06	1.70411e-05	1.0173e-06
R1BYZ7	>tr|R1BYZ7|R1BYZ7_EMIHU Methyltransferase OS=Emiliania huxleyi GN=EMIHUDRAFT_432780 PE=3 SV=1	5.8018e-05	1.35031e-05	0	0
R1FRP1	>tr|R1FRP1|R1FRP1_EMIHU Uncharacterized protein OS=Emiliania huxleyi GN=EMIHUDRAFT_440166 PE=4 SV=1	5.78163e-05	1.68739e-05	5.20023e-06	7.35423e-06
R1EG44	>tr|R1EG44|R1EG44_EMIHU GrpE protein homolog OS=Emiliania huxleyi GN=EMIHUDRAFT_431117 PE=3 SV=1	5.75627e-05	2.78396e-05	1.54822e-05	1.74572e-06
R1E053	>tr|R1E053|R1E053_EMIHU Uncharacterized protein OS=Emiliania huxleyi GN=EMIHUDRAFT_439420 PE=4 SV=1	5.73048e-05	6.84251e-06	0.000105108	1.81675e-05
R1FTN0	>tr|R1FTN0|R1FTN0_EMIHU Uncharacterized protein OS=Emiliania huxleyi GN=EMIHUDRAFT_466725 PE=4 SV=1	5.72323e-05	5.24684e-05	4.61764e-05	2.16686e-05
R1FBM9	>tr|R1FBM9|R1FBM9_EMIHU Choline dehydrogenase OS=Emiliania huxleyi GN=EMIHUDRAFT_441720 PE=4 SV=1	5.70284e-05	1.37761e-05	0.000435891	4.35202e-05
R1CG85;R1DHK7	>tr|R1CG85|R1CG85_EMIHU Putative glycerol-3-phosphate dehydrogenase OS=Emiliania huxleyi GN=EMIHUDRAFT_450840 PE=4 SV=1;>tr|R1DHK7|R1DHK7_EMIHU Uncharacterized protein OS=Emiliania huxleyi GN=EMIHUDRAFT_455603 PE=4 SV=1	5.70274e-05	2.11243e-05	0.000167645	4.59085e-05
R1DG03	>tr|R1DG03|R1DG03_EMIHU Uncharacterized protein OS=Emiliania huxleyi GN=EMIHUDRAFT_111458 PE=4 SV=1	5.70014e-05	1.06004e-05	6.5209e-05	7.80336e-06
A0A0D3KE59;R1BGM5	>tr|A0A0D3KE59|A0A0D3KE59_EMIHU Uncharacterized protein OS=Emiliania huxleyi PE=4 SV=1;>tr|R1BGM5|R1BGM5_EMIHU Uncharacterized protein (Fragment) OS=Emiliania huxleyi GN=EMIHUDRAFT_46750 PE=4 SV=1	5.69479e-05	3.36858e-06	5.31117e-05	1.69257e-05
R1E2N5	>tr|R1E2N5|R1E2N5_EMIHU RuvB-like helicase (Fragment) OS=Emiliania huxleyi GN=EMIHUDRAFT_256467 PE=3 SV=1	5.68496e-05	2.86641e-05	1.91011e-05	1.10277e-06
R1BBK2	>tr|R1BBK2|R1BBK2_EMIHU Uncharacterized protein OS=Emiliania huxleyi GN=EMIHUDRAFT_461839 PE=4 SV=1	5.66272e-05	3.03133e-06	8.72749e-05	4.21833e-06
R1B8V8;R1CHI1;R1EN20	>tr|R1B8V8|R1B8V8_EMIHU Uncharacterized protein OS=Emiliania huxleyi GN=EMIHUDRAFT_471240 PE=4 SV=1;>tr|R1CHI1|R1CHI1_EMIHU Uncharacterized protein (Fragment) OS=Emiliania huxleyi GN=EMIHUDRAFT_435629 PE=4 SV=1	5.6573e-05	4.9873e-06	6.24914e-06	8.83762e-06
R1FGC6;R1BW81	>tr|R1FGC6|R1FGC6_EMIHU Uncharacterized protein OS=Emiliania huxleyi GN=EMIHUDRAFT_462265 PE=3 SV=1	5.63439e-05	1.59457e-05	3.4839e-05	8.83418e-06
R1ETX6	>tr|R1ETX6|R1ETX6_EMIHU Uncharacterized protein OS=Emiliania huxleyi GN=EMIHUDRAFT_430351 PE=4 SV=1	5.624e-05	5.0123e-05	0	0
R1EZX5;R1BQN8	>tr|R1EZX5|R1EZX5_EMIHU Aminopeptidase OS=Emiliania huxleyi GN=EMIHUDRAFT_202791 PE=4 SV=1;>tr|R1BQN8|R1BQN8_EMIHU Uncharacterized protein OS=Emiliania huxleyi GN=EMIHUDRAFT_247661 PE=4 SV=1	5.612e-05	3.64524e-05	8.01935e-05	2.05213e-06
R1EXJ4	>tr|R1EXJ4|R1EXJ4_EMIHU Uncharacterized protein OS=Emiliania huxleyi GN=EMIHUDRAFT_204667 PE=4 SV=1	5.58692e-05	5.43146e-06	2.46709e-05	1.60442e-06
R1FXH9	>tr|R1FXH9|R1FXH9_EMIHU Uncharacterized protein OS=Emiliania huxleyi GN=EMIHUDRAFT_433656 PE=4 SV=1	5.57723e-05	8.61841e-06	7.03149e-05	9.94403e-05
R1DUZ2	>tr|R1DUZ2|R1DUZ2_EMIHU Uncharacterized protein OS=Emiliania huxleyi GN=EMIHUDRAFT_224093 PE=4 SV=1	5.57618e-05	4.95452e-05	3.72886e-05	5.27341e-05
R1FWE2	>tr|R1FWE2|R1FWE2_EMIHU Uncharacterized protein OS=Emiliania huxleyi GN=EMIHUDRAFT_454364 PE=4 SV=1	5.55601e-05	2.55972e-06	1.283e-05	8.07823e-06
R1CQ73	>tr|R1CQ73|R1CQ73_EMIHU Uncharacterized protein OS=Emiliania huxleyi GN=EMIHUDRAFT_453908 PE=4 SV=1	5.5485e-05	1.02072e-05	1.56304e-05	1.26306e-05
R1G5N2	>tr|R1G5N2|R1G5N2_EMIHU NADH-ubiquinone oxidoreductase B18 subunit OS=Emiliania huxleyi GN=EMIHUDRAFT_309009 PE=4 SV=1	5.54e-05	2.26493e-05	2.53225e-05	1.17734e-05
R1DHC6;R1D6L4	>tr|R1DHC6|R1DHC6_EMIHU Putative ABC transporter OS=Emiliania huxleyi GN=EMIHUDRAFT_110965 PE=4 SV=1;>tr|R1D6L4|R1D6L4_EMIHU Putative ABC transporter OS=Emiliania huxleyi GN=EMIHUDRAFT_442411 PE=4 SV=1	5.53659e-05	3.3644e-05	7.74598e-05	1.13747e-05
R1DZR9	>tr|R1DZR9|R1DZR9_EMIHU Uncharacterized protein OS=Emiliania huxleyi GN=EMIHUDRAFT_439512 PE=4 SV=1	5.53284e-05	1.61354e-05	6.89649e-05	5.51571e-05
R1D7A8	>tr|R1D7A8|R1D7A8_EMIHU Peptidyl-prolyl cis-trans isomerase (Fragment) OS=Emiliania huxleyi GN=EMIHUDRAFT_365117 PE=3 SV=1	5.53207e-05	1.33056e-05	3.47828e-05	8.89366e-06
R1DZ19;R1CLC1	>tr|R1DZ19|R1DZ19_EMIHU Uncharacterized protein OS=Emiliania huxleyi GN=EMIHUDRAFT_466544 PE=4 SV=1;>tr|R1CLC1|R1CLC1_EMIHU Uncharacterized protein OS=Emiliania huxleyi GN=EMIHUDRAFT_457898 PE=4 SV=1	5.52357e-05	3.12496e-05	0	0
R1DZC4	>tr|R1DZC4|R1DZC4_EMIHU Uncharacterized protein OS=Emiliania huxleyi GN=EMIHUDRAFT_434191 PE=4 SV=1	5.52281e-05	4.77807e-05	0.000118537	1.388e-05
R1CZE2	>tr|R1CZE2|R1CZE2_EMIHU Uncharacterized protein OS=Emiliania huxleyi GN=EMIHUDRAFT_463107 PE=4 SV=1	5.51441e-05	4.0583e-06	8.44723e-06	1.19462e-05
R1G0W1	>tr|R1G0W1|R1G0W1_EMIHU Ubiquinone biosynthesis protein COQ9, mitochondrial OS=Emiliania huxleyi GN=EMIHUDRAFT_199908 PE=4 SV=1	5.50086e-05	8.88732e-06	8.96085e-06	1.26726e-05
R1F516	>tr|R1F516|R1F516_EMIHU Uncharacterized protein OS=Emiliania huxleyi GN=EMIHUDRAFT_441425 PE=3 SV=1	5.49495e-05	8.62167e-06	1.15262e-05	1.63004e-05
R1EV27;R1DHS0	>tr|R1EV27|R1EV27_EMIHU Peptidyl-prolyl cis-trans isomerase OS=Emiliania huxleyi GN=EMIHUDRAFT_64857 PE=3 SV=1	5.4884e-05	8.68347e-06	4.23217e-06	5.9852e-06
R1DJQ4	>tr|R1DJQ4|R1DJQ4_EMIHU Uncharacterized protein OS=Emiliania huxleyi GN=EMIHUDRAFT_432584 PE=4 SV=1	5.47834e-05	1.87383e-05	3.54327e-05	7.57725e-06
R1D2Z9;R1DR94	>tr|R1D2Z9|R1D2Z9_EMIHU Translation initiation factor IF-2 OS=Emiliania huxleyi GN=EIF2 PE=4 SV=1;>tr|R1DR94|R1DR94_EMIHU Translation initiation factor IF-2 OS=Emiliania huxleyi GN=EMIHUDRAFT_419681 PE=4 SV=1	5.45405e-05	1.74561e-05	0	0
R1BIJ4	>tr|R1BIJ4|R1BIJ4_EMIHU Coproporphyrinogen oxidase OS=Emiliania huxleyi GN=CPO PE=4 SV=1	5.45235e-05	2.68972e-05	0.000100076	2.64406e-05
R1BDP8	>tr|R1BDP8|R1BDP8_EMIHU H/ACA ribonucleoprotein complex subunit OS=Emiliania huxleyi GN=EMIHUDRAFT_218353 PE=3 SV=1	5.43657e-05	1.09421e-05	6.3306e-05	6.19023e-06
R1F496;R1E222	>tr|R1F496|R1F496_EMIHU Uncharacterized protein OS=Emiliania huxleyi GN=EMIHUDRAFT_418001 PE=3 SV=1;>tr|R1E222|R1E222_EMIHU Uncharacterized protein OS=Emiliania huxleyi GN=EMIHUDRAFT_425718 PE=3 SV=1	5.41827e-05	5.81551e-06	8.02671e-06	1.13515e-05
R1D0V2	>tr|R1D0V2|R1D0V2_EMIHU Uncharacterized protein OS=Emiliania huxleyi GN=EMIHUDRAFT_114164 PE=4 SV=1	5.40343e-05	1.82438e-05	7.72179e-06	1.09203e-05
R1DPN2	>tr|R1DPN2|R1DPN2_EMIHU Uncharacterized protein OS=Emiliania huxleyi GN=EMIHUDRAFT_465210 PE=4 SV=1	5.39204e-05	1.95591e-05	3.73394e-05	1.66587e-05
R1D3Z3;R1F4R4	>tr|R1D3Z3|R1D3Z3_EMIHU Uncharacterized protein OS=Emiliania huxleyi GN=EMIHUDRAFT_353025 PE=4 SV=1;>tr|R1F4R4|R1F4R4_EMIHU Uncharacterized protein OS=Emiliania huxleyi GN=EMIHUDRAFT_365536 PE=4 SV=1	5.39192e-05	1.65602e-06	0	0
R1DU62;R1DXF0	>tr|R1DU62|R1DU62_EMIHU Peptidyl-prolyl cis-trans isomerase OS=Emiliania huxleyi GN=EMIHUDRAFT_447906 PE=3 SV=1;>tr|R1DXF0|R1DXF0_EMIHU Peptidyl-prolyl cis-trans isomerase OS=Emiliania huxleyi GN=EMIHUDRAFT_454400 PE=3 SV=1	5.37317e-05	1.24685e-05	0	0
R1DWA0	>tr|R1DWA0|R1DWA0_EMIHU Uncharacterized protein OS=Emiliania huxleyi GN=EMIHUDRAFT_471409 PE=4 SV=1	5.3707e-05	3.22442e-05	0	0
R1CP36	>tr|R1CP36|R1CP36_EMIHU Uncharacterized protein OS=Emiliania huxleyi GN=EMIHUDRAFT_115915 PE=4 SV=1	5.31373e-05	3.08137e-05	0	0
R1BWN7	>tr|R1BWN7|R1BWN7_EMIHU Thioredoxin OS=Emiliania huxleyi GN=EMIHUDRAFT_432509 PE=4 SV=1	5.31165e-05	2.81535e-06	9.03627e-05	1.67402e-05
R1ERT5;R1DCQ9	>tr|R1ERT5|R1ERT5_EMIHU Uncharacterized protein OS=Emiliania huxleyi GN=EMIHUDRAFT_239467 PE=4 SV=1;>tr|R1DCQ9|R1DCQ9_EMIHU Uncharacterized protein OS=Emiliania huxleyi GN=EMIHUDRAFT_462652 PE=4 SV=1	5.29419e-05	2.07392e-05	0	0
R1FRP2;R1D4V6	>tr|R1FRP2|R1FRP2_EMIHU Uncharacterized protein OS=Emiliania huxleyi GN=EMIHUDRAFT_252432 PE=4 SV=1;>tr|R1D4V6|R1D4V6_EMIHU Uncharacterized protein OS=Emiliania huxleyi GN=EMIHUDRAFT_221901 PE=4 SV=1	5.28963e-05	1.81009e-05	1.50409e-05	2.64359e-06
R1BBW7	>tr|R1BBW7|R1BBW7_EMIHU Uncharacterized protein OS=Emiliania huxleyi GN=EMIHUDRAFT_350878 PE=4 SV=1	5.28392e-05	8.66392e-06	1.42181e-05	2.01075e-05
R1F0K0;R1D5Y1;A0A0D3JKW3;R1DR91;R1B8T3;R1F0H3;R1FEQ0;R1E9J9;R1DUI6;R1B6G2;R1D7S4;R1DG85	>tr|R1F0K0|R1F0K0_EMIHU Uncharacterized protein OS=Emiliania huxleyi GN=EMIHUDRAFT_114120 PE=4 SV=1;>tr|R1D5Y1|R1D5Y1_EMIHU Uncharacterized protein OS=Emiliania huxleyi GN=EMIHUDRAFT_360478 PE=4 SV=1;>tr|A0A0D3JKW3|A0A0D3JKW3_EMIHU Uncharacterized protein	5.28357e-05	3.98448e-05	2.36694e-05	7.80596e-06
R1BXK2	>tr|R1BXK2|R1BXK2_EMIHU Uncharacterized protein OS=Emiliania huxleyi GN=EMIHUDRAFT_461669 PE=4 SV=1	5.28246e-05	4.18796e-05	5.41831e-05	1.60775e-06
R1CZI2	>tr|R1CZI2|R1CZI2_EMIHU Arginine-tRNA ligase OS=Emiliania huxleyi GN=EMIHUDRAFT_418599 PE=3 SV=1	5.24858e-05	5.25799e-06	0.000104781	0.000108104
R1DIT6	>tr|R1DIT6|R1DIT6_EMIHU Uncharacterized protein OS=Emiliania huxleyi GN=EMIHUDRAFT_98444 PE=4 SV=1	5.2427e-05	5.71262e-05	1.65609e-05	4.37173e-06
R1DMS8	>tr|R1DMS8|R1DMS8_EMIHU Uncharacterized protein OS=Emiliania huxleyi GN=EMIHUDRAFT_63012 PE=4 SV=1	5.24085e-05	2.73854e-05	5.72159e-06	1.92979e-07
R1FQ76	>tr|R1FQ76|R1FQ76_EMIHU dTDP-glucose 4,6-dehydratase OS=Emiliania huxleyi GN=EMIHUDRAFT_433869 PE=4 SV=1	5.22108e-05	5.15158e-05	3.50532e-05	6.27077e-06
R1DYI5	>tr|R1DYI5|R1DYI5_EMIHU Carbamoyl-phosphate synthase OS=Emiliania huxleyi GN=EMIHUDRAFT_422007 PE=3 SV=1	5.21657e-05	2.04807e-05	4.94743e-05	1.39623e-05
R1D5P1;R1FH50	>tr|R1D5P1|R1D5P1_EMIHU Uncharacterized protein OS=Emiliania huxleyi GN=EMIHUDRAFT_425512 PE=3 SV=1;>tr|R1FH50|R1FH50_EMIHU Uncharacterized protein OS=Emiliania huxleyi GN=EMIHUDRAFT_455478 PE=3 SV=1	5.20926e-05	1.32471e-05	5.59823e-06	1.6204e-06
R1EEV2;R1DE39	>tr|R1EEV2|R1EEV2_EMIHU Uncharacterized protein OS=Emiliania huxleyi GN=EMIHUDRAFT_206468 PE=4 SV=1;>tr|R1DE39|R1DE39_EMIHU Uncharacterized protein OS=Emiliania huxleyi GN=EMIHUDRAFT_213006 PE=4 SV=1	5.20383e-05	2.78893e-05	9.33023e-06	4.35615e-06
R1CXR8	>tr|R1CXR8|R1CXR8_EMIHU Uncharacterized protein OS=Emiliania huxleyi GN=EMIHUDRAFT_100218 PE=4 SV=1	5.19508e-05	2.9938e-06	4.83323e-05	2.19128e-05
R1B7H9	>tr|R1B7H9|R1B7H9_EMIHU Phosphoglycerate kinase OS=Emiliania huxleyi GN=PGK_2 PE=3 SV=1	5.18185e-05	3.9816e-05	9.22824e-05	2.09189e-05
R1G1L6	>tr|R1G1L6|R1G1L6_EMIHU Uncharacterized protein OS=Emiliania huxleyi GN=EMIHUDRAFT_251416 PE=4 SV=1	5.17991e-05	2.10788e-05	2.04153e-05	1.17839e-05
R1EAV5	>tr|R1EAV5|R1EAV5_EMIHU Uncharacterized protein OS=Emiliania huxleyi GN=EMIHUDRAFT_461289 PE=4 SV=1	5.1725e-05	1.34608e-05	0	0
R1E0K2;R1DNI6;R1E658	>tr|R1E0K2|R1E0K2_EMIHU Uncharacterized protein OS=Emiliania huxleyi GN=EMIHUDRAFT_245002 PE=4 SV=1;>tr|R1DNI6|R1DNI6_EMIHU Uncharacterized protein OS=Emiliania huxleyi GN=EMIHUDRAFT_215961 PE=4 SV=1;>tr|R1E658|R1E658_EMIHU Uncharacterized protein OS=Emili	5.17204e-05	1.12485e-05	0	0
R1FIY6;R1DQT7	>tr|R1FIY6|R1FIY6_EMIHU Uncharacterized protein OS=Emiliania huxleyi GN=EMIHUDRAFT_466723 PE=4 SV=1;>tr|R1DQT7|R1DQT7_EMIHU Uncharacterized protein OS=Emiliania huxleyi GN=EMIHUDRAFT_454914 PE=4 SV=1	5.16098e-05	1.13825e-05	1.70822e-05	2.49841e-06
R1EGW9	>tr|R1EGW9|R1EGW9_EMIHU Uncharacterized protein OS=Emiliania huxleyi GN=EMIHUDRAFT_436025 PE=4 SV=1	5.15594e-05	2.12348e-05	0.000245993	1.57052e-05
R1EIX3;R1CGN5	>tr|R1EIX3|R1EIX3_EMIHU Vacuolar protein sorting-associated protein 29 OS=Emiliania huxleyi GN=EMIHUDRAFT_419201 PE=3 SV=1;>tr|R1CGN5|R1CGN5_EMIHU Vacuolar protein sorting-associated protein 29 OS=Emiliania huxleyi GN=VPS29 PE=3 SV=1	5.1526e-05	1.4958e-05	2.55231e-06	3.60951e-06
R1D4Y0	>tr|R1D4Y0|R1D4Y0_EMIHU Acetylglutamate kinase (Fragment) OS=Emiliania huxleyi GN=EMIHUDRAFT_434520 PE=3 SV=1	5.14817e-05	2.42807e-05	7.37978e-06	2.02479e-07
R1DP49;R1DH39	>tr|R1DP49|R1DP49_EMIHU Uncharacterized protein OS=Emiliania huxleyi GN=EMIHUDRAFT_200958 PE=4 SV=1;>tr|R1DH39|R1DH39_EMIHU Uncharacterized protein OS=Emiliania huxleyi GN=EMIHUDRAFT_106349 PE=4 SV=1	5.14729e-05	7.38858e-06	1.16257e-05	1.64412e-05
R1G675	>tr|R1G675|R1G675_EMIHU Uncharacterized protein OS=Emiliania huxleyi GN=EMIHUDRAFT_199661 PE=4 SV=1	5.13642e-05	2.2937e-05	0	0
R1D6H4;R1BK41;R1BMC9	>tr|R1D6H4|R1D6H4_EMIHU Transaldolase OS=Emiliania huxleyi GN=EMIHUDRAFT_419908 PE=4 SV=1;>tr|R1BK41|R1BK41_EMIHU Transaldolase OS=Emiliania huxleyi GN=EMIHUDRAFT_428148 PE=4 SV=1;>tr|R1BMC9|R1BMC9_EMIHU Uncharacterized protein (Fragment) OS=Emiliania huxl	5.12952e-05	8.4124e-06	8.76632e-05	3.13308e-05
R1DCX9;R1DCY1	>tr|R1DCX9|R1DCX9_EMIHU 3-oxoacyl-synthase 2 OS=Emiliania huxleyi GN=EMIHUDRAFT_111887 PE=3 SV=1	5.12016e-05	9.6602e-07	2.72873e-05	3.6193e-06
R1ED14	>tr|R1ED14|R1ED14_EMIHU Uncharacterized protein OS=Emiliania huxleyi GN=EMIHUDRAFT_435371 PE=4 SV=1	5.11549e-05	1.1643e-05	2.69414e-05	8.76319e-06
R1BFB1;R1CYL8	>tr|R1BFB1|R1BFB1_EMIHU Histone deacetylase OS=Emiliania huxleyi GN=EMIHUDRAFT_453147 PE=3 SV=1;>tr|R1CYL8|R1CYL8_EMIHU Uncharacterized protein OS=Emiliania huxleyi GN=EMIHUDRAFT_460301 PE=4 SV=1	5.10073e-05	1.10575e-05	1.82366e-05	1.72874e-05
R1FIW4	>tr|R1FIW4|R1FIW4_EMIHU Adaptor protein 1 medium subunit OS=Emiliania huxleyi GN=EMIHUDRAFT_434096 PE=3 SV=1	5.09388e-05	1.0868e-05	3.13487e-05	6.72484e-08
R1FUU7	>tr|R1FUU7|R1FUU7_EMIHU Uncharacterized protein OS=Emiliania huxleyi GN=EMIHUDRAFT_351387 PE=4 SV=1	5.0638e-05	4.38635e-05	2.22148e-05	3.51902e-06
R1FQP1	>tr|R1FQP1|R1FQP1_EMIHU Uncharacterized protein OS=Emiliania huxleyi GN=EMIHUDRAFT_454747 PE=4 SV=1	5.05113e-05	1.43522e-05	1.65613e-05	1.85967e-06
R1D6Z5	>tr|R1D6Z5|R1D6Z5_EMIHU Aldolase A OS=Emiliania huxleyi GN=EMIHUDRAFT_418341 PE=4 SV=1	5.03728e-05	2.82809e-05	4.12775e-05	3.3086e-06
R1EY99	>tr|R1EY99|R1EY99_EMIHU Uncharacterized protein OS=Emiliania huxleyi GN=EMIHUDRAFT_457104 PE=4 SV=1	5.01983e-05	1.79856e-05	0	0
R1FES8	>tr|R1FES8|R1FES8_EMIHU Uncharacterized protein OS=Emiliania huxleyi GN=EMIHUDRAFT_440362 PE=4 SV=1	4.99209e-05	4.13691e-05	1.748e-05	2.47205e-05
R1BXC0;R1EH96	>tr|R1BXC0|R1BXC0_EMIHU Uncharacterized protein OS=Emiliania huxleyi GN=EMIHUDRAFT_413706 PE=4 SV=1;>tr|R1EH96|R1EH96_EMIHU Uncharacterized protein OS=Emiliania huxleyi GN=EMIHUDRAFT_469986 PE=4 SV=1	4.99068e-05	8.67342e-06	1.06327e-05	2.74829e-07
R1EII1	>tr|R1EII1|R1EII1_EMIHU Peptidylprolyl isomerase (Fragment) OS=Emiliania huxleyi GN=EMIHUDRAFT_48961 PE=4 SV=1	4.98752e-05	2.48376e-05	0	0
R1DMF4	>tr|R1DMF4|R1DMF4_EMIHU Uncharacterized protein OS=Emiliania huxleyi GN=EMIHUDRAFT_440687 PE=4 SV=1	4.97049e-05	1.26994e-06	0.000157929	5.89895e-05
R1DWG1;A0A0D3KYE2	>tr|R1DWG1|R1DWG1_EMIHU S-formylglutathione hydrolase OS=Emiliania huxleyi GN=EMIHUDRAFT_436182 PE=3 SV=1;>tr|A0A0D3KYE2|A0A0D3KYE2_EMIHU Uncharacterized protein OS=Emiliania huxleyi PE=4 SV=1	4.94023e-05	1.82301e-05	4.91321e-05	2.5944e-05
R1CJP1	>tr|R1CJP1|R1CJP1_EMIHU Uncharacterized protein OS=Emiliania huxleyi GN=EMIHUDRAFT_447689 PE=4 SV=1	4.92577e-05	5.88159e-06	3.33774e-05	7.13379e-06
R1DTH8;R1EIB5	>tr|R1DTH8|R1DTH8_EMIHU Uncharacterized protein OS=Emiliania huxleyi GN=EMIHUDRAFT_251808 PE=4 SV=1;>tr|R1EIB5|R1EIB5_EMIHU Uncharacterized protein OS=Emiliania huxleyi GN=EMIHUDRAFT_95376 PE=4 SV=1	4.91686e-05	1.80359e-05	0	0
R1FPU0	>tr|R1FPU0|R1FPU0_EMIHU Uncharacterized protein OS=Emiliania huxleyi GN=EMIHUDRAFT_120521 PE=4 SV=1	4.8999e-05	8.72423e-06	0	0
R1CNL8	>tr|R1CNL8|R1CNL8_EMIHU Uncharacterized protein (Fragment) OS=Emiliania huxleyi GN=EMIHUDRAFT_435337 PE=4 SV=1	4.88932e-05	7.29273e-06	4.18165e-05	2.08104e-05
R1DEY5	>tr|R1DEY5|R1DEY5_EMIHU Uncharacterized protein OS=Emiliania huxleyi GN=EMIHUDRAFT_437163 PE=3 SV=1	4.88522e-05	2.65071e-05	6.2926e-05	7.47338e-05
R1DY82;R1FI16	>tr|R1DY82|R1DY82_EMIHU Uncharacterized protein (Fragment) OS=Emiliania huxleyi GN=EMIHUDRAFT_78875 PE=4 SV=1	4.88144e-05	4.33095e-05	6.90609e-05	1.81227e-05
R1ELN4	>tr|R1ELN4|R1ELN4_EMIHU Bifunctional phosphoribosylaminoimidazolecarboxamide formyltransferase OS=Emiliania huxleyi GN=EMIHUDRAFT_424199 PE=3 SV=1	4.8763e-05	1.29959e-05	2.49015e-05	2.47819e-06
R1CZG6	>tr|R1CZG6|R1CZG6_EMIHU Transmembrane 9 superfamily member OS=Emiliania huxleyi GN=EMIHUDRAFT_430018 PE=3 SV=1	4.86544e-05	1.60553e-05	1.9626e-05	1.11211e-05
R1EYQ5	>tr|R1EYQ5|R1EYQ5_EMIHU Uncharacterized protein OS=Emiliania huxleyi GN=EMIHUDRAFT_469085 PE=4 SV=1	4.8637e-05	3.38654e-06	0	0
R1DV67;R1CCM2	>tr|R1DV67|R1DV67_EMIHU Coatomer subunit beta OS=Emiliania huxleyi GN=COPB1-1b PE=4 SV=1;>tr|R1CCM2|R1CCM2_EMIHU COPB1, beta subunit of the coatomer OS=Emiliania huxleyi GN=COPB1-2 PE=4 SV=1	4.86015e-05	2.02081e-05	8.74362e-06	3.52656e-06
R1C302;R1E574	>tr|R1C302|R1C302_EMIHU Uncharacterized protein (Fragment) OS=Emiliania huxleyi GN=EMIHUDRAFT_370191 PE=4 SV=1;>tr|R1E574|R1E574_EMIHU Uncharacterized protein OS=Emiliania huxleyi GN=EMIHUDRAFT_349928 PE=4 SV=1	4.85828e-05	7.99544e-06	1.83152e-05	2.59015e-05
R1E324	>tr|R1E324|R1E324_EMIHU Light harvesting protein OS=Emiliania huxleyi GN=Lhcf55 PE=4 SV=1	4.85359e-05	4.23662e-05	0.00011487	2.15753e-05
R1ELX6	>tr|R1ELX6|R1ELX6_EMIHU Uncharacterized protein OS=Emiliania huxleyi GN=EMIHUDRAFT_415737 PE=4 SV=1	4.83341e-05	3.49632e-05	0	0
R1FUI2	>tr|R1FUI2|R1FUI2_EMIHU Uncharacterized protein OS=Emiliania huxleyi GN=EMIHUDRAFT_109981 PE=4 SV=1	4.81695e-05	7.25413e-06	4.67458e-05	3.44097e-06
R1F8Y8	>tr|R1F8Y8|R1F8Y8_EMIHU Uncharacterized protein OS=Emiliania huxleyi GN=EMIHUDRAFT_433816 PE=3 SV=1	4.80147e-05	7.49233e-06	5.09726e-05	1.64142e-05
R1BJC3;R1FLT4	>tr|R1BJC3|R1BJC3_EMIHU Uncharacterized protein OS=Emiliania huxleyi GN=EMIHUDRAFT_437944 PE=3 SV=1;>tr|R1FLT4|R1FLT4_EMIHU Uncharacterized protein OS=Emiliania huxleyi GN=EMIHUDRAFT_252311 PE=3 SV=1	4.79401e-05	2.21057e-05	5.36505e-05	2.041e-05
R1DQY7	>tr|R1DQY7|R1DQY7_EMIHU Uncharacterized protein OS=Emiliania huxleyi GN=EMIHUDRAFT_454751 PE=4 SV=1	4.7834e-05	5.91319e-06	3.47785e-05	7.76221e-06
R1DHI7;R1C350	>tr|R1DHI7|R1DHI7_EMIHU Uncharacterized protein OS=Emiliania huxleyi GN=EMIHUDRAFT_452733 PE=3 SV=1;>tr|R1C350|R1C350_EMIHU Uncharacterized protein OS=Emiliania huxleyi GN=EMIHUDRAFT_459151 PE=3 SV=1	4.77865e-05	3.94309e-05	1.25536e-05	5.59755e-06
R1BE78	>tr|R1BE78|R1BE78_EMIHU Uncharacterized protein OS=Emiliania huxleyi GN=EMIHUDRAFT_218032 PE=4 SV=1	4.76186e-05	1.30123e-06	2.5911e-06	3.66437e-06
R1FIM2	>tr|R1FIM2|R1FIM2_EMIHU Uncharacterized protein OS=Emiliania huxleyi GN=EMIHUDRAFT_224052 PE=4 SV=1	4.75397e-05	1.21293e-05	1.28063e-05	1.81108e-05
R1E0G9	>tr|R1E0G9|R1E0G9_EMIHU Aspartate-semialdehyde dehydrogenase OS=Emiliania huxleyi GN=EMIHUDRAFT_454120 PE=4 SV=1	4.74977e-05	1.78475e-05	3.22999e-05	8.66931e-06
R1ENQ7	>tr|R1ENQ7|R1ENQ7_EMIHU Uncharacterized protein OS=Emiliania huxleyi GN=EMIHUDRAFT_435394 PE=4 SV=1	4.73852e-05	1.70392e-05	7.09336e-05	3.13017e-06
R1E6P6	>tr|R1E6P6|R1E6P6_EMIHU Uncharacterized protein OS=Emiliania huxleyi GN=EMIHUDRAFT_243518 PE=4 SV=1	4.71979e-05	1.45423e-05	2.91551e-05	2.94298e-06
R1EN15	>tr|R1EN15|R1EN15_EMIHU 50S ribosomal protein L20 OS=Emiliania huxleyi GN=EMIHUDRAFT_354743 PE=3 SV=1	4.68009e-05	8.49768e-06	2.80373e-05	2.45083e-06
R1FIQ2;R1G6R5	>tr|R1FIQ2|R1FIQ2_EMIHU Uncharacterized protein OS=Emiliania huxleyi GN=EMIHUDRAFT_352050 PE=4 SV=1;>tr|R1G6R5|R1G6R5_EMIHU Poly [ADP-ribose] polymerase OS=Emiliania huxleyi GN=EMIHUDRAFT_193771 PE=4 SV=1	4.6795e-05	1.4448e-05	0.000218525	1.97344e-05
R1FQ80	>tr|R1FQ80|R1FQ80_EMIHU Acetyl-CoA acetyltransferase OS=Emiliania huxleyi GN=EMIHUDRAFT_429040 PE=3 SV=1	4.67814e-05	2.03855e-05	2.26863e-05	1.24541e-06
Q4G393	>sp|Q4G393|RR14_EMIHU 30S ribosomal protein S14, chloroplastic OS=Emiliania huxleyi GN=rps14 PE=3 SV=1	4.66184e-05	1.68121e-05	2.42881e-05	3.81977e-06
R1EFA9;R1CFG1	>tr|R1EFA9|R1EFA9_EMIHU Uncharacterized protein OS=Emiliania huxleyi GN=EMIHUDRAFT_464026 PE=4 SV=1;>tr|R1CFG1|R1CFG1_EMIHU Uncharacterized protein OS=Emiliania huxleyi GN=EMIHUDRAFT_469845 PE=4 SV=1	4.65869e-05	6.99069e-06	2.21552e-05	1.34499e-05
R1B654;R1DCK3;R1DHV6	>tr|R1B654|R1B654_EMIHU Serine/threonine-protein phosphatase OS=Emiliania huxleyi GN=EMIHUDRAFT_428593 PE=3 SV=1;>tr|R1DCK3|R1DCK3_EMIHU Serine/threonine-protein phosphatase OS=Emiliania huxleyi GN=EMIHUDRAFT_467966 PE=3 SV=1;>tr|R1DHV6|R1DHV6_EMIHU Unchar	4.65e-05	1.87744e-05	3.67394e-06	5.19574e-06
R1DFC2	>tr|R1DFC2|R1DFC2_EMIHU Uncharacterized protein OS=Emiliania huxleyi GN=EMIHUDRAFT_441505 PE=4 SV=1	4.63054e-05	6.0029e-06	1.60738e-05	5.8115e-06
R1DGE0	>tr|R1DGE0|R1DGE0_EMIHU Putative PAS domain sensor hybrid histidine kinase OS=Emiliania huxleyi GN=EMIHUDRAFT_464698 PE=4 SV=1	4.62628e-05	2.3778e-05	3.71914e-06	5.25966e-06
R1DYN2;R1ENY4	>tr|R1DYN2|R1DYN2_EMIHU Uncharacterized protein OS=Emiliania huxleyi GN=EMIHUDRAFT_242726 PE=4 SV=1;>tr|R1ENY4|R1ENY4_EMIHU Uncharacterized protein OS=Emiliania huxleyi GN=EMIHUDRAFT_116663 PE=4 SV=1	4.62266e-05	2.52502e-05	3.61726e-05	1.52557e-05
R1DBL1;R1FG02;R1CSE1;R1DUE8	>tr|R1DBL1|R1DBL1_EMIHU Uncharacterized protein OS=Emiliania huxleyi GN=EMIHUDRAFT_104600 PE=4 SV=1;>tr|R1FG02|R1FG02_EMIHU Uncharacterized protein OS=Emiliania huxleyi GN=EMIHUDRAFT_449582 PE=4 SV=1;>tr|R1CSE1|R1CSE1_EMIHU Uncharacterized protein OS=Emili	4.61167e-05	3.19912e-05	2.15842e-05	4.41611e-06
R1EDC0;R1ED69	>tr|R1EDC0|R1EDC0_EMIHU Uncharacterized protein OS=Emiliania huxleyi GN=EMIHUDRAFT_355611 PE=4 SV=1;>tr|R1ED69|R1ED69_EMIHU Uncharacterized protein OS=Emiliania huxleyi GN=EMIHUDRAFT_355587 PE=4 SV=1	4.59414e-05	2.41074e-05	4.30014e-06	6.08131e-06
R1CCY7	>tr|R1CCY7|R1CCY7_EMIHU Uncharacterized protein OS=Emiliania huxleyi GN=EMIHUDRAFT_424763 PE=4 SV=1	4.59307e-05	1.33577e-05	7.60049e-06	1.07487e-05
R1EU17	>tr|R1EU17|R1EU17_EMIHU Peptidyl-prolyl cis-trans isomerase OS=Emiliania huxleyi GN=CYPB1 PE=3 SV=1	4.58305e-05	9.65195e-06	3.18724e-05	1.13286e-05
R1EGL4	>tr|R1EGL4|R1EGL4_EMIHU Uncharacterized protein OS=Emiliania huxleyi GN=EMIHUDRAFT_102004 PE=4 SV=1	4.5751e-05	3.2567e-05	0	0
R1BAU8;R1B9Q5;R1D689	>tr|R1BAU8|R1BAU8_EMIHU Chorismate synthase OS=Emiliania huxleyi GN=CS2 PE=3 SV=1;>tr|R1B9Q5|R1B9Q5_EMIHU Chorismate synthase OS=Emiliania huxleyi GN=CS3 PE=3 SV=1;>tr|R1D689|R1D689_EMIHU Chorismate synthase OS=Emiliania huxleyi GN=CS1 PE=4 SV=1	4.54764e-05	2.74267e-06	5.7016e-05	1.77233e-05
R1ET20	>tr|R1ET20|R1ET20_EMIHU Uncharacterized protein OS=Emiliania huxleyi GN=EMIHUDRAFT_104191 PE=4 SV=1	4.54488e-05	2.04873e-05	3.05149e-05	9.51034e-08
R1EDQ4	>tr|R1EDQ4|R1EDQ4_EMIHU Uncharacterized protein (Fragment) OS=Emiliania huxleyi GN=EMIHUDRAFT_74049 PE=3 SV=1	4.53695e-05	1.16942e-05	2.23219e-05	1.52447e-07
R1BU52	>tr|R1BU52|R1BU52_EMIHU Uncharacterized protein OS=Emiliania huxleyi GN=EMIHUDRAFT_445881 PE=4 SV=1	4.53485e-05	1.49921e-05	2.91811e-05	1.40565e-06
R1EYG1;R1D1X1	>tr|R1EYG1|R1EYG1_EMIHU Uncharacterized protein OS=Emiliania huxleyi GN=EMIHUDRAFT_457466 PE=3 SV=1;>tr|R1D1X1|R1D1X1_EMIHU Uncharacterized protein OS=Emiliania huxleyi GN=EMIHUDRAFT_217344 PE=4 SV=1	4.52666e-05	4.13937e-05	2.03368e-05	1.32142e-05
R1EQV4;R1EA02	>tr|R1EQV4|R1EQV4_EMIHU Uncharacterized protein OS=Emiliania huxleyi GN=EMIHUDRAFT_116543 PE=4 SV=1;>tr|R1EA02|R1EA02_EMIHU Uncharacterized protein OS=Emiliania huxleyi GN=EMIHUDRAFT_316078 PE=4 SV=1	4.50791e-05	3.82324e-06	0	0
R1DD92	>tr|R1DD92|R1DD92_EMIHU Uncharacterized protein OS=Emiliania huxleyi GN=EMIHUDRAFT_217082 PE=3 SV=1	4.50469e-05	1.58195e-05	7.22522e-05	4.08068e-05
R1DH75;R1BLH4	>tr|R1DH75|R1DH75_EMIHU Putative methylenetetrahydrofolate reductase OS=Emiliania huxleyi GN=EMIHUDRAFT_471108 PE=4 SV=1;>tr|R1BLH4|R1BLH4_EMIHU Putative methylenetetrahydrofolate reductase OS=Emiliania huxleyi GN=EMIHUDRAFT_437840 PE=4 SV=1	4.48543e-05	4.25823e-05	0.000262473	0.00013252
R1F3N2;R1DJN1	>tr|R1F3N2|R1F3N2_EMIHU Uncharacterized protein OS=Emiliania huxleyi GN=EMIHUDRAFT_415549 PE=4 SV=1	4.48191e-05	3.47194e-06	3.34872e-05	6.89422e-06
R1DC58	>tr|R1DC58|R1DC58_EMIHU Uncharacterized protein OS=Emiliania huxleyi GN=EMIHUDRAFT_219303 PE=4 SV=1	4.48091e-05	1.34176e-05	0	0
R1BB64;R1CRW0	>tr|R1BB64|R1BB64_EMIHU Uncharacterized protein OS=Emiliania huxleyi GN=EMIHUDRAFT_446503 PE=4 SV=1;>tr|R1CRW0|R1CRW0_EMIHU Uncharacterized protein OS=Emiliania huxleyi GN=EMIHUDRAFT_466106 PE=4 SV=1	4.47125e-05	8.93254e-06	0.000121444	8.94617e-07
R1EI69	>tr|R1EI69|R1EI69_EMIHU Uncharacterized protein OS=Emiliania huxleyi GN=EMIHUDRAFT_421620 PE=4 SV=1	4.46927e-05	4.05073e-05	2.54424e-05	1.86781e-06
R1F993	>tr|R1F993|R1F993_EMIHU Uncharacterized protein OS=Emiliania huxleyi GN=EMIHUDRAFT_63089 PE=3 SV=1	4.46405e-05	3.76736e-05	2.4524e-05	1.40558e-05
R1D4N1;R1B535	>tr|R1D4N1|R1D4N1_EMIHU Nuclear pore protein (Fragment) OS=Emiliania huxleyi GN=EMIHUDRAFT_461763 PE=3 SV=1	4.43648e-05	1.60005e-05	1.37425e-05	1.25811e-06
R1DSA1	>tr|R1DSA1|R1DSA1_EMIHU Uncharacterized protein OS=Emiliania huxleyi GN=EMIHUDRAFT_119779 PE=4 SV=1	4.43532e-05	1.46762e-05	2.89099e-06	4.08848e-06
R1E1T2	>tr|R1E1T2|R1E1T2_EMIHU Arsenite methyltransferase OS=Emiliania huxleyi GN=EMIHUDRAFT_426057 PE=4 SV=1	4.43371e-05	9.35947e-06	2.43538e-06	3.44415e-06
R1FVA8;R1FA34;R1CQI8	>tr|R1FVA8|R1FVA8_EMIHU Uncharacterized protein OS=Emiliania huxleyi GN=EMIHUDRAFT_454500 PE=4 SV=1;>tr|R1FA34|R1FA34_EMIHU Uncharacterized protein OS=Emiliania huxleyi GN=EMIHUDRAFT_456124 PE=4 SV=1;>tr|R1CQI8|R1CQI8_EMIHU Uncharacterized protein OS=Emili	4.41523e-05	9.27481e-06	5.0482e-06	7.13924e-06
R1EE36	>tr|R1EE36|R1EE36_EMIHU Uncharacterized protein OS=Emiliania huxleyi GN=EMIHUDRAFT_117279 PE=4 SV=1	4.40079e-05	2.15025e-05	1.86645e-05	2.51293e-06
R1FAG2;R1FS64	>tr|R1FAG2|R1FAG2_EMIHU Transmembrane 9 superfamily member OS=Emiliania huxleyi GN=EMIHUDRAFT_468029 PE=3 SV=1;>tr|R1FS64|R1FS64_EMIHU Transmembrane 9 superfamily member OS=Emiliania huxleyi GN=EMIHUDRAFT_467232 PE=3 SV=1	4.39066e-05	1.75954e-05	2.23108e-05	1.82141e-05
R1DE07	>tr|R1DE07|R1DE07_EMIHU Uncharacterized protein OS=Emiliania huxleyi GN=EMIHUDRAFT_438180 PE=4 SV=1	4.38295e-05	8.65926e-06	2.61928e-05	1.91098e-05
R1E0L5;R1DZY9	>tr|R1E0L5|R1E0L5_EMIHU Uncharacterized protein OS=Emiliania huxleyi GN=EMIHUDRAFT_459143 PE=4 SV=1;>tr|R1DZY9|R1DZY9_EMIHU Uncharacterized protein OS=Emiliania huxleyi GN=EMIHUDRAFT_451539 PE=4 SV=1	4.37531e-05	2.13416e-05	3.00514e-05	2.25682e-05
R1DAR2	>tr|R1DAR2|R1DAR2_EMIHU Uncharacterized protein OS=Emiliania huxleyi GN=EMIHUDRAFT_218005 PE=4 SV=1	4.3584e-05	3.77651e-05	3.01991e-06	4.2708e-06
R1C7Q6;R1EAE4	>tr|R1C7Q6|R1C7Q6_EMIHU Uncharacterized protein OS=Emiliania huxleyi GN=EMIHUDRAFT_470207 PE=4 SV=1;>tr|R1EAE4|R1EAE4_EMIHU Uncharacterized protein OS=Emiliania huxleyi GN=EMIHUDRAFT_464163 PE=4 SV=1	4.35626e-05	4.90642e-06	6.05642e-05	1.75725e-05
R1DL14	>tr|R1DL14|R1DL14_EMIHU Homoserine dehydrogenase OS=Emiliania huxleyi GN=EMIHUDRAFT_420567 PE=3 SV=1	4.35414e-05	8.14788e-06	7.30088e-05	3.74697e-05
R1EZK6	>tr|R1EZK6|R1EZK6_EMIHU Uncharacterized protein OS=Emiliania huxleyi GN=EMIHUDRAFT_202534 PE=4 SV=1	4.35148e-05	1.11757e-05	9.74985e-06	2.52178e-06
R1F7I3;A0A0D3KNW4	>tr|R1F7I3|R1F7I3_EMIHU Putative methylenetetrahydrofolate dehydrogenase OS=Emiliania huxleyi GN=EMIHUDRAFT_462980 PE=4 SV=1;>tr|A0A0D3KNW4|A0A0D3KNW4_EMIHU Uncharacterized protein OS=Emiliania huxleyi PE=4 SV=1	4.33433e-05	1.53845e-05	3.5459e-05	2.90602e-05
R1DHY8	>tr|R1DHY8|R1DHY8_EMIHU Uncharacterized protein OS=Emiliania huxleyi GN=EMIHUDRAFT_212164 PE=4 SV=1	4.33267e-05	3.93477e-05	0	0
R1E0A3	>tr|R1E0A3|R1E0A3_EMIHU Putative alcohol dehydrogenase OS=Emiliania huxleyi GN=EMIHUDRAFT_437142 PE=4 SV=1	4.33265e-05	2.41486e-05	6.64788e-06	9.40152e-06
R1FK77	>tr|R1FK77|R1FK77_EMIHU Uncharacterized protein OS=Emiliania huxleyi GN=EMIHUDRAFT_455707 PE=4 SV=1	4.32236e-05	1.90074e-05	5.74877e-06	8.12999e-06
R1FEI9	>tr|R1FEI9|R1FEI9_EMIHU Putative acyl-CoA dehydrogenase OS=Emiliania huxleyi GN=EMIHUDRAFT_441379 PE=3 SV=1	4.31517e-05	7.27151e-06	8.13915e-06	2.15466e-06
R1DCQ1	>tr|R1DCQ1|R1DCQ1_EMIHU Uncharacterized protein OS=Emiliania huxleyi GN=EMIHUDRAFT_438689 PE=4 SV=1	4.29948e-05	3.30035e-05	0.000108662	4.59997e-06
R1DED4;R1CY69	>tr|R1DED4|R1DED4_EMIHU Uncharacterized protein OS=Emiliania huxleyi GN=EMIHUDRAFT_432997 PE=4 SV=1;>tr|R1CY69|R1CY69_EMIHU Uncharacterized protein OS=Emiliania huxleyi GN=EMIHUDRAFT_373688 PE=4 SV=1	4.29937e-05	3.66642e-06	0	0
R1DC59	>tr|R1DC59|R1DC59_EMIHU Uncharacterized protein OS=Emiliania huxleyi GN=EMIHUDRAFT_364165 PE=4 SV=1	4.29344e-05	3.63787e-05	0	0
R1DLL7;R1DGJ8	>tr|R1DLL7|R1DLL7_EMIHU Uncharacterized protein OS=Emiliania huxleyi GN=EMIHUDRAFT_421941 PE=4 SV=1	4.28846e-05	1.89195e-05	2.06678e-05	1.22644e-05
R1DF81	>tr|R1DF81|R1DF81_EMIHU Uncharacterized protein OS=Emiliania huxleyi GN=EMIHUDRAFT_352067 PE=4 SV=1	4.28267e-05	1.1253e-05	3.15911e-05	1.18499e-06
R1EQX7	>tr|R1EQX7|R1EQX7_EMIHU Uncharacterized protein OS=Emiliania huxleyi GN=EMIHUDRAFT_234356 PE=4 SV=1	4.27795e-05	1.13022e-05	0	0
R1D8F9	>tr|R1D8F9|R1D8F9_EMIHU Uncharacterized protein OS=Emiliania huxleyi GN=EMIHUDRAFT_420632 PE=3 SV=1	4.26679e-05	1.86475e-05	3.35404e-05	1.19067e-06
R1EHF2;R1DN33	>tr|R1EHF2|R1EHF2_EMIHU Uncharacterized protein OS=Emiliania huxleyi GN=EMIHUDRAFT_73680 PE=4 SV=1;>tr|R1DN33|R1DN33_EMIHU Uncharacterized protein OS=Emiliania huxleyi GN=EMIHUDRAFT_70748 PE=4 SV=1	4.26262e-05	4.50497e-05	0.000144491	1.6756e-05
R1FNX8;R1BNN7	>tr|R1FNX8|R1FNX8_EMIHU Uncharacterized protein OS=Emiliania huxleyi GN=EMIHUDRAFT_251043 PE=4 SV=1;>tr|R1BNN7|R1BNN7_EMIHU Uncharacterized protein (Fragment) OS=Emiliania huxleyi GN=EMIHUDRAFT_55470 PE=4 SV=1	4.24466e-05	1.28678e-05	3.95772e-06	5.59706e-06
R1F392	>tr|R1F392|R1F392_EMIHU V-type proton ATPase proteolipid subunit OS=Emiliania huxleyi GN=ATPVc PE=3 SV=1	4.24108e-05	4.99416e-05	8.37167e-05	7.3422e-06
R1FM89	>tr|R1FM89|R1FM89_EMIHU Uncharacterized protein OS=Emiliania huxleyi GN=EMIHUDRAFT_439754 PE=4 SV=1	4.23037e-05	8.06456e-06	2.71907e-05	7.58771e-06
R1C2J9	>tr|R1C2J9|R1C2J9_EMIHU Uncharacterized protein OS=Emiliania huxleyi GN=EMIHUDRAFT_210303 PE=4 SV=1	4.22121e-05	3.64369e-05	0	0
R1B434	>tr|R1B434|R1B434_EMIHU Uncharacterized protein (Fragment) OS=Emiliania huxleyi GN=EMIHUDRAFT_471303 PE=4 SV=1	4.21792e-05	1.84431e-05	0	0
R1BIV2;R1DXY0	>tr|R1BIV2|R1BIV2_EMIHU Uncharacterized protein OS=Emiliania huxleyi GN=EMIHUDRAFT_414699 PE=3 SV=1;>tr|R1DXY0|R1DXY0_EMIHU Uncharacterized protein OS=Emiliania huxleyi GN=EMIHUDRAFT_470522 PE=4 SV=1	4.21595e-05	5.8718e-06	5.7791e-06	8.17288e-06
R1F5T9;R1B628;R1FA18;R1EAH2	>tr|R1F5T9|R1F5T9_EMIHU Uncharacterized protein OS=Emiliania huxleyi GN=EMIHUDRAFT_450038 PE=4 SV=1;>tr|R1B628|R1B628_EMIHU Uncharacterized protein OS=Emiliania huxleyi GN=EMIHUDRAFT_417175 PE=4 SV=1;>tr|R1FA18|R1FA18_EMIHU Uncharacterized protein OS=Emili	4.21304e-05	8.24306e-06	0	0
R1B4U8	>tr|R1B4U8|R1B4U8_EMIHU Uncharacterized protein OS=Emiliania huxleyi GN=EMIHUDRAFT_441848 PE=4 SV=1	4.19704e-05	1.40788e-06	0.000489523	0.000207528
R1E2V0	>tr|R1E2V0|R1E2V0_EMIHU Peptidyl-prolyl cis-trans isomerase OS=Emiliania huxleyi GN=CYPA1 PE=3 SV=1	4.18775e-05	1.15105e-05	4.85862e-05	1.4032e-05
R1EKD3;R1E145	>tr|R1EKD3|R1EKD3_EMIHU Uncharacterized protein OS=Emiliania huxleyi GN=EMIHUDRAFT_117236 PE=4 SV=1;>tr|R1E145|R1E145_EMIHU Uncharacterized protein OS=Emiliania huxleyi GN=EMIHUDRAFT_210280 PE=4 SV=1	4.18217e-05	8.85494e-06	1.67048e-05	8.13283e-06
R1C1K9	>tr|R1C1K9|R1C1K9_EMIHU Uncharacterized protein OS=Emiliania huxleyi GN=EMIHUDRAFT_464368 PE=4 SV=1	4.18073e-05	1.85231e-05	0	0
R1BXB9	>tr|R1BXB9|R1BXB9_EMIHU Uncharacterized protein (Fragment) OS=Emiliania huxleyi GN=EMIHUDRAFT_451817 PE=4 SV=1	4.16658e-05	1.92813e-05	0	0
R1DJ92	>tr|R1DJ92|R1DJ92_EMIHU Uncharacterized protein OS=Emiliania huxleyi GN=EMIHUDRAFT_449271 PE=4 SV=1	4.16565e-05	4.27419e-05	2.87306e-05	2.05348e-05
R1EZG2;R1CGV1	>tr|R1EZG2|R1EZG2_EMIHU Tryptophanyl-tRNA synthetase OS=Emiliania huxleyi GN=EMIHUDRAFT_426613 PE=3 SV=1;>tr|R1CGV1|R1CGV1_EMIHU Uncharacterized protein OS=Emiliania huxleyi GN=EMIHUDRAFT_430527 PE=3 SV=1	4.1623e-05	3.69724e-05	0	0
R1DL83	>tr|R1DL83|R1DL83_EMIHU Uncharacterized protein OS=Emiliania huxleyi GN=EMIHUDRAFT_452401 PE=4 SV=1	4.16119e-05	2.36442e-05	2.73751e-05	6.39464e-07
R1F3Q9	>tr|R1F3Q9|R1F3Q9_EMIHU Uncharacterized protein OS=Emiliania huxleyi GN=EMIHUDRAFT_363966 PE=4 SV=1	4.15726e-05	3.30749e-05	0	0
R1FA76;R1EW11	>tr|R1FA76|R1FA76_EMIHU Carnitine O-acyltransferase OS=Emiliania huxleyi GN=EMIHUDRAFT_468049 PE=3 SV=1;>tr|R1EW11|R1EW11_EMIHU Carnitine O-acyltransferase OS=Emiliania huxleyi GN=EMIHUDRAFT_365211 PE=4 SV=1	4.151e-05	1.44896e-05	3.35161e-05	8.73991e-06
R1D022;R1EQ73;R1EV47	>tr|R1D022|R1D022_EMIHU Uncharacterized protein OS=Emiliania huxleyi GN=EMIHUDRAFT_465676 PE=4 SV=1;>tr|R1EQ73|R1EQ73_EMIHU Uncharacterized protein (Fragment) OS=Emiliania huxleyi GN=EMIHUDRAFT_415674 PE=3 SV=1;>tr|R1EV47|R1EV47_EMIHU Uncharacterized prote	4.1481e-05	2.22198e-05	1.26878e-05	9.02133e-06
R1D7Y9	>tr|R1D7Y9|R1D7Y9_EMIHU Uncharacterized protein OS=Emiliania huxleyi GN=EMIHUDRAFT_434360 PE=4 SV=1	4.14782e-05	1.48021e-05	3.70855e-06	5.24469e-06
R1FLW8	>tr|R1FLW8|R1FLW8_EMIHU Uncharacterized protein OS=Emiliania huxleyi GN=EMIHUDRAFT_467137 PE=4 SV=1	4.14479e-05	2.93185e-05	3.05848e-05	8.52435e-06
R1DU51	>tr|R1DU51|R1DU51_EMIHU Uncharacterized protein (Fragment) OS=Emiliania huxleyi GN=EMIHUDRAFT_631960 PE=4 SV=1	4.14228e-05	1.71124e-05	2.2521e-05	3.03311e-06
R1FRX7	>tr|R1FRX7|R1FRX7_EMIHU Uncharacterized protein OS=Emiliania huxleyi GN=EMIHUDRAFT_447495 PE=4 SV=1	4.12601e-05	2.03243e-05	0	0
R1BET9	>tr|R1BET9|R1BET9_EMIHU Uncharacterized protein OS=Emiliania huxleyi GN=EMIHUDRAFT_372001 PE=4 SV=1	4.11331e-05	2.87523e-05	8.6635e-06	1.2252e-05
R1CWE3;A0A0D3KMJ3	>tr|R1CWE3|R1CWE3_EMIHU Geranylgeranyl pyrophosphate synthase OS=Emiliania huxleyi GN=GGPS PE=3 SV=1;>tr|A0A0D3KMJ3|A0A0D3KMJ3_EMIHU Uncharacterized protein OS=Emiliania huxleyi PE=4 SV=1	4.09524e-05	1.26134e-05	5.50725e-05	3.4777e-05
R1EZ10	>tr|R1EZ10|R1EZ10_EMIHU Asparagine--tRNA ligase OS=Emiliania huxleyi GN=EMIHUDRAFT_440609 PE=3 SV=1	4.08983e-05	2.13429e-05	1.77279e-05	3.60356e-06
R1G0U3;R1DDT3	>tr|R1G0U3|R1G0U3_EMIHU Uncharacterized protein OS=Emiliania huxleyi GN=EMIHUDRAFT_433378 PE=3 SV=1;>tr|R1DDT3|R1DDT3_EMIHU Uncharacterized protein (Fragment) OS=Emiliania huxleyi GN=EMIHUDRAFT_459646 PE=3 SV=1	4.08382e-05	1.17676e-05	9.61566e-06	5.69531e-06
R1D8W5	>tr|R1D8W5|R1D8W5_EMIHU Uncharacterized protein OS=Emiliania huxleyi GN=EMIHUDRAFT_198874 PE=4 SV=1	4.081e-05	1.83016e-05	1.95609e-05	6.95399e-06
Q4G382	>sp|Q4G382|PSBL_EMIHU Photosystem II reaction center protein L OS=Emiliania huxleyi GN=psbL PE=3 SV=1	4.08018e-05	7.71024e-06	0.000111544	2.35429e-05
R1D461	>tr|R1D461|R1D461_EMIHU Uncharacterized protein OS=Emiliania huxleyi GN=EMIHUDRAFT_449789 PE=3 SV=1	4.07861e-05	4.60545e-06	3.4282e-05	7.913e-06
R1DV38;R1ECW4	>tr|R1DV38|R1DV38_EMIHU Histone deacetylase RpdA/Rpd3 (Fragment) OS=Emiliania huxleyi GN=EMIHUDRAFT_350223 PE=4 SV=1	4.06749e-05	2.07412e-05	1.12774e-05	4.8006e-06
R1D9U7	>tr|R1D9U7|R1D9U7_EMIHU Uncharacterized protein OS=Emiliania huxleyi GN=EMIHUDRAFT_453643 PE=4 SV=1	4.06119e-05	7.86629e-06	7.61043e-06	1.07628e-05
R1EWS6	>tr|R1EWS6|R1EWS6_EMIHU Uncharacterized protein OS=Emiliania huxleyi GN=EMIHUDRAFT_462816 PE=4 SV=1	4.05529e-05	6.95072e-06	1.91261e-05	2.70483e-05
R1FF26;R1D1X6	>tr|R1FF26|R1FF26_EMIHU Uncharacterized protein OS=Emiliania huxleyi GN=EMIHUDRAFT_456187 PE=4 SV=1	4.04806e-05	6.08414e-06	2.22361e-05	1.90753e-06
R1FQW4	>tr|R1FQW4|R1FQW4_EMIHU Uncharacterized protein OS=Emiliania huxleyi GN=EMIHUDRAFT_448946 PE=4 SV=1	4.04563e-05	1.39054e-05	1.35626e-05	1.57506e-06
R1D7E1	>tr|R1D7E1|R1D7E1_EMIHU Uncharacterized protein (Fragment) OS=Emiliania huxleyi GN=EMIHUDRAFT_121183 PE=4 SV=1	4.03752e-05	1.29193e-06	5.3017e-05	1.38236e-05
R1DAH4;R1CR07	>tr|R1DAH4|R1DAH4_EMIHU Uncharacterized protein OS=Emiliania huxleyi GN=EMIHUDRAFT_217875 PE=4 SV=1;>tr|R1CR07|R1CR07_EMIHU Uncharacterized protein OS=Emiliania huxleyi GN=EMIHUDRAFT_206169 PE=4 SV=1	4.03663e-05	1.655e-05	2.31811e-05	6.28841e-06
R1FQ14;A0A0D3JWS9	>tr|R1FQ14|R1FQ14_EMIHU Uncharacterized protein OS=Emiliania huxleyi GN=EMIHUDRAFT_199455 PE=4 SV=1	4.02485e-05	1.10362e-05	1.11844e-05	1.58171e-05
R1EXI3	>tr|R1EXI3|R1EXI3_EMIHU Uncharacterized protein (Fragment) OS=Emiliania huxleyi GN=EMIHUDRAFT_443602 PE=4 SV=1	4.01985e-05	1.08797e-05	4.60608e-05	1.99167e-05
R1D3V0	>tr|R1D3V0|R1D3V0_EMIHU Putative cytochrome-c peroxidase OS=Emiliania huxleyi GN=EMIHUDRAFT_438123 PE=3 SV=1	4.01679e-05	3.62969e-05	4.81609e-05	5.82726e-05
R1G499;R1B4W2	>tr|R1G499|R1G499_EMIHU Ornithine aminotransferase mitochondrial OS=Emiliania huxleyi GN=EMIHUDRAFT_417313 PE=3 SV=1	4.01206e-05	2.05332e-05	3.59503e-05	6.89056e-06
R1CC22;R1FWQ6	>tr|R1CC22|R1CC22_EMIHU Uncharacterized protein OS=Emiliania huxleyi GN=EMIHUDRAFT_101939 PE=4 SV=1;>tr|R1FWQ6|R1FWQ6_EMIHU Uncharacterized protein OS=Emiliania huxleyi GN=EMIHUDRAFT_109518 PE=4 SV=1	4.01151e-05	7.37762e-06	4.60562e-05	2.73027e-06
R1CAJ9;R1F807	>tr|R1CAJ9|R1CAJ9_EMIHU Uncharacterized protein (Fragment) OS=Emiliania huxleyi GN=EMIHUDRAFT_444854 PE=4 SV=1;>tr|R1F807|R1F807_EMIHU Uncharacterized protein OS=Emiliania huxleyi GN=EMIHUDRAFT_363137 PE=4 SV=1	4.00758e-05	7.74869e-06	1.68623e-05	3.94674e-06
R1FRD8	>tr|R1FRD8|R1FRD8_EMIHU Malonyl CoA-acyl carrier protein transacylase OS=Emiliania huxleyi GN=MAT1 PE=4 SV=1	3.99612e-05	3.4632e-05	4.8976e-05	3.12416e-06
R1E6I6;R1DFT3	>tr|R1E6I6|R1E6I6_EMIHU Uncharacterized protein (Fragment) OS=Emiliania huxleyi GN=EMIHUDRAFT_471743 PE=4 SV=1;>tr|R1DFT3|R1DFT3_EMIHU Uncharacterized protein OS=Emiliania huxleyi GN=EMIHUDRAFT_229109 PE=4 SV=1	3.99604e-05	9.65418e-06	1.35101e-05	2.62673e-06
R1F7I5	>tr|R1F7I5|R1F7I5_EMIHU Uncharacterized protein OS=Emiliania huxleyi GN=EMIHUDRAFT_467532 PE=4 SV=1	3.99447e-05	7.6917e-06	6.20848e-05	1.74283e-05
R1DG98;R1DZK8	>tr|R1DG98|R1DG98_EMIHU Uncharacterized protein OS=Emiliania huxleyi GN=EMIHUDRAFT_452847 PE=4 SV=1	3.99351e-05	1.24624e-05	2.67714e-05	3.78605e-05
R1CC51	>tr|R1CC51|R1CC51_EMIHU Histidyl-tRNA synthetase OS=Emiliania huxleyi GN=EMIHUDRAFT_435908 PE=3 SV=1	3.96949e-05	8.68328e-06	1.96952e-05	1.18044e-05
R1E2J6	>tr|R1E2J6|R1E2J6_EMIHU Uncharacterized protein OS=Emiliania huxleyi GN=EMIHUDRAFT_194383 PE=4 SV=1	3.95594e-05	2.0946e-05	5.62372e-05	2.34448e-05
R1DXH6;R1DDE0	>tr|R1DXH6|R1DXH6_EMIHU Vacuolar protein sorting protein 32 OS=Emiliania huxleyi GN=VPS32 PE=3 SV=1	3.95304e-05	1.75692e-05	5.80208e-06	8.20538e-06
R1DTP3	>tr|R1DTP3|R1DTP3_EMIHU Mitochondrial pyruvate carrier OS=Emiliania huxleyi GN=EMIHUDRAFT_437003 PE=3 SV=1	3.9516e-05	6.88921e-06	5.19834e-05	1.06587e-05
R1CL35	>tr|R1CL35|R1CL35_EMIHU Uncharacterized protein OS=Emiliania huxleyi GN=EMIHUDRAFT_116540 PE=4 SV=1	3.95054e-05	1.19963e-05	6.51646e-06	9.21566e-06
R1CDZ9	>tr|R1CDZ9|R1CDZ9_EMIHU Uncharacterized protein (Fragment) OS=Emiliania huxleyi GN=EMIHUDRAFT_415819 PE=4 SV=1	3.93191e-05	3.45828e-05	5.80964e-05	4.56031e-06
A0A0D3J0B3	>tr|A0A0D3J0B3|A0A0D3J0B3_EMIHU Uncharacterized protein OS=Emiliania huxleyi PE=4 SV=1	3.92576e-05	2.64226e-05	1.06172e-05	1.50149e-05
R1BEI3	>tr|R1BEI3|R1BEI3_EMIHU Polynucleotide phosphorylase/polyadenylase OS=Emiliania huxleyi GN=EMIHUDRAFT_465631 PE=4 SV=1	3.91623e-05	2.31996e-05	4.22259e-05	1.11379e-06
R1E0H9	>tr|R1E0H9|R1E0H9_EMIHU Enhancer of rudimentary OS=Emiliania huxleyi GN=EMIHUDRAFT_199379 PE=4 SV=1	3.91303e-05	1.43633e-05	7.27632e-06	3.68558e-06
R1CZI0	>tr|R1CZI0|R1CZI0_EMIHU Uncharacterized protein OS=Emiliania huxleyi GN=EMIHUDRAFT_249410 PE=4 SV=1	3.91235e-05	2.1227e-05	9.18161e-05	1.52996e-05
R1FF55	>tr|R1FF55|R1FF55_EMIHU Uncharacterized protein OS=Emiliania huxleyi GN=EMIHUDRAFT_440322 PE=4 SV=1	3.9118e-05	2.41987e-05	5.21216e-05	3.02898e-05
R1DXJ7	>tr|R1DXJ7|R1DXJ7_EMIHU Aldehyde dehydrogenase OS=Emiliania huxleyi GN=EMIHUDRAFT_349815 PE=3 SV=1	3.89464e-05	3.42496e-05	3.30739e-05	1.07036e-05
R1E3F1	>tr|R1E3F1|R1E3F1_EMIHU Uncharacterized protein OS=Emiliania huxleyi GN=EMIHUDRAFT_425780 PE=4 SV=1	3.89101e-05	4.93475e-06	3.39491e-05	1.38651e-05
R1FYJ6;R1BV48	>tr|R1FYJ6|R1FYJ6_EMIHU Uncharacterized protein OS=Emiliania huxleyi GN=EMIHUDRAFT_439473 PE=4 SV=1;>tr|R1BV48|R1BV48_EMIHU Uncharacterized protein (Fragment) OS=Emiliania huxleyi GN=EMIHUDRAFT_357028 PE=4 SV=1	3.87831e-05	5.40496e-06	0	0
R1G5L4;R1ECY5	>tr|R1G5L4|R1G5L4_EMIHU Uncharacterized protein OS=Emiliania huxleyi GN=EMIHUDRAFT_462020 PE=4 SV=1;>tr|R1ECY5|R1ECY5_EMIHU Uncharacterized protein OS=Emiliania huxleyi GN=EMIHUDRAFT_463509 PE=4 SV=1	3.87787e-05	1.25583e-05	3.53087e-05	2.04977e-05
R1DE92	>tr|R1DE92|R1DE92_EMIHU Uncharacterized protein OS=Emiliania huxleyi GN=EMIHUDRAFT_363787 PE=4 SV=1	3.85527e-05	3.89477e-05	2.62911e-05	7.81521e-06
R1ER06;R1D5A3	>tr|R1ER06|R1ER06_EMIHU Polyketide synthase OS=Emiliania huxleyi GN=PKS11 PE=4 SV=1	3.85297e-05	4.33816e-05	0.000705908	0.000498721
R1C175	>tr|R1C175|R1C175_EMIHU Uncharacterized protein OS=Emiliania huxleyi GN=EMIHUDRAFT_430969 PE=4 SV=1	3.85186e-05	1.23613e-05	0.00011126	1.10716e-05
R1DF68;R1BIA4	>tr|R1DF68|R1DF68_EMIHU Uncharacterized protein OS=Emiliania huxleyi GN=EMIHUDRAFT_437202 PE=4 SV=1;>tr|R1BIA4|R1BIA4_EMIHU Uncharacterized protein OS=Emiliania huxleyi GN=EMIHUDRAFT_446287 PE=4 SV=1	3.85071e-05	2.65969e-06	0	0
R1C896	>tr|R1C896|R1C896_EMIHU Uncharacterized protein OS=Emiliania huxleyi GN=EMIHUDRAFT_413872 PE=3 SV=1	3.83703e-05	1.51848e-05	3.38609e-05	5.83792e-06
R1CNN6;A0A0D3J9X7;R1FZB9	>tr|R1CNN6|R1CNN6_EMIHU Uncharacterized protein OS=Emiliania huxleyi GN=EMIHUDRAFT_221658 PE=4 SV=1;>tr|A0A0D3J9X7|A0A0D3J9X7_EMIHU Uncharacterized protein OS=Emiliania huxleyi PE=4 SV=1;>tr|R1FZB9|R1FZB9_EMIHU Uncharacterized protein OS=Emiliania huxleyi	3.83156e-05	3.45022e-05	0.000102167	4.52577e-06
R1DK13	>tr|R1DK13|R1DK13_EMIHU Uncharacterized protein OS=Emiliania huxleyi GN=EMIHUDRAFT_362850 PE=4 SV=1	3.82809e-05	1.9333e-05	1.4e-05	1.9799e-05
R1DLC3;R1CHI9	>tr|R1DLC3|R1DLC3_EMIHU Uncharacterized protein (Fragment) OS=Emiliania huxleyi GN=EMIHUDRAFT_451706 PE=4 SV=1;>tr|R1CHI9|R1CHI9_EMIHU Uncharacterized protein (Fragment) OS=Emiliania huxleyi GN=EMIHUDRAFT_458259 PE=4 SV=1	3.82781e-05	1.27238e-05	8.75046e-06	1.2375e-05
R1E6Z5	>tr|R1E6Z5|R1E6Z5_EMIHU Uncharacterized protein OS=Emiliania huxleyi GN=EMIHUDRAFT_370251 PE=4 SV=1	3.81269e-05	2.65113e-05	0	0
R1DVL9;R1BYL4	>tr|R1DVL9|R1DVL9_EMIHU Uncharacterized protein OS=Emiliania huxleyi GN=EMIHUDRAFT_458921 PE=4 SV=1;>tr|R1BYL4|R1BYL4_EMIHU Uncharacterized protein OS=Emiliania huxleyi GN=EMIHUDRAFT_451710 PE=4 SV=1	3.8094e-05	1.46381e-05	3.34906e-05	5.64879e-06
R1E045;R1CZS9	>tr|R1E045|R1E045_EMIHU Uncharacterized protein OS=Emiliania huxleyi GN=EMIHUDRAFT_222552 PE=3 SV=1;>tr|R1CZS9|R1CZS9_EMIHU Uncharacterized protein OS=Emiliania huxleyi GN=EMIHUDRAFT_234878 PE=3 SV=1	3.80901e-05	1.66917e-05	3.17679e-05	4.49265e-05
R1CF07;A0A0D3K7J7	>tr|R1CF07|R1CF07_EMIHU Long-chain specific acyl-CoA dehydrogenase OS=Emiliania huxleyi GN=EMIHUDRAFT_435778 PE=3 SV=1;>tr|A0A0D3K7J7|A0A0D3K7J7_EMIHU Uncharacterized protein OS=Emiliania huxleyi PE=4 SV=1	3.78285e-05	3.30459e-05	1.99793e-06	2.8255e-06
R1E5Y3	>tr|R1E5Y3|R1E5Y3_EMIHU Putative ABC transporter OS=Emiliania huxleyi GN=EMIHUDRAFT_415770 PE=4 SV=1	3.77954e-05	2.35966e-05	2.12005e-05	7.36581e-07
R1DUY5;R1DUH5	>tr|R1DUY5|R1DUY5_EMIHU Uncharacterized protein OS=Emiliania huxleyi GN=EMIHUDRAFT_466716 PE=4 SV=1	3.77937e-05	2.01443e-05	4.35392e-06	6.15737e-06
R1E290	>tr|R1E290|R1E290_EMIHU Uncharacterized protein OS=Emiliania huxleyi GN=EMIHUDRAFT_435753 PE=4 SV=1	3.77539e-05	1.05036e-05	3.3831e-06	4.78443e-06
R1EKH5	>tr|R1EKH5|R1EKH5_EMIHU Uncharacterized protein (Fragment) OS=Emiliania huxleyi GN=EMIHUDRAFT_123833 PE=4 SV=1	3.76193e-05	1.81904e-05	1.04457e-05	6.71064e-06
R1FV92	>tr|R1FV92|R1FV92_EMIHU Uncharacterized protein OS=Emiliania huxleyi GN=EMIHUDRAFT_462184 PE=4 SV=1	3.75894e-05	4.97981e-06	5.69672e-06	3.83935e-07
R1EU04;R1CN53;R1D922;R1FFE1;R1DAS0;R1CG44;R1DK81;R1CTK8	>tr|R1EU04|R1EU04_EMIHU Putative ABC transporter OS=Emiliania huxleyi GN=EMIHUDRAFT_427008 PE=4 SV=1	3.75775e-05	1.36279e-05	1.14389e-05	2.80717e-06
R1CPI4	>tr|R1CPI4|R1CPI4_EMIHU Uncharacterized protein OS=Emiliania huxleyi GN=EMIHUDRAFT_109298 PE=4 SV=1	3.75608e-05	1.57606e-05	0.000399737	4.71062e-05
R1CRU1;R1C9J3	>tr|R1CRU1|R1CRU1_EMIHU Uncharacterized protein OS=Emiliania huxleyi GN=EMIHUDRAFT_435150 PE=4 SV=1;>tr|R1C9J3|R1C9J3_EMIHU Uncharacterized protein OS=Emiliania huxleyi GN=EMIHUDRAFT_444897 PE=4 SV=1	3.75239e-05	1.778e-05	0	0
R1DCB8	>tr|R1DCB8|R1DCB8_EMIHU Uncharacterized protein OS=Emiliania huxleyi GN=EMIHUDRAFT_249897 PE=4 SV=1	3.75049e-05	1.0612e-05	0	0
R1F6J7	>tr|R1F6J7|R1F6J7_EMIHU Uncharacterized protein OS=Emiliania huxleyi GN=EMIHUDRAFT_102999 PE=4 SV=1	3.74027e-05	2.36146e-05	0	0
R1CYH4	>tr|R1CYH4|R1CYH4_EMIHU Uncharacterized protein OS=Emiliania huxleyi GN=EMIHUDRAFT_121122 PE=4 SV=1	3.74004e-05	1.79328e-05	1.09228e-05	1.54472e-05
R1FIK1	>tr|R1FIK1|R1FIK1_EMIHU Uncharacterized protein OS=Emiliania huxleyi GN=EMIHUDRAFT_98831 PE=4 SV=1	3.73623e-05	1.36314e-05	4.06328e-06	5.74635e-06
R1DSV0	>tr|R1DSV0|R1DSV0_EMIHU Eukaryotic translation initiation factor 5A OS=Emiliania huxleyi GN=EMIHUDRAFT_361748 PE=3 SV=1	3.72364e-05	1.97789e-06	1.80247e-05	2.54908e-05
R1DFX0	>tr|R1DFX0|R1DFX0_EMIHU Uncharacterized protein OS=Emiliania huxleyi GN=EMIHUDRAFT_229183 PE=4 SV=1	3.71219e-05	2.40385e-05	0	0
R1F5X4;R1B9A1	>tr|R1F5X4|R1F5X4_EMIHU 3-isopropylmalate dehydrogenase OS=Emiliania huxleyi GN=EMIHUDRAFT_468689 PE=4 SV=1;>tr|R1B9A1|R1B9A1_EMIHU Uncharacterized protein OS=Emiliania huxleyi GN=EMIHUDRAFT_259018 PE=4 SV=1	3.71022e-05	3.22839e-05	5.93241e-05	1.87186e-05
R1FPX8	>tr|R1FPX8|R1FPX8_EMIHU Uncharacterized protein OS=Emiliania huxleyi GN=EMIHUDRAFT_98480 PE=4 SV=1	3.70829e-05	1.61864e-05	5.77345e-05	9.79865e-06
R1CEU0;A0A0D3J866	>tr|R1CEU0|R1CEU0_EMIHU Uncharacterized protein OS=Emiliania huxleyi GN=EMIHUDRAFT_469836 PE=4 SV=1	3.70248e-05	1.1544e-05	8.27026e-06	2.58764e-07
R1FQY5	>tr|R1FQY5|R1FQY5_EMIHU Glutathione peroxidase OS=Emiliania huxleyi GN=EMIHUDRAFT_433534 PE=4 SV=1	3.69236e-05	2.16966e-05	3.26773e-05	1.50868e-05
R1B6N4	>tr|R1B6N4|R1B6N4_EMIHU Uncharacterized protein OS=Emiliania huxleyi GN=EMIHUDRAFT_198889 PE=4 SV=1	3.68475e-05	1.36476e-05	2.22402e-06	3.14523e-06
R1BI50	>tr|R1BI50|R1BI50_EMIHU Uncharacterized protein OS=Emiliania huxleyi GN=EMIHUDRAFT_216904 PE=4 SV=1	3.67233e-05	1.90591e-05	0	0
R1EIN1	>tr|R1EIN1|R1EIN1_EMIHU Uncharacterized protein OS=Emiliania huxleyi GN=EMIHUDRAFT_424731 PE=4 SV=1	3.66986e-05	2.92883e-05	8.00781e-05	3.81632e-05
R1DE26;R1BUH1	>tr|R1DE26|R1DE26_EMIHU Uncharacterized protein OS=Emiliania huxleyi GN=EMIHUDRAFT_247232 PE=4 SV=1;>tr|R1BUH1|R1BUH1_EMIHU Uncharacterized protein OS=Emiliania huxleyi GN=EMIHUDRAFT_212316 PE=4 SV=1	3.65797e-05	4.13507e-06	1.84796e-06	2.6134e-06
R1CEM3	>tr|R1CEM3|R1CEM3_EMIHU Uncharacterized protein OS=Emiliania huxleyi GN=EMIHUDRAFT_440918 PE=4 SV=1	3.62343e-05	8.02704e-06	4.28201e-05	1.25719e-05
R1FAZ3;R1EKS3	>tr|R1FAZ3|R1FAZ3_EMIHU Uncharacterized protein (Fragment) OS=Emiliania huxleyi GN=EMIHUDRAFT_122965 PE=3 SV=1;>tr|R1EKS3|R1EKS3_EMIHU Beta-glucosidase OS=Emiliania huxleyi GN=EMIHUDRAFT_241132 PE=3 SV=1	3.60339e-05	1.5692e-05	4.41685e-06	6.24637e-06
R1FBQ4	>tr|R1FBQ4|R1FBQ4_EMIHU Uncharacterized protein OS=Emiliania huxleyi GN=EMIHUDRAFT_456477 PE=3 SV=1	3.59005e-05	6.82799e-06	1.90816e-05	1.43021e-05
R1E6Q2	>tr|R1E6Q2|R1E6Q2_EMIHU Carboxypeptidase OS=Emiliania huxleyi GN=EMIHUDRAFT_424894 PE=3 SV=1	3.58863e-05	3.20776e-05	0	0
R1EX45	>tr|R1EX45|R1EX45_EMIHU Uncharacterized protein (Fragment) OS=Emiliania huxleyi GN=EMIHUDRAFT_468829 PE=4 SV=1	3.58814e-05	1.30489e-05	2.21325e-05	1.92389e-05
R1G1Z4	>tr|R1G1Z4|R1G1Z4_EMIHU Uncharacterized protein OS=Emiliania huxleyi GN=EMIHUDRAFT_466663 PE=4 SV=1	3.586e-05	1.68557e-05	3.65893e-05	4.46339e-06
R1CLY0	>tr|R1CLY0|R1CLY0_EMIHU Uncharacterized protein OS=Emiliania huxleyi GN=EMIHUDRAFT_206952 PE=4 SV=1	3.58478e-05	1.40171e-05	8.37707e-06	9.10368e-07
R1DZ98	>tr|R1DZ98|R1DZ98_EMIHU 6,7-dimethyl-8-ribityllumazine synthase OS=Emiliania huxleyi GN=EMIHUDRAFT_434395 PE=3 SV=1	3.57757e-05	3.66445e-05	3.99069e-05	2.00461e-05
R1FUT4;R1BVS4	>tr|R1FUT4|R1FUT4_EMIHU Uncharacterized protein OS=Emiliania huxleyi GN=EMIHUDRAFT_433371 PE=4 SV=1;>tr|R1BVS4|R1BVS4_EMIHU Uncharacterized protein OS=Emiliania huxleyi GN=EMIHUDRAFT_103684 PE=4 SV=1	3.57623e-05	2.58317e-05	7.6763e-05	7.96956e-06
R1DAG6	>tr|R1DAG6|R1DAG6_EMIHU V-type proton ATPase proteolipid subunit OS=Emiliania huxleyi GN=ATPVc PE=3 SV=1	3.57476e-05	5.80262e-05	0.000123412	0.00017453
R1E1R7;R1CXW7	>tr|R1E1R7|R1E1R7_EMIHU Plasma membrane ATPase OS=Emiliania huxleyi GN=EMIHUDRAFT_426283 PE=3 SV=1;>tr|R1CXW7|R1CXW7_EMIHU Uncharacterized protein (Fragment) OS=Emiliania huxleyi GN=EMIHUDRAFT_254266 PE=4 SV=1	3.57212e-05	2.34394e-05	0	0
R1BX83	>tr|R1BX83|R1BX83_EMIHU Uncharacterized protein OS=Emiliania huxleyi GN=EMIHUDRAFT_461605 PE=4 SV=1	3.57173e-05	2.31378e-05	3.08968e-05	2.91125e-06
R1DMS7;R1BXA2;R1FPW3	>tr|R1DMS7|R1DMS7_EMIHU Uncharacterized protein (Fragment) OS=Emiliania huxleyi GN=EMIHUDRAFT_471747 PE=4 SV=1;>tr|R1BXA2|R1BXA2_EMIHU Uncharacterized protein OS=Emiliania huxleyi GN=EMIHUDRAFT_451814 PE=4 SV=1	3.56796e-05	3.93085e-06	2.33193e-05	3.64128e-06
R1CMB5;R1F1W6	>tr|R1CMB5|R1CMB5_EMIHU Carboxypeptidase OS=Emiliania huxleyi GN=EMIHUDRAFT_450683 PE=3 SV=1;>tr|R1F1W6|R1F1W6_EMIHU Carboxypeptidase (Fragment) OS=Emiliania huxleyi GN=EMIHUDRAFT_56897 PE=3 SV=1	3.56663e-05	2.01701e-05	0	0
R1FPZ2	>tr|R1FPZ2|R1FPZ2_EMIHU 3-oxoacyl-reductase OS=Emiliania huxleyi GN=EMIHUDRAFT_462459 PE=4 SV=1	3.55073e-05	2.89401e-05	1.00047e-05	4.83993e-06
R1DCN0	>tr|R1DCN0|R1DCN0_EMIHU Uncharacterized protein OS=Emiliania huxleyi GN=EMIHUDRAFT_438265 PE=4 SV=1	3.5379e-05	1.32595e-05	5.78244e-06	8.17761e-06
R1DDY2	>tr|R1DDY2|R1DDY2_EMIHU Uncharacterized protein OS=Emiliania huxleyi GN=EMIHUDRAFT_311906 PE=3 SV=1	3.52687e-05	2.61161e-06	6.43883e-06	9.10588e-06
R1FRT3	>tr|R1FRT3|R1FRT3_EMIHU Uncharacterized protein OS=Emiliania huxleyi GN=EMIHUDRAFT_431823 PE=4 SV=1	3.52005e-05	1.50181e-05	0	0
R1DWY6	>tr|R1DWY6|R1DWY6_EMIHU Uncharacterized protein OS=Emiliania huxleyi GN=EMIHUDRAFT_356406 PE=4 SV=1	3.51029e-05	1.50736e-05	0	0
R1DWV9;R1EDW8	>tr|R1DWV9|R1DWV9_EMIHU Uncharacterized protein OS=Emiliania huxleyi GN=EMIHUDRAFT_200188 PE=4 SV=1;>tr|R1EDW8|R1EDW8_EMIHU Uncharacterized protein OS=Emiliania huxleyi GN=EMIHUDRAFT_243355 PE=4 SV=1	3.50688e-05	1.18333e-05	1.01639e-05	1.43739e-05
R1FGY2	>tr|R1FGY2|R1FGY2_EMIHU Uncharacterized protein OS=Emiliania huxleyi GN=EMIHUDRAFT_224702 PE=4 SV=1	3.50124e-05	9.97161e-06	2.32026e-05	1.06873e-05
R1EL43;R1CJY6;R1CKT9	>tr|R1EL43|R1EL43_EMIHU Adenylosuccinate synthetase OS=Emiliania huxleyi GN=EMIHUDRAFT_457202 PE=3 SV=1;>tr|R1CJY6|R1CJY6_EMIHU Adenylosuccinate synthase OS=Emiliania huxleyi GN=EMIHUDRAFT_447877 PE=4 SV=1	3.49387e-05	1.03516e-05	2.87564e-05	1.83678e-06
R1FC28	>tr|R1FC28|R1FC28_EMIHU Putative pyruvate dehydrogenase kinase OS=Emiliania huxleyi GN=PDK1 PE=4 SV=1	3.48956e-05	2.07224e-05	0	0
R1DUP7	>tr|R1DUP7|R1DUP7_EMIHU Carboxypeptidase (Fragment) OS=Emiliania huxleyi GN=EMIHUDRAFT_122142 PE=3 SV=1	3.48013e-05	8.32919e-06	2.65791e-05	1.30311e-05
R1FUG6;R1DW13	>tr|R1FUG6|R1FUG6_EMIHU Methylcrotonoyl-CoA carboxylase OS=Emiliania huxleyi GN=EMIHUDRAFT_466668 PE=4 SV=1	3.47204e-05	6.66355e-06	4.11573e-06	5.82052e-06
R1CQR0;R1EXP7	>tr|R1CQR0|R1CQR0_EMIHU Cysteine--tRNA ligase OS=Emiliania huxleyi GN=EMIHUDRAFT_419956 PE=3 SV=1;>tr|R1EXP7|R1EXP7_EMIHU Cysteine--tRNA ligase OS=Emiliania huxleyi GN=EMIHUDRAFT_468204 PE=3 SV=1	3.47197e-05	3.19645e-05	4.92801e-05	4.20918e-06
R1FC20	>tr|R1FC20|R1FC20_EMIHU Peptidylprolyl isomerase (Fragment) OS=Emiliania huxleyi GN=EMIHUDRAFT_46489 PE=4 SV=1	3.45971e-05	9.89205e-06	3.49608e-05	4.94421e-05
R1ECU1	>tr|R1ECU1|R1ECU1_EMIHU Uncharacterized protein OS=Emiliania huxleyi GN=EMIHUDRAFT_316256 PE=4 SV=1	3.45219e-05	1.38461e-05	1.01954e-05	1.44184e-05
R1DVL5;R1D531	>tr|R1DVL5|R1DVL5_EMIHU Uncharacterized protein OS=Emiliania huxleyi GN=EMIHUDRAFT_223642 PE=4 SV=1;>tr|R1D531|R1D531_EMIHU Uncharacterized protein OS=Emiliania huxleyi GN=EMIHUDRAFT_248716 PE=4 SV=1	3.44024e-05	1.51719e-05	2.1959e-06	8.37028e-07
Q4G3C3	>sp|Q4G3C3|PSBN_EMIHU Protein PsbN OS=Emiliania huxleyi GN=psbN PE=3 SV=1	3.4395e-05	3.52204e-06	2.27607e-05	2.75066e-05
R1D4S5	>tr|R1D4S5|R1D4S5_EMIHU Uncharacterized protein OS=Emiliania huxleyi GN=EMIHUDRAFT_448407 PE=3 SV=1	3.43485e-05	1.72112e-05	7.14672e-05	3.34092e-05
R1DE25	>tr|R1DE25|R1DE25_EMIHU Rab GDP dissociation inhibitor OS=Emiliania huxleyi GN=EMIHUDRAFT_438194 PE=3 SV=1	3.43128e-05	1.30675e-05	2.42128e-05	1.95607e-05
R1D3D7	>tr|R1D3D7|R1D3D7_EMIHU Uncharacterized protein OS=Emiliania huxleyi GN=EMIHUDRAFT_442760 PE=4 SV=1	3.43078e-05	1.29586e-05	0	0
R1F8J6	>tr|R1F8J6|R1F8J6_EMIHU Magnesium chelatase H subunit OS=Emiliania huxleyi GN=EMIHUDRAFT_309350 PE=4 SV=1	3.42707e-05	2.93234e-05	0.000159084	1.71009e-05
R1EZA3	>tr|R1EZA3|R1EZA3_EMIHU Uncharacterized protein OS=Emiliania huxleyi GN=EMIHUDRAFT_468704 PE=4 SV=1	3.42568e-05	1.17598e-05	3.21309e-05	4.54399e-05
R1EHY5	>tr|R1EHY5|R1EHY5_EMIHU Proteasome subunit beta type OS=Emiliania huxleyi GN=EMIHUDRAFT_443432 PE=3 SV=1	3.41961e-05	2.96254e-05	9.12378e-07	1.2903e-06
R1E2E3;R1DQI8	>tr|R1E2E3|R1E2E3_EMIHU Coatomer subunit epsilon OS=Emiliania huxleyi GN=COPE1-2 PE=3 SV=1;>tr|R1DQI8|R1DQI8_EMIHU Coatomer subunit epsilon OS=Emiliania huxleyi GN=COPE1-1 PE=3 SV=1	3.4031e-05	1.4364e-05	7.18092e-06	1.01554e-05
R1BTP5	>tr|R1BTP5|R1BTP5_EMIHU Uncharacterized protein OS=Emiliania huxleyi GN=EMIHUDRAFT_103789 PE=4 SV=1	3.38705e-05	1.71114e-05	2.93074e-05	1.58481e-05
R1EY27;R1BMD1	>tr|R1EY27|R1EY27_EMIHU Uncharacterized protein OS=Emiliania huxleyi GN=EMIHUDRAFT_434925 PE=4 SV=1;>tr|R1BMD1|R1BMD1_EMIHU Uncharacterized protein OS=Emiliania huxleyi GN=EMIHUDRAFT_452495 PE=4 SV=1	3.38407e-05	2.7308e-05	1.94505e-05	2.75071e-05
R1EJY7;R1DUU9	>tr|R1EJY7|R1EJY7_EMIHU Uncharacterized protein OS=Emiliania huxleyi GN=EMIHUDRAFT_443302 PE=4 SV=1;>tr|R1DUU9|R1DUU9_EMIHU Uncharacterized protein OS=Emiliania huxleyi GN=EMIHUDRAFT_439983 PE=4 SV=1	3.36236e-05	3.06974e-05	0	0
R1D932;R1D1Q1	>tr|R1D932|R1D932_EMIHU Uncharacterized protein OS=Emiliania huxleyi GN=EMIHUDRAFT_422288 PE=4 SV=1;>tr|R1D1Q1|R1D1Q1_EMIHU Uncharacterized protein (Fragment) OS=Emiliania huxleyi GN=EMIHUDRAFT_77465 PE=4 SV=1	3.35745e-05	1.36285e-05	1.53955e-05	4.41791e-07
R1E853;R1DL81	>tr|R1E853|R1E853_EMIHU Uncharacterized protein OS=Emiliania huxleyi GN=EMIHUDRAFT_459047 PE=4 SV=1;>tr|R1DL81|R1DL81_EMIHU Uncharacterized protein OS=Emiliania huxleyi GN=EMIHUDRAFT_455270 PE=4 SV=1	3.35385e-05	2.56768e-05	9.73289e-05	8.15077e-06
R1D8D5;R1FC75	>tr|R1D8D5|R1D8D5_EMIHU Uncharacterized protein OS=Emiliania huxleyi GN=EMIHUDRAFT_466113 PE=4 SV=1;>tr|R1FC75|R1FC75_EMIHU Uncharacterized protein OS=Emiliania huxleyi GN=EMIHUDRAFT_232260 PE=4 SV=1	3.35286e-05	1.50379e-05	1.68677e-05	7.63259e-06
R1D718	>tr|R1D718|R1D718_EMIHU Uncharacterized protein OS=Emiliania huxleyi GN=EMIHUDRAFT_99372 PE=4 SV=1	3.35245e-05	1.64054e-05	0.00014557	4.50154e-05
R1F9J7	>tr|R1F9J7|R1F9J7_EMIHU Protochlorophyllide reductase OS=Emiliania huxleyi GN=EMIHUDRAFT_63485 PE=4 SV=1	3.34848e-05	2.93085e-05	0	0
R1E2K4	>tr|R1E2K4|R1E2K4_EMIHU Uncharacterized protein (Fragment) OS=Emiliania huxleyi GN=EMIHUDRAFT_208147 PE=4 SV=1	3.34632e-05	2.0584e-05	2.11411e-05	2.9898e-05
R1G8H9;R1D8A3	>tr|R1G8H9|R1G8H9_EMIHU Uncharacterized protein OS=Emiliania huxleyi GN=EMIHUDRAFT_447603 PE=3 SV=1;>tr|R1D8A3|R1D8A3_EMIHU Uncharacterized protein (Fragment) OS=Emiliania huxleyi GN=EMIHUDRAFT_253481 PE=4 SV=1	3.3462e-05	2.28199e-05	2.37454e-05	4.82184e-06
R1DE30	>tr|R1DE30|R1DE30_EMIHU Uncharacterized protein OS=Emiliania huxleyi GN=EMIHUDRAFT_352461 PE=4 SV=1	3.34086e-05	1.30702e-05	0	0
R1D0C2	>tr|R1D0C2|R1D0C2_EMIHU Pyruvate carboxylase OS=Emiliania huxleyi GN=PYC PE=4 SV=1	3.33306e-05	1.15647e-05	1.95883e-05	2.77021e-05
R1DGY3	>tr|R1DGY3|R1DGY3_EMIHU Beta-glucosidase OS=Emiliania huxleyi GN=EMIHUDRAFT_103655 PE=3 SV=1	3.32105e-05	1.10318e-05	2.65071e-06	3.74867e-06
R1DM52	>tr|R1DM52|R1DM52_EMIHU UMP-CMP kinase OS=Emiliania huxleyi GN=EMIHUDRAFT_429140 PE=3 SV=1	3.31957e-05	2.00729e-05	1.93846e-05	6.94113e-06
R1EKR4	>tr|R1EKR4|R1EKR4_EMIHU Obg-like ATPase 1 OS=Emiliania huxleyi GN=EMIHUDRAFT_64403 PE=3 SV=1	3.30574e-05	4.18568e-05	0.000109703	6.91479e-06
R1D3A7	>tr|R1D3A7|R1D3A7_EMIHU Translocase of outer mitochondrial membrane complex, subunit TOM70/TOM72 OS=Emiliania huxleyi GN=EMIHUDRAFT_105775 PE=4 SV=1	3.30532e-05	9.96096e-06	2.63227e-05	3.52353e-06
R1EUR9;R1CRP3	>tr|R1EUR9|R1EUR9_EMIHU Uncharacterized protein OS=Emiliania huxleyi GN=EMIHUDRAFT_456617 PE=4 SV=1;>tr|R1CRP3|R1CRP3_EMIHU Uncharacterized protein OS=Emiliania huxleyi GN=EMIHUDRAFT_463382 PE=4 SV=1	3.28317e-05	1.96848e-06	0	0
R1DUV3;R1FN89	>tr|R1DUV3|R1DUV3_EMIHU Uncharacterized protein OS=Emiliania huxleyi GN=EMIHUDRAFT_196477 PE=4 SV=1;>tr|R1FN89|R1FN89_EMIHU Uncharacterized protein OS=Emiliania huxleyi GN=EMIHUDRAFT_252231 PE=4 SV=1	3.27401e-05	7.6192e-06	8.29291e-06	1.1728e-05
R1CHN6;R1EZI5	>tr|R1CHN6|R1CHN6_EMIHU Uncharacterized protein OS=Emiliania huxleyi GN=EMIHUDRAFT_444344 PE=4 SV=1;>tr|R1EZI5|R1EZI5_EMIHU Uncharacterized protein OS=Emiliania huxleyi GN=EMIHUDRAFT_434154 PE=4 SV=1	3.27377e-05	2.27224e-05	4.38195e-06	6.19702e-06
R1CVN1;R1EU69	>tr|R1CVN1|R1CVN1_EMIHU Uncharacterized protein OS=Emiliania huxleyi GN=EMIHUDRAFT_463240 PE=4 SV=1;>tr|R1EU69|R1EU69_EMIHU Uncharacterized protein OS=Emiliania huxleyi GN=EMIHUDRAFT_203652 PE=4 SV=1	3.25908e-05	4.90186e-06	8.43659e-05	2.33099e-05
R1D8P9;R1F388	>tr|R1D8P9|R1D8P9_EMIHU Uncharacterized protein OS=Emiliania huxleyi GN=EMIHUDRAFT_72140 PE=4 SV=1;>tr|R1F388|R1F388_EMIHU Uncharacterized protein OS=Emiliania huxleyi GN=EMIHUDRAFT_73277 PE=4 SV=1	3.25266e-05	6.11242e-06	0	0
R1CM81	>tr|R1CM81|R1CM81_EMIHU Seryl-tRNA synthetase (Fragment) OS=Emiliania huxleyi GN=EMIHUDRAFT_421500 PE=4 SV=1	3.24689e-05	1.01936e-05	1.0177e-05	5.88364e-07
R1E0J6;R1CUK7	>tr|R1E0J6|R1E0J6_EMIHU Uncharacterized protein OS=Emiliania huxleyi GN=EMIHUDRAFT_200840 PE=4 SV=1;>tr|R1CUK7|R1CUK7_EMIHU Uncharacterized protein OS=Emiliania huxleyi GN=EMIHUDRAFT_115029 PE=4 SV=1	3.23813e-05	9.18159e-06	9.86167e-06	1.39465e-05
R1F8W2	>tr|R1F8W2|R1F8W2_EMIHU Uncharacterized protein OS=Emiliania huxleyi GN=EMIHUDRAFT_468503 PE=4 SV=1	3.21862e-05	8.0364e-06	6.15372e-06	8.70268e-06
R1EBL5	>tr|R1EBL5|R1EBL5_EMIHU Uncharacterized protein OS=Emiliania huxleyi GN=EMIHUDRAFT_435521 PE=4 SV=1	3.2091e-05	6.27805e-06	1.86922e-05	1.0431e-05
R1D6A2	>tr|R1D6A2|R1D6A2_EMIHU Uncharacterized protein (Fragment) OS=Emiliania huxleyi GN=EMIHUDRAFT_41407 PE=4 SV=1	3.20836e-05	6.50785e-06	0	0
R1FEL1	>tr|R1FEL1|R1FEL1_EMIHU Uncharacterized protein (Fragment) OS=Emiliania huxleyi GN=EMIHUDRAFT_252069 PE=4 SV=1	3.20114e-05	7.97756e-06	1.67138e-05	1.51849e-05
R1E2L0	>tr|R1E2L0|R1E2L0_EMIHU Uncharacterized protein OS=Emiliania huxleyi GN=EMIHUDRAFT_60986 PE=3 SV=1	3.18733e-05	6.60789e-06	0	0
R1DT00;R1DMK9	>tr|R1DT00|R1DT00_EMIHU Uncharacterized protein OS=Emiliania huxleyi GN=EMIHUDRAFT_437068 PE=4 SV=1	3.18197e-05	5.64609e-06	7.80416e-06	3.86515e-06
R1D275	>tr|R1D275|R1D275_EMIHU Secretory protein 24B OS=Emiliania huxleyi GN=SEC24B PE=4 SV=1	3.18062e-05	1.38864e-06	4.28739e-06	6.06329e-06
R1DD99;R1BWJ1;R1FIJ5;R1F0S5;R1DLG2;R1FJ16	>tr|R1DD99|R1DD99_EMIHU Putative ABC transporter OS=Emiliania huxleyi GN=EMIHUDRAFT_465823 PE=4 SV=1;>tr|R1BWJ1|R1BWJ1_EMIHU Putative ABC transporter OS=Emiliania huxleyi GN=EMIHUDRAFT_212133 PE=4 SV=1;>tr|R1FIJ5|R1FIJ5_EMIHU Putative ABC transporter OS=Em	3.17979e-05	1.55913e-05	7.88102e-05	3.52787e-05
R1F321;R1DMY2	>tr|R1F321|R1F321_EMIHU Xylose isomerase (Fragment) OS=Emiliania huxleyi GN=EMIHUDRAFT_59556 PE=3 SV=1	3.1796e-05	1.60309e-05	2.48528e-05	2.92093e-06
R1F133;R1DF30	>tr|R1F133|R1F133_EMIHU Uncharacterized protein OS=Emiliania huxleyi GN=EMIHUDRAFT_234416 PE=4 SV=1	3.17568e-05	3.21969e-05	1.7105e-05	5.60719e-06
R1CR56	>tr|R1CR56|R1CR56_EMIHU Uncharacterized protein OS=Emiliania huxleyi GN=EMIHUDRAFT_237673 PE=4 SV=1	3.16963e-05	1.17329e-05	0	0
R1ECU6	>tr|R1ECU6|R1ECU6_EMIHU Uncharacterized protein OS=Emiliania huxleyi GN=EMIHUDRAFT_445073 PE=4 SV=1	3.16705e-05	1.39687e-05	0	0
R1E1G3;R1F656	>tr|R1E1G3|R1E1G3_EMIHU Uncharacterized protein OS=Emiliania huxleyi GN=EMIHUDRAFT_199805 PE=3 SV=1;>tr|R1F656|R1F656_EMIHU Uncharacterized protein OS=Emiliania huxleyi GN=EMIHUDRAFT_202168 PE=3 SV=1	3.16546e-05	2.9137e-05	1.88337e-06	5.95113e-08
R1DF56	>tr|R1DF56|R1DF56_EMIHU Uncharacterized protein OS=Emiliania huxleyi GN=EMIHUDRAFT_441325 PE=4 SV=1	3.16106e-05	2.33236e-05	1.11842e-05	2.59496e-07
R1EB90	>tr|R1EB90|R1EB90_EMIHU Amidase OS=Emiliania huxleyi GN=EMIHUDRAFT_196278 PE=4 SV=1	3.15386e-05	4.04541e-07	1.21404e-05	1.14637e-07
R1G7N5	>tr|R1G7N5|R1G7N5_EMIHU Uncharacterized protein OS=Emiliania huxleyi GN=EMIHUDRAFT_420248 PE=4 SV=1	3.15212e-05	1.68928e-05	4.52098e-05	1.4225e-05
R1FIM6;R1CW90	>tr|R1FIM6|R1FIM6_EMIHU Uncharacterized protein OS=Emiliania huxleyi GN=EMIHUDRAFT_454547 PE=4 SV=1;>tr|R1CW90|R1CW90_EMIHU Uncharacterized protein OS=Emiliania huxleyi GN=EMIHUDRAFT_457256 PE=4 SV=1	3.15099e-05	6.3101e-07	1.83801e-05	2.59934e-05
R1DVF5;R1DGN1	>tr|R1DVF5|R1DVF5_EMIHU 50S ribosomal protein L2 OS=Emiliania huxleyi GN=EMIHUDRAFT_61727 PE=3 SV=1	3.13353e-05	1.57313e-05	2.05866e-05	2.05788e-05
R1FPQ8	>tr|R1FPQ8|R1FPQ8_EMIHU Succinate--CoA ligase [ADP-forming] subunit alpha, mitochondrial OS=Emiliania huxleyi GN=EMIHUDRAFT_417649 PE=3 SV=1	3.13276e-05	1.06312e-05	6.04335e-06	3.41858e-06
R1DQZ5;R1BJD7	>tr|R1DQZ5|R1DQZ5_EMIHU Uncharacterized protein OS=Emiliania huxleyi GN=EMIHUDRAFT_119950 PE=4 SV=1;>tr|R1BJD7|R1BJD7_EMIHU Uncharacterized protein OS=Emiliania huxleyi GN=EMIHUDRAFT_465310 PE=4 SV=1	3.13203e-05	9.2955e-06	1.16839e-06	1.65235e-06
R1FIP2	>tr|R1FIP2|R1FIP2_EMIHU Electron transfer flavo protein beta-subunit OS=Emiliania huxleyi GN=EMIHUDRAFT_198750 PE=4 SV=1	3.11698e-05	2.69964e-05	1.43149e-05	3.10755e-06
R1E5X3	>tr|R1E5X3|R1E5X3_EMIHU Methionine sulfoxide reductase OS=Emiliania huxleyi GN=MSRA2 PE=3 SV=1	3.11245e-05	7.56012e-06	2.23645e-05	2.189e-05
R1DDK6;R1C998	>tr|R1DDK6|R1DDK6_EMIHU Uncharacterized protein OS=Emiliania huxleyi GN=EMIHUDRAFT_213368 PE=4 SV=1;>tr|R1C998|R1C998_EMIHU Uncharacterized protein OS=Emiliania huxleyi GN=EMIHUDRAFT_209486 PE=4 SV=1	3.11208e-05	9.57516e-06	3.49688e-05	4.82939e-06
R1DA08	>tr|R1DA08|R1DA08_EMIHU Uncharacterized protein OS=Emiliania huxleyi GN=EMIHUDRAFT_357810 PE=4 SV=1	3.11181e-05	1.48768e-05	0	0
R1E6E1;R1DS08	>tr|R1E6E1|R1E6E1_EMIHU Uncharacterized protein OS=Emiliania huxleyi GN=EMIHUDRAFT_65073 PE=3 SV=1;>tr|R1DS08|R1DS08_EMIHU Putative short-chain dehydrogenase/reductase SDR OS=Emiliania huxleyi GN=EMIHUDRAFT_416368 PE=4 SV=1	3.1108e-05	1.57505e-05	4.53648e-05	9.75807e-06
R1EZ40;R1D3R2	>tr|R1EZ40|R1EZ40_EMIHU Uncharacterized protein OS=Emiliania huxleyi GN=EMIHUDRAFT_115198 PE=4 SV=1;>tr|R1D3R2|R1D3R2_EMIHU Uncharacterized protein OS=Emiliania huxleyi GN=EMIHUDRAFT_97340 PE=4 SV=1	3.10623e-05	8.3228e-06	0	0
R1DXR3	>tr|R1DXR3|R1DXR3_EMIHU Uncharacterized protein OS=Emiliania huxleyi GN=EMIHUDRAFT_446790 PE=4 SV=1	3.10144e-05	9.47541e-06	0	0
R1EQA6	>tr|R1EQA6|R1EQA6_EMIHU Phosphomannomutase OS=Emiliania huxleyi GN=EMIHUDRAFT_414472 PE=3 SV=1	3.10007e-05	2.40699e-05	5.26326e-05	1.86541e-05
R1BA77;R1DT14	>tr|R1BA77|R1BA77_EMIHU Uncharacterized protein OS=Emiliania huxleyi GN=EMIHUDRAFT_219032 PE=4 SV=1;>tr|R1DT14|R1DT14_EMIHU Uncharacterized protein OS=Emiliania huxleyi GN=EMIHUDRAFT_243928 PE=4 SV=1	3.08656e-05	1.37282e-05	0	0
R1FXU2;R1DKL6	>tr|R1FXU2|R1FXU2_EMIHU Uncharacterized protein OS=Emiliania huxleyi GN=EMIHUDRAFT_224749 PE=4 SV=1	3.07389e-05	3.74288e-05	0.000124796	0.000176488
R1D2X6	>tr|R1D2X6|R1D2X6_EMIHU Uncharacterized protein OS=Emiliania huxleyi GN=EMIHUDRAFT_453703 PE=4 SV=1	3.06847e-05	1.67085e-05	0	0
R1DNU5	>tr|R1DNU5|R1DNU5_EMIHU Uncharacterized protein OS=Emiliania huxleyi GN=EMIHUDRAFT_225692 PE=4 SV=1	3.06579e-05	8.30825e-06	8.00658e-05	1.74501e-05
R1DD87	>tr|R1DD87|R1DD87_EMIHU Uncharacterized protein (Fragment) OS=Emiliania huxleyi GN=EMIHUDRAFT_71892 PE=4 SV=1	3.06052e-05	1.27638e-05	0.000130153	1.33761e-05
R1DQ03	>tr|R1DQ03|R1DQ03_EMIHU Uncharacterized protein OS=Emiliania huxleyi GN=EMIHUDRAFT_122449 PE=4 SV=1	3.05935e-05	2.75049e-06	5.94316e-05	1.53187e-05
R1DB26	>tr|R1DB26|R1DB26_EMIHU Uncharacterized protein OS=Emiliania huxleyi GN=EMIHUDRAFT_462701 PE=4 SV=1	3.05876e-05	4.10271e-05	0	0
R1DFA5;R1FEP2	>tr|R1DFA5|R1DFA5_EMIHU Uncharacterized protein (Fragment) OS=Emiliania huxleyi GN=EMIHUDRAFT_51431 PE=4 SV=1	3.05571e-05	8.36233e-06	4.57419e-06	6.46888e-06
R1DD85;R1E9W4	>tr|R1DD85|R1DD85_EMIHU Uncharacterized protein OS=Emiliania huxleyi GN=EMIHUDRAFT_104329 PE=4 SV=1	3.05011e-05	1.78684e-05	3.28827e-05	1.98289e-05
R1CC81;R1EJ71	>tr|R1CC81|R1CC81_EMIHU V-type proton ATPase proteolipid subunit OS=Emiliania huxleyi GN=ATPVC1 PE=3 SV=1;>tr|R1EJ71|R1EJ71_EMIHU V-type proton ATPase proteolipid subunit OS=Emiliania huxleyi GN=ATPVc PE=3 SV=1	3.0463e-05	5.41191e-06	1.48681e-05	4.49042e-06
R1FLT1	>tr|R1FLT1|R1FLT1_EMIHU Uncharacterized protein OS=Emiliania huxleyi GN=EMIHUDRAFT_447006 PE=4 SV=1	3.04073e-05	4.96014e-06	0	0
R1CCC2	>tr|R1CCC2|R1CCC2_EMIHU Uncharacterized protein OS=Emiliania huxleyi GN=EMIHUDRAFT_451041 PE=4 SV=1	3.03527e-05	6.8092e-06	1.94809e-05	1.2787e-05
R1DXH5	>tr|R1DXH5|R1DXH5_EMIHU Uncharacterized protein OS=Emiliania huxleyi GN=EMIHUDRAFT_423009 PE=4 SV=1	3.03433e-05	6.65972e-06	5.59887e-06	1.89334e-06
R1EHD2	>tr|R1EHD2|R1EHD2_EMIHU Uncharacterized protein (Fragment) OS=Emiliania huxleyi GN=EMIHUDRAFT_49070 PE=4 SV=1	3.02289e-05	5.09466e-06	6.58243e-05	6.89465e-05
R1DD79	>tr|R1DD79|R1DD79_EMIHU Uncharacterized protein OS=Emiliania huxleyi GN=EMIHUDRAFT_437396 PE=4 SV=1	3.02125e-05	2.6195e-05	9.0922e-05	2.16939e-05
R1BEH4	>tr|R1BEH4|R1BEH4_EMIHU Mitochondrial malic enzyme OS=Emiliania huxleyi GN=NAD-ME_1 PE=4 SV=1	3.01127e-05	1.4537e-05	9.07749e-05	8.86716e-06
R1CQF0	>tr|R1CQF0|R1CQF0_EMIHU Putative mitochondrial elongation factor OS=Emiliania huxleyi GN=EMIHUDRAFT_453823 PE=4 SV=1	3.00972e-05	1.04906e-05	1.9642e-05	3.07198e-06
R1FBG8	>tr|R1FBG8|R1FBG8_EMIHU Uncharacterized protein OS=Emiliania huxleyi GN=EMIHUDRAFT_455965 PE=3 SV=1	3.00643e-05	1.21904e-05	6.68829e-05	4.60285e-06
R1F7N5	>tr|R1F7N5|R1F7N5_EMIHU Uncharacterized protein OS=Emiliania huxleyi GN=EMIHUDRAFT_468203 PE=4 SV=1	2.99822e-05	2.07252e-05	1.16363e-05	4.0055e-06
R1DLI3	>tr|R1DLI3|R1DLI3_EMIHU Glutathione peroxidase OS=Emiliania huxleyi GN=GPX4 PE=4 SV=1	2.99795e-05	2.6821e-05	1.08278e-05	8.56574e-07
R1CAZ6	>tr|R1CAZ6|R1CAZ6_EMIHU Heat shock protein 90 OS=Emiliania huxleyi GN=EMIHUDRAFT_415924 PE=3 SV=1	2.98851e-05	1.20226e-05	6.09428e-05	5.32487e-06
R1CDU2	>tr|R1CDU2|R1CDU2_EMIHU Uncharacterized protein OS=Emiliania huxleyi GN=EMIHUDRAFT_208544 PE=4 SV=1	2.98733e-05	2.60482e-05	6.66905e-06	9.43146e-06
R1DYY4;R1DJ05	>tr|R1DYY4|R1DYY4_EMIHU COPZ1, zeta subunit of the coatomer (Fragment) OS=Emiliania huxleyi GN=COPZ1-2 PE=4 SV=1;>tr|R1DJ05|R1DJ05_EMIHU COPZ1, zeta subunit of the coatomer OS=Emiliania huxleyi GN=COPZ1-1 PE=4 SV=1	2.9763e-05	7.03129e-06	0	0
R1DTU4	>tr|R1DTU4|R1DTU4_EMIHU Uncharacterized protein OS=Emiliania huxleyi GN=EMIHUDRAFT_224594 PE=4 SV=1	2.97243e-05	4.53629e-06	3.04111e-05	2.06251e-06
R1BBK4;R1D940	>tr|R1BBK4|R1BBK4_EMIHU Uncharacterized protein (Fragment) OS=Emiliania huxleyi GN=EMIHUDRAFT_125138 PE=4 SV=1;>tr|R1D940|R1D940_EMIHU Uncharacterized protein (Fragment) OS=Emiliania huxleyi GN=EMIHUDRAFT_125086 PE=4 SV=1	2.97148e-05	7.7827e-06	6.85008e-06	9.68747e-06
R1C7W5	>tr|R1C7W5|R1C7W5_EMIHU Uncharacterized protein OS=Emiliania huxleyi GN=EMIHUDRAFT_196543 PE=4 SV=1	2.96957e-05	8.65528e-06	2.36668e-05	1.30446e-05
R1CAN9	>tr|R1CAN9|R1CAN9_EMIHU Uncharacterized protein (Fragment) OS=Emiliania huxleyi GN=EMIHUDRAFT_349920 PE=4 SV=1	2.9648e-05	2.82529e-05	0.000308435	0.000108957
R1D5J0	>tr|R1D5J0|R1D5J0_EMIHU Translocation protein SEC63 OS=Emiliania huxleyi GN=EMIHUDRAFT_232647 PE=4 SV=1	2.95849e-05	8.52746e-06	5.3065e-06	7.50453e-06
R1FIG8	>tr|R1FIG8|R1FIG8_EMIHU ATP-dependent Clp protease proteolytic subunit OS=Emiliania huxleyi GN=EMIHUDRAFT_63216 PE=3 SV=1	2.95782e-05	6.88792e-06	5.56989e-06	7.87701e-06
R1D211	>tr|R1D211|R1D211_EMIHU Uncharacterized protein OS=Emiliania huxleyi GN=EMIHUDRAFT_106024 PE=4 SV=1	2.9546e-05	2.72852e-05	2.52221e-06	3.56695e-06
R1FA64	>tr|R1FA64|R1FA64_EMIHU Uncharacterized protein OS=Emiliania huxleyi GN=EMIHUDRAFT_434557 PE=4 SV=1	2.94756e-05	1.86166e-05	0.000392933	6.64785e-05
R1FFP7	>tr|R1FFP7|R1FFP7_EMIHU Uncharacterized protein OS=Emiliania huxleyi GN=EMIHUDRAFT_449516 PE=4 SV=1	2.92912e-05	7.82001e-06	0	0
R1FWU3	>tr|R1FWU3|R1FWU3_EMIHU Uncharacterized protein OS=Emiliania huxleyi GN=EMIHUDRAFT_224951 PE=4 SV=1	2.91865e-05	4.79446e-06	0	0
R1B834	>tr|R1B834|R1B834_EMIHU Uncharacterized protein OS=Emiliania huxleyi GN=EMIHUDRAFT_438904 PE=3 SV=1	2.9167e-05	1.47488e-05	3.5091e-05	2.34456e-05
R1D1D8;R1B6Q1	>tr|R1D1D8|R1D1D8_EMIHU Uncharacterized protein OS=Emiliania huxleyi GN=EMIHUDRAFT_456821 PE=4 SV=1;>tr|R1B6Q1|R1B6Q1_EMIHU Uncharacterized protein OS=Emiliania huxleyi GN=EMIHUDRAFT_460221 PE=4 SV=1	2.9002e-05	2.64521e-05	5.61414e-05	3.76669e-05
R1BM64;R1DYY2	>tr|R1BM64|R1BM64_EMIHU Uncharacterized protein OS=Emiliania huxleyi GN=EMIHUDRAFT_459824 PE=4 SV=1;>tr|R1DYY2|R1DYY2_EMIHU Uncharacterized protein OS=Emiliania huxleyi GN=EMIHUDRAFT_466532 PE=4 SV=1	2.89366e-05	1.17034e-05	0	0
R1E187	>tr|R1E187|R1E187_EMIHU Uncharacterized protein OS=Emiliania huxleyi GN=EMIHUDRAFT_461575 PE=4 SV=1	2.89218e-05	3.28708e-06	0	0
R1DCF3;R1EMV3	>tr|R1DCF3|R1DCF3_EMIHU RNA-binding protein (Fragment) OS=Emiliania huxleyi GN=EMIHUDRAFT_54399 PE=4 SV=1;>tr|R1EMV3|R1EMV3_EMIHU Uncharacterized protein OS=Emiliania huxleyi GN=EMIHUDRAFT_469356 PE=4 SV=1	2.89062e-05	6.15713e-06	0	0
R1BTJ0	>tr|R1BTJ0|R1BTJ0_EMIHU Trans-2-enoyl-CoA reductase OS=Emiliania huxleyi GN=EMIHUDRAFT_451950 PE=4 SV=1	2.88954e-05	1.61753e-05	2.39488e-05	1.24353e-05
R1FU73;R1DM82	>tr|R1FU73|R1FU73_EMIHU Uncharacterized protein OS=Emiliania huxleyi GN=EMIHUDRAFT_440481 PE=4 SV=1;>tr|R1DM82|R1DM82_EMIHU Putative acetyl CoA oxidase OS=Emiliania huxleyi GN=EMIHUDRAFT_436719 PE=4 SV=1	2.88317e-05	7.5076e-06	3.1583e-06	4.46652e-06
R1FW54	>tr|R1FW54|R1FW54_EMIHU Uncharacterized protein OS=Emiliania huxleyi GN=EMIHUDRAFT_471402 PE=4 SV=1	2.87099e-05	1.04007e-05	0	0
R1DMM2	>tr|R1DMM2|R1DMM2_EMIHU Uncharacterized protein (Fragment) OS=Emiliania huxleyi GN=EMIHUDRAFT_455100 PE=4 SV=1	2.87086e-05	2.94267e-05	6.15687e-05	1.15623e-07
R1ERE2;R1CC76	>tr|R1ERE2|R1ERE2_EMIHU Uncharacterized protein OS=Emiliania huxleyi GN=EMIHUDRAFT_203738 PE=4 SV=1;>tr|R1CC76|R1CC76_EMIHU Uncharacterized protein OS=Emiliania huxleyi GN=EMIHUDRAFT_242148 PE=4 SV=1	2.86335e-05	2.52095e-05	1.64625e-05	2.32814e-05
R1FB43	>tr|R1FB43|R1FB43_EMIHU Uncharacterized protein OS=Emiliania huxleyi GN=EMIHUDRAFT_422781 PE=4 SV=1	2.85794e-05	1.27212e-05	9.33375e-06	1.31999e-05
R1DAZ4	>tr|R1DAZ4|R1DAZ4_EMIHU Uncharacterized protein OS=Emiliania huxleyi GN=EMIHUDRAFT_462689 PE=4 SV=1	2.85648e-05	9.20386e-06	2.51154e-05	4.6135e-06
R1EXZ8	>tr|R1EXZ8|R1EXZ8_EMIHU Uncharacterized protein OS=Emiliania huxleyi GN=EMIHUDRAFT_423866 PE=4 SV=1	2.85205e-05	1.18888e-05	4.98397e-05	7.0484e-05
R1F187	>tr|R1F187|R1F187_EMIHU Uncharacterized protein OS=Emiliania huxleyi GN=EMIHUDRAFT_221073 PE=3 SV=1	2.8437e-05	8.28476e-06	0	0
R1CSC5	>tr|R1CSC5|R1CSC5_EMIHU Uncharacterized protein OS=Emiliania huxleyi GN=EMIHUDRAFT_115332 PE=4 SV=1	2.84246e-05	8.39858e-06	5.06884e-05	1.55092e-06
R1BBK8	>tr|R1BBK8|R1BBK8_EMIHU Uncharacterized protein OS=Emiliania huxleyi GN=EMIHUDRAFT_249740 PE=4 SV=1	2.83726e-05	2.43372e-06	0	0
R1BG15	>tr|R1BG15|R1BG15_EMIHU Uncharacterized protein (Fragment) OS=Emiliania huxleyi GN=EMIHUDRAFT_249152 PE=4 SV=1	2.8368e-05	1.54356e-05	2.19476e-06	3.10385e-06
R1EFR0;R1FNV7	>tr|R1EFR0|R1EFR0_EMIHU Uncharacterized protein OS=Emiliania huxleyi GN=EMIHUDRAFT_444845 PE=4 SV=1;>tr|R1FNV7|R1FNV7_EMIHU Uncharacterized protein OS=Emiliania huxleyi GN=EMIHUDRAFT_441025 PE=4 SV=1	2.83502e-05	9.14501e-06	0	0
R1D5C7	>tr|R1D5C7|R1D5C7_EMIHU Methionine sulfoxide reductase (Fragment) OS=Emiliania huxleyi GN=EMIHUDRAFT_57356 PE=3 SV=1	2.83128e-05	1.79697e-05	2.47933e-05	3.5063e-05
R1DC24;R1B5V0	>tr|R1DC24|R1DC24_EMIHU Uncharacterized protein OS=Emiliania huxleyi GN=EMIHUDRAFT_467866 PE=4 SV=1;>tr|R1B5V0|R1B5V0_EMIHU Uncharacterized protein OS=Emiliania huxleyi GN=EMIHUDRAFT_466101 PE=4 SV=1	2.8215e-05	6.1746e-06	5.64693e-06	7.98597e-06
R1DVD0;R1CF89;R1BXW9	>tr|R1DVD0|R1DVD0_EMIHU Taurine catabolism dioxygenase OS=Emiliania huxleyi GN=EMIHUDRAFT_313041 PE=4 SV=1;>tr|R1CF89|R1CF89_EMIHU Uncharacterized protein OS=Emiliania huxleyi GN=EMIHUDRAFT_241665 PE=4 SV=1;>tr|R1BXW9|R1BXW9_EMIHU Taurine catabolism dioxyg	2.8204e-05	1.11664e-05	0	0
R1D620;R1D047;R1CAG7	>tr|R1D620|R1D620_EMIHU Uncharacterized protein OS=Emiliania huxleyi GN=EMIHUDRAFT_358342 PE=4 SV=1;>tr|R1D047|R1D047_EMIHU Uncharacterized protein OS=Emiliania huxleyi GN=EMIHUDRAFT_354261 PE=4 SV=1;>tr|R1CAG7|R1CAG7_EMIHU Uncharacterized protein OS=Emili	2.81826e-05	1.28417e-05	0	0
R1B4A6;R1BSX5	>tr|R1B4A6|R1B4A6_EMIHU Uncharacterized protein OS=Emiliania huxleyi GN=EMIHUDRAFT_221694 PE=4 SV=1	2.81742e-05	1.01536e-05	6.81594e-05	6.43226e-05
R1F0H5;R1DEN0	>tr|R1F0H5|R1F0H5_EMIHU Uncharacterized protein (Fragment) OS=Emiliania huxleyi GN=EMIHUDRAFT_236689 PE=4 SV=1;>tr|R1DEN0|R1DEN0_EMIHU Acetylornithine aminotransferase OS=Emiliania huxleyi GN=EMIHUDRAFT_198604 PE=4 SV=1	2.80611e-05	2.12071e-05	1.48769e-05	2.79118e-06
R1CCZ3;R1F0X2	>tr|R1CCZ3|R1CCZ3_EMIHU Uncharacterized protein OS=Emiliania huxleyi GN=EMIHUDRAFT_450988 PE=4 SV=1;>tr|R1F0X2|R1F0X2_EMIHU Uncharacterized protein OS=Emiliania huxleyi GN=EMIHUDRAFT_468650 PE=4 SV=1	2.80468e-05	9.43007e-06	5.40349e-06	7.64169e-06
R1F2J0;R1CVJ2;R1E8I9	>tr|R1F2J0|R1F2J0_EMIHU Uncharacterized protein OS=Emiliania huxleyi GN=EMIHUDRAFT_63427 PE=3 SV=1;>tr|R1CVJ2|R1CVJ2_EMIHU Uncharacterized protein OS=Emiliania huxleyi GN=EMIHUDRAFT_236125 PE=3 SV=1	2.803e-05	1.11582e-05	5.02186e-05	1.15862e-05
R1FF64;R1DT42;R1DHW9	>tr|R1FF64|R1FF64_EMIHU Uncharacterized protein OS=Emiliania huxleyi GN=EMIHUDRAFT_441326 PE=4 SV=1;>tr|R1DT42|R1DT42_EMIHU Uncharacterized protein OS=Emiliania huxleyi GN=EMIHUDRAFT_445775 PE=4 SV=1;>tr|R1DHW9|R1DHW9_EMIHU Uncharacterized protein OS=Emili	2.80152e-05	1.74766e-05	5.57413e-05	2.55498e-05
R1G2T3	>tr|R1G2T3|R1G2T3_EMIHU Uncharacterized protein OS=Emiliania huxleyi GN=EMIHUDRAFT_417407 PE=4 SV=1	2.79966e-05	8.27563e-06	3.45872e-05	1.70337e-06
R1EI15;R1CE75	>tr|R1EI15|R1EI15_EMIHU Uncharacterized protein (Fragment) OS=Emiliania huxleyi GN=EMIHUDRAFT_254148 PE=4 SV=1;>tr|R1CE75|R1CE75_EMIHU Uncharacterized protein OS=Emiliania huxleyi GN=EMIHUDRAFT_208069 PE=4 SV=1	2.79586e-05	1.43012e-05	1.03243e-05	4.15992e-06
R1F4Y7;R1ENV8	>tr|R1F4Y7|R1F4Y7_EMIHU Uncharacterized protein OS=Emiliania huxleyi GN=EMIHUDRAFT_456620 PE=4 SV=1;>tr|R1ENV8|R1ENV8_EMIHU Uncharacterized protein OS=Emiliania huxleyi GN=EMIHUDRAFT_458132 PE=4 SV=1	2.792e-05	9.74245e-06	2.90395e-05	6.60303e-06
R1CN84;R1F4P5	>tr|R1CN84|R1CN84_EMIHU Putative peroxisomal membrane protein OS=Emiliania huxleyi GN=EMIHUDRAFT_435533 PE=3 SV=1;>tr|R1F4P5|R1F4P5_EMIHU Putative peroxisomal membrane protein OS=Emiliania huxleyi GN=EMIHUDRAFT_442561 PE=3 SV=1	2.77462e-05	6.067e-06	2.9894e-05	2.22853e-06
R1D6J0;R1D318	>tr|R1D6J0|R1D6J0_EMIHU Uncharacterized protein (Fragment) OS=Emiliania huxleyi GN=EMIHUDRAFT_45348 PE=4 SV=1;>tr|R1D318|R1D318_EMIHU Uncharacterized protein OS=Emiliania huxleyi GN=EMIHUDRAFT_216776 PE=4 SV=1	2.77244e-05	1.86971e-05	5.12423e-06	5.89779e-07
R1CDN5	>tr|R1CDN5|R1CDN5_EMIHU Uncharacterized protein OS=Emiliania huxleyi GN=EMIHUDRAFT_315944 PE=4 SV=1	2.7723e-05	1.27813e-06	4.31396e-06	6.10086e-06
R1CF10;R1B8Q1	>tr|R1CF10|R1CF10_EMIHU Uncharacterized protein OS=Emiliania huxleyi GN=EMIHUDRAFT_208068 PE=4 SV=1;>tr|R1B8Q1|R1B8Q1_EMIHU Uncharacterized protein (Fragment) OS=Emiliania huxleyi GN=EMIHUDRAFT_125244 PE=4 SV=1	2.76569e-05	1.5671e-05	0	0
R1EKY3	>tr|R1EKY3|R1EKY3_EMIHU Putative ATP-dependent protease Clp, ATPase subunit OS=Emiliania huxleyi GN=EMIHUDRAFT_236065 PE=4 SV=1	2.76142e-05	2.06384e-06	8.81977e-05	4.78472e-06
R1G7C6	>tr|R1G7C6|R1G7C6_EMIHU Uncharacterized protein OS=Emiliania huxleyi GN=EMIHUDRAFT_61017 PE=4 SV=1	2.75832e-05	2.10704e-06	2.60437e-05	9.21983e-07
R1B615;R1DFZ6	>tr|R1B615|R1B615_EMIHU Methionine--tRNA ligase OS=Emiliania huxleyi GN=EMIHUDRAFT_417170 PE=3 SV=1;>tr|R1DFZ6|R1DFZ6_EMIHU Methionine--tRNA ligase OS=Emiliania huxleyi GN=EMIHUDRAFT_460604 PE=3 SV=1	2.74115e-05	6.83739e-06	1.857e-05	1.27708e-05
R1BIY8	>tr|R1BIY8|R1BIY8_EMIHU Heat shock protein 90 OS=Emiliania huxleyi GN=EMIHUDRAFT_448346 PE=3 SV=1	2.72942e-05	8.60673e-06	2.84939e-05	2.2431e-05
R1E2B1;R1DQ32	>tr|R1E2B1|R1E2B1_EMIHU Uncharacterized protein OS=Emiliania huxleyi GN=EMIHUDRAFT_308169 PE=4 SV=1	2.72517e-05	2.36317e-05	6.1197e-05	1.36912e-05
R1FV08	>tr|R1FV08|R1FV08_EMIHU Uncharacterized protein OS=Emiliania huxleyi GN=EMIHUDRAFT_446972 PE=4 SV=1	2.72206e-05	2.41748e-05	4.16448e-06	5.88946e-06
R1DRQ2;R1DET4	>tr|R1DRQ2|R1DRQ2_EMIHU Uncharacterized protein OS=Emiliania huxleyi GN=EMIHUDRAFT_357839 PE=4 SV=1;>tr|R1DET4|R1DET4_EMIHU Uncharacterized protein OS=Emiliania huxleyi GN=EMIHUDRAFT_373460 PE=4 SV=1	2.72142e-05	1.77055e-05	8.48927e-05	6.27713e-05
R1FE63	>tr|R1FE63|R1FE63_EMIHU Uncharacterized protein OS=Emiliania huxleyi GN=EMIHUDRAFT_231738 PE=4 SV=1	2.71183e-05	3.97057e-06	1.51288e-05	1.15939e-06
R1ENB4;R1ERM5	>tr|R1ENB4|R1ENB4_EMIHU Uncharacterized protein OS=Emiliania huxleyi GN=EMIHUDRAFT_457734 PE=4 SV=1	2.71014e-05	1.64147e-05	7.07765e-06	1.00093e-05
R1BI12;R1F9H2	>tr|R1BI12|R1BI12_EMIHU Uncharacterized protein OS=Emiliania huxleyi GN=EMIHUDRAFT_216821 PE=4 SV=1;>tr|R1F9H2|R1F9H2_EMIHU Uncharacterized protein OS=Emiliania huxleyi GN=EMIHUDRAFT_227399 PE=4 SV=1	2.69931e-05	1.01628e-05	1.80414e-06	2.55144e-06
R1ELY1	>tr|R1ELY1|R1ELY1_EMIHU Uncharacterized protein OS=Emiliania huxleyi GN=EMIHUDRAFT_64273 PE=4 SV=1	2.69843e-05	2.18526e-05	0	0
R1DHY2	>tr|R1DHY2|R1DHY2_EMIHU Uncharacterized protein OS=Emiliania huxleyi GN=EMIHUDRAFT_441206 PE=4 SV=1	2.68756e-05	2.33691e-05	1.68243e-05	5.43031e-06
R1E180	>tr|R1E180|R1E180_EMIHU Callose synthase OS=Emiliania huxleyi GN=EMIHUDRAFT_448185 PE=4 SV=1	2.67995e-05	6.11385e-06	1.15799e-05	1.61068e-07
R1E9T5;R1DQK9	>tr|R1E9T5|R1E9T5_EMIHU Uncharacterized protein (Fragment) OS=Emiliania huxleyi GN=EMIHUDRAFT_430817 PE=4 SV=1;>tr|R1DQK9|R1DQK9_EMIHU Uncharacterized protein OS=Emiliania huxleyi GN=EMIHUDRAFT_454889 PE=4 SV=1	2.6735e-05	1.53997e-05	3.22323e-06	4.55833e-06
R1D0B5	>tr|R1D0B5|R1D0B5_EMIHU Uncharacterized protein OS=Emiliania huxleyi GN=EMIHUDRAFT_442908 PE=4 SV=1	2.66948e-05	4.30273e-06	7.33055e-05	1.5639e-06
R1BUI2;R1E1E0	>tr|R1BUI2|R1BUI2_EMIHU Pyridoxine biosynthesis protein OS=Emiliania huxleyi GN=EMIHUDRAFT_470721 PE=3 SV=1;>tr|R1E1E0|R1E1E0_EMIHU Pyridoxine biosynthesis protein OS=Emiliania huxleyi GN=EMIHUDRAFT_427499 PE=3 SV=1	2.66254e-05	1.70379e-05	6.69499e-05	3.42235e-05
R1FY73	>tr|R1FY73|R1FY73_EMIHU Uncharacterized protein (Fragment) OS=Emiliania huxleyi GN=EMIHUDRAFT_42019 PE=4 SV=1	2.65854e-05	6.4581e-06	0	0
R1BY82	>tr|R1BY82|R1BY82_EMIHU Uncharacterized protein OS=Emiliania huxleyi GN=EMIHUDRAFT_461587 PE=4 SV=1	2.65642e-05	1.72427e-05	0	0
R1DGL9	>tr|R1DGL9|R1DGL9_EMIHU Uncharacterized protein OS=Emiliania huxleyi GN=EMIHUDRAFT_441330 PE=4 SV=1	2.65352e-05	2.69571e-05	1.21142e-05	4.67973e-06
R1FDE7	>tr|R1FDE7|R1FDE7_EMIHU Eukaryotic translation initiation factor 3 subunit K OS=Emiliania huxleyi GN=EMIHUDRAFT_441563 PE=3 SV=1	2.64806e-05	6.58281e-06	9.42128e-06	1.33237e-05
R1DU91	>tr|R1DU91|R1DU91_EMIHU Uncharacterized protein OS=Emiliania huxleyi GN=EMIHUDRAFT_447922 PE=4 SV=1	2.63865e-05	1.41785e-05	7.95896e-06	4.83097e-06
R1EF36;R1D4Y2	>tr|R1EF36|R1EF36_EMIHU Threonine-tRNA ligase (Fragment) OS=Emiliania huxleyi GN=EMIHUDRAFT_74837 PE=4 SV=1;>tr|R1D4Y2|R1D4Y2_EMIHU Threonine-tRNA ligase (Fragment) OS=Emiliania huxleyi GN=EMIHUDRAFT_68856 PE=4 SV=1	2.63865e-05	1.66192e-05	1.78582e-06	2.52553e-06
R1CXU3;R1D721	>tr|R1CXU3|R1CXU3_EMIHU Short-chain dehydrogenase OS=Emiliania huxleyi GN=EMIHUDRAFT_448517 PE=4 SV=1;>tr|R1D721|R1D721_EMIHU Short-chain dehydrogenase OS=Emiliania huxleyi GN=EMIHUDRAFT_459858 PE=4 SV=1	2.6379e-05	9.67245e-06	1.05075e-05	4.00949e-07
R1E1Y5	>tr|R1E1Y5|R1E1Y5_EMIHU Uncharacterized protein OS=Emiliania huxleyi GN=EMIHUDRAFT_447405 PE=4 SV=1	2.63527e-05	1.04785e-05	0	0
R1DSF9	>tr|R1DSF9|R1DSF9_EMIHU Uncharacterized protein OS=Emiliania huxleyi GN=EMIHUDRAFT_462243 PE=4 SV=1	2.62844e-05	1.24785e-05	0	0
R1G0H9	>tr|R1G0H9|R1G0H9_EMIHU Uroporphyrinogen decarboxylase OS=Emiliania huxleyi GN=UROD1 PE=3 SV=1	2.61507e-05	1.26254e-05	6.56451e-05	1.78563e-05
R1DYX9	>tr|R1DYX9|R1DYX9_EMIHU Uncharacterized protein OS=Emiliania huxleyi GN=EMIHUDRAFT_210879 PE=4 SV=1	2.61323e-05	2.37169e-05	0	0
R1ES25;R1DDP5	>tr|R1ES25|R1ES25_EMIHU Putative subunit of cohesin complex OS=Emiliania huxleyi GN=EMIHUDRAFT_457934 PE=4 SV=1;>tr|R1DDP5|R1DDP5_EMIHU Uncharacterized protein OS=Emiliania huxleyi GN=EMIHUDRAFT_218592 PE=4 SV=1	2.61316e-05	1.04142e-05	0	0
R1DJ68	>tr|R1DJ68|R1DJ68_EMIHU NADH dehydrogenase OS=Emiliania huxleyi GN=EMIHUDRAFT_417860 PE=4 SV=1	2.61202e-05	7.49088e-06	1.78408e-05	3.3904e-07
R1FV97	>tr|R1FV97|R1FV97_EMIHU Uncharacterized protein OS=Emiliania huxleyi GN=EMIHUDRAFT_200144 PE=4 SV=1	2.60835e-05	1.10093e-05	0	0
R1EJE6;R1DBI7	>tr|R1EJE6|R1EJE6_EMIHU Uncharacterized protein OS=Emiliania huxleyi GN=EMIHUDRAFT_432160 PE=4 SV=1	2.59805e-05	1.09594e-06	2.04431e-05	2.08004e-05
R1BLD0	>tr|R1BLD0|R1BLD0_EMIHU Uncharacterized protein OS=Emiliania huxleyi GN=EMIHUDRAFT_437817 PE=4 SV=1	2.59426e-05	5.8807e-06	0	0
R1DTR7	>tr|R1DTR7|R1DTR7_EMIHU Uncharacterized protein OS=Emiliania huxleyi GN=EMIHUDRAFT_361718 PE=4 SV=1	2.58498e-05	6.70787e-06	1.02949e-05	1.45592e-05
R1DVS8	>tr|R1DVS8|R1DVS8_EMIHU Uncharacterized protein OS=Emiliania huxleyi GN=EMIHUDRAFT_197469 PE=4 SV=1	2.58216e-05	8.07153e-06	0	0
R1DG15	>tr|R1DG15|R1DG15_EMIHU Uncharacterized protein OS=Emiliania huxleyi GN=EMIHUDRAFT_437080 PE=4 SV=1	2.58194e-05	2.42704e-05	0	0
R1DZF3;R1D4Z1	>tr|R1DZF3|R1DZF3_EMIHU Uncharacterized protein OS=Emiliania huxleyi GN=EMIHUDRAFT_445463 PE=4 SV=1;>tr|R1D4Z1|R1D4Z1_EMIHU Uncharacterized protein OS=Emiliania huxleyi GN=EMIHUDRAFT_434525 PE=4 SV=1	2.57409e-05	1.57642e-05	2.27376e-05	5.68411e-06
R1E7A1	>tr|R1E7A1|R1E7A1_EMIHU Uncharacterized protein OS=Emiliania huxleyi GN=EMIHUDRAFT_116611 PE=4 SV=1	2.57252e-05	5.37348e-06	1.68523e-05	1.76643e-07
R1BEP5;R1DXJ4	>tr|R1BEP5|R1BEP5_EMIHU Uncharacterized protein OS=Emiliania huxleyi GN=EMIHUDRAFT_465658 PE=4 SV=1	2.55687e-05	4.88976e-06	1.7892e-06	2.53031e-06
R1FBT3;R1EVZ4	>tr|R1FBT3|R1FBT3_EMIHU Uncharacterized protein OS=Emiliania huxleyi GN=EMIHUDRAFT_230302 PE=4 SV=1;>tr|R1EVZ4|R1EVZ4_EMIHU Uncharacterized protein OS=Emiliania huxleyi GN=EMIHUDRAFT_232388 PE=4 SV=1	2.55239e-05	9.15287e-06	3.46926e-05	6.75404e-06
R1BQK0	>tr|R1BQK0|R1BQK0_EMIHU Uncharacterized protein OS=Emiliania huxleyi GN=EMIHUDRAFT_371417 PE=4 SV=1	2.54849e-05	2.96313e-05	1.75322e-06	2.47942e-06
R1DB99	>tr|R1DB99|R1DB99_EMIHU Uncharacterized protein OS=Emiliania huxleyi GN=EMIHUDRAFT_358989 PE=4 SV=1	2.54639e-05	9.81704e-06	5.61947e-06	7.94713e-06
R1FV98	>tr|R1FV98|R1FV98_EMIHU Vacuolar protein sorting protein 26 OS=Emiliania huxleyi GN=VPS26 PE=4 SV=1	2.54105e-05	1.41423e-05	1.16759e-05	3.09541e-06
R1DF10	>tr|R1DF10|R1DF10_EMIHU Uncharacterized protein OS=Emiliania huxleyi GN=EMIHUDRAFT_432834 PE=4 SV=1	2.5397e-05	4.12221e-06	7.90205e-06	1.41078e-06
R1F6U2	>tr|R1F6U2|R1F6U2_EMIHU Uncharacterized protein OS=Emiliania huxleyi GN=EMIHUDRAFT_418961 PE=4 SV=1	2.53575e-05	2.69014e-05	0.000118889	4.93487e-05
R1FTD7	>tr|R1FTD7|R1FTD7_EMIHU Uncharacterized protein OS=Emiliania huxleyi GN=EMIHUDRAFT_200974 PE=4 SV=1	2.53453e-05	9.71654e-06	9.69963e-06	1.37173e-05
R1FJR7	>tr|R1FJR7|R1FJR7_EMIHU Uncharacterized protein OS=Emiliania huxleyi GN=EMIHUDRAFT_260452 PE=4 SV=1	2.53144e-05	1.77717e-05	0	0
R1DNB7	>tr|R1DNB7|R1DNB7_EMIHU Uncharacterized protein OS=Emiliania huxleyi GN=EMIHUDRAFT_437897 PE=4 SV=1	2.53086e-05	5.98346e-06	1.15475e-05	4.54268e-06
R1DI21	>tr|R1DI21|R1DI21_EMIHU Uncharacterized protein OS=Emiliania huxleyi GN=EMIHUDRAFT_215638 PE=4 SV=1	2.52415e-05	1.19387e-05	9.29078e-05	8.9748e-05
R1DJ59;R1F730	>tr|R1DJ59|R1DJ59_EMIHU Uncharacterized protein (Fragment) OS=Emiliania huxleyi GN=EMIHUDRAFT_59686 PE=4 SV=1;>tr|R1F730|R1F730_EMIHU Ribosomal protein (Fragment) OS=Emiliania huxleyi GN=EMIHUDRAFT_468608 PE=3 SV=1	2.51998e-05	1.18023e-05	0	0
R1EWW1	>tr|R1EWW1|R1EWW1_EMIHU Uncharacterized protein OS=Emiliania huxleyi GN=EMIHUDRAFT_434376 PE=4 SV=1	2.51463e-05	1.02119e-05	0	0
R1CT88	>tr|R1CT88|R1CT88_EMIHU Uncharacterized protein OS=Emiliania huxleyi GN=EMIHUDRAFT_462015 PE=4 SV=1	2.50812e-05	4.01584e-05	0	0
R1D0L2	>tr|R1D0L2|R1D0L2_EMIHU Uncharacterized protein OS=Emiliania huxleyi GN=EMIHUDRAFT_434814 PE=4 SV=1	2.50084e-05	2.39066e-05	1.32771e-05	1.87767e-05
R1D913	>tr|R1D913|R1D913_EMIHU Uncharacterized protein OS=Emiliania huxleyi GN=EMIHUDRAFT_452580 PE=4 SV=1	2.49704e-05	2.2149e-05	2.95398e-05	1.05814e-06
R1FTN7;R1DVJ0	>tr|R1FTN7|R1FTN7_EMIHU Putative nitrate transporter (Fragment) OS=Emiliania huxleyi GN=NRT1 PE=4 SV=1	2.4939e-05	1.07602e-05	8.15646e-06	3.47278e-06
R1E8L5	>tr|R1E8L5|R1E8L5_EMIHU Uncharacterized protein OS=Emiliania huxleyi GN=EMIHUDRAFT_95614 PE=4 SV=1	2.49349e-05	8.26742e-06	0	0
R1DTH7	>tr|R1DTH7|R1DTH7_EMIHU Uncharacterized protein OS=Emiliania huxleyi GN=EMIHUDRAFT_440838 PE=4 SV=1	2.48876e-05	2.0737e-05	0	0
R1D6I8	>tr|R1D6I8|R1D6I8_EMIHU Eukaryotic translation initiation factor 3 subunit H OS=Emiliania huxleyi GN=EMIHUDRAFT_352743 PE=3 SV=1	2.48171e-05	1.2054e-05	2.17176e-05	7.24632e-06
R1DVW6	>tr|R1DVW6|R1DVW6_EMIHU Uncharacterized protein (Fragment) OS=Emiliania huxleyi GN=EMIHUDRAFT_432725 PE=4 SV=1	2.47872e-05	1.14843e-05	0	0
R1E946	>tr|R1E946|R1E946_EMIHU Peptidyl-prolyl cis-trans isomerase OS=Emiliania huxleyi GN=EMIHUDRAFT_414143 PE=3 SV=1	2.47399e-05	1.44056e-05	0	0
R1CX76	>tr|R1CX76|R1CX76_EMIHU Peptidylprolyl isomerase OS=Emiliania huxleyi GN=EMIHUDRAFT_204568 PE=4 SV=1	2.46978e-05	2.13972e-05	1.81743e-05	2.57024e-05
Q4G347	>sp|Q4G347|RPOA_EMIHU DNA-directed RNA polymerase subunit alpha OS=Emiliania huxleyi GN=rpoA PE=3 SV=1	2.46843e-05	3.2021e-05	4.00702e-05	8.79608e-06
R1B6K0;R1BSZ4;R1EHE4	>tr|R1B6K0|R1B6K0_EMIHU Iron-sulfur cluster assembly enzyme (Fragment) OS=Emiliania huxleyi GN=EMIHUDRAFT_350992 PE=4 SV=1;>tr|R1BSZ4|R1BSZ4_EMIHU Uncharacterized protein (Fragment) OS=Emiliania huxleyi GN=EMIHUDRAFT_256921 PE=4 SV=1	2.46832e-05	1.02831e-05	0	0
R1E3P5	>tr|R1E3P5|R1E3P5_EMIHU Uncharacterized protein OS=Emiliania huxleyi GN=EMIHUDRAFT_461052 PE=4 SV=1	2.46162e-05	6.00966e-06	5.55879e-06	9.76308e-07
R1CAD7;R1B8P0	>tr|R1CAD7|R1CAD7_EMIHU Uncharacterized protein OS=Emiliania huxleyi GN=EMIHUDRAFT_458706 PE=3 SV=1;>tr|R1B8P0|R1B8P0_EMIHU Uncharacterized protein OS=Emiliania huxleyi GN=EMIHUDRAFT_453650 PE=3 SV=1	2.46045e-05	2.59392e-05	0	0
R1FAV3;R1D4A1	>tr|R1FAV3|R1FAV3_EMIHU Uncharacterized protein OS=Emiliania huxleyi GN=EMIHUDRAFT_467973 PE=3 SV=1;>tr|R1D4A1|R1D4A1_EMIHU Ubiquitin-activating enzyme E1 OS=Emiliania huxleyi GN=UBA1 PE=4 SV=1	2.45684e-05	6.0307e-06	0	0
R1EN30	>tr|R1EN30|R1EN30_EMIHU Uncharacterized protein OS=Emiliania huxleyi GN=EMIHUDRAFT_207478 PE=4 SV=1	2.45004e-05	2.87455e-05	4.89803e-06	6.92686e-06
R1EBB8;R1E2G0	>tr|R1EBB8|R1EBB8_EMIHU Uncharacterized protein OS=Emiliania huxleyi GN=EMIHUDRAFT_458584 PE=4 SV=1;>tr|R1E2G0|R1E2G0_EMIHU Uncharacterized protein OS=Emiliania huxleyi GN=EMIHUDRAFT_447400 PE=4 SV=1	2.44651e-05	2.56256e-05	1.73982e-05	1.75195e-07
R1EZE0;R1EJD8	>tr|R1EZE0|R1EZE0_EMIHU Uncharacterized protein OS=Emiliania huxleyi GN=EMIHUDRAFT_449934 PE=4 SV=1;>tr|R1EJD8|R1EJD8_EMIHU Uncharacterized protein OS=Emiliania huxleyi GN=EMIHUDRAFT_457292 PE=4 SV=1	2.44371e-05	1.11784e-05	2.06903e-05	7.17987e-07
R1D5A0;R1BBQ2	>tr|R1D5A0|R1D5A0_EMIHU Uncharacterized protein OS=Emiliania huxleyi GN=EMIHUDRAFT_232689 PE=4 SV=1	2.4408e-05	2.14211e-05	1.37888e-05	5.51875e-06
R1EKI5	>tr|R1EKI5|R1EKI5_EMIHU Uncharacterized protein OS=Emiliania huxleyi GN=EMIHUDRAFT_433368 PE=4 SV=1	2.43801e-05	3.57525e-06	1.06008e-05	1.49917e-05
R1BSD9	>tr|R1BSD9|R1BSD9_EMIHU Uncharacterized protein (Fragment) OS=Emiliania huxleyi GN=EMIHUDRAFT_124502 PE=4 SV=1	2.43069e-05	1.83152e-05	2.10695e-05	1.55846e-05
A0A0D3HZP1;R1DCW4	>tr|A0A0D3HZP1|A0A0D3HZP1_EMIHU Uncharacterized protein OS=Emiliania huxleyi PE=4 SV=1;>tr|R1DCW4|R1DCW4_EMIHU Aldolase A OS=Emiliania huxleyi GN=EMIHUDRAFT_446487 PE=2 SV=1	2.42895e-05	2.12837e-05	0	0
R1E8P8	>tr|R1E8P8|R1E8P8_EMIHU Uncharacterized protein OS=Emiliania huxleyi GN=EMIHUDRAFT_447797 PE=4 SV=1	2.42821e-05	1.21333e-05	0	0
R1CN10;R1ES83	>tr|R1CN10|R1CN10_EMIHU Uncharacterized protein OS=Emiliania huxleyi GN=EMIHUDRAFT_250872 PE=4 SV=1;>tr|R1ES83|R1ES83_EMIHU Uncharacterized protein OS=Emiliania huxleyi GN=EMIHUDRAFT_205984 PE=4 SV=1	2.42288e-05	4.26139e-06	0	0
R1CZF2;R1EWU0	>tr|R1CZF2|R1CZF2_EMIHU Uncharacterized protein OS=Emiliania huxleyi GN=EMIHUDRAFT_73141 PE=4 SV=1;>tr|R1EWU0|R1EWU0_EMIHU Uncharacterized protein OS=Emiliania huxleyi GN=EMIHUDRAFT_457595 PE=4 SV=1	2.41938e-05	2.11203e-05	1.27956e-05	2.93566e-06
R1CQI5;R1CPR0	>tr|R1CQI5|R1CQI5_EMIHU Uncharacterized protein OS=Emiliania huxleyi GN=EMIHUDRAFT_457646 PE=4 SV=1;>tr|R1CPR0|R1CPR0_EMIHU Uncharacterized protein OS=Emiliania huxleyi GN=EMIHUDRAFT_457656 PE=4 SV=1	2.41825e-05	1.47234e-05	0	0
R1CCZ8	>tr|R1CCZ8|R1CCZ8_EMIHU DNA topoisomerase OS=Emiliania huxleyi GN=TOP PE=4 SV=1	2.41672e-05	2.0461e-05	3.31638e-05	1.34446e-05
R1EA54	>tr|R1EA54|R1EA54_EMIHU Uncharacterized protein OS=Emiliania huxleyi GN=EMIHUDRAFT_436284 PE=4 SV=1	2.41653e-05	7.77578e-06	0	0
R1D1N5	>tr|R1D1N5|R1D1N5_EMIHU Uncharacterized protein OS=Emiliania huxleyi GN=EMIHUDRAFT_453818 PE=4 SV=1	2.41548e-05	2.24572e-05	4.16263e-06	5.88685e-06
R1FJQ3	>tr|R1FJQ3|R1FJQ3_EMIHU Uncharacterized protein OS=Emiliania huxleyi GN=EMIHUDRAFT_455292 PE=4 SV=1	2.40942e-05	1.45402e-05	2.43586e-05	4.86993e-07
R1EJE3	>tr|R1EJE3|R1EJE3_EMIHU Uncharacterized protein OS=Emiliania huxleyi GN=EMIHUDRAFT_461217 PE=3 SV=1	2.40468e-05	1.91605e-05	1.03493e-05	1.76226e-06
R1BBZ4	>tr|R1BBZ4|R1BBZ4_EMIHU Uncharacterized protein OS=Emiliania huxleyi GN=EMIHUDRAFT_420645 PE=4 SV=1	2.40284e-05	2.16112e-05	0	0
R1CGZ1;R1BAA0	>tr|R1CGZ1|R1CGZ1_EMIHU Asparagine--tRNA ligase OS=Emiliania huxleyi GN=EMIHUDRAFT_444321 PE=4 SV=1;>tr|R1BAA0|R1BAA0_EMIHU Asparagine--tRNA ligase OS=Emiliania huxleyi GN=EMIHUDRAFT_417017 PE=4 SV=1	2.40012e-05	1.38232e-05	4.30795e-06	6.09237e-06
R1CKA0	>tr|R1CKA0|R1CKA0_EMIHU Uncharacterized protein OS=Emiliania huxleyi GN=EMIHUDRAFT_430429 PE=4 SV=1	2.39891e-05	9.90573e-06	1.53278e-05	2.16768e-05
R1DD03	>tr|R1DD03|R1DD03_EMIHU Uncharacterized protein OS=Emiliania huxleyi GN=EMIHUDRAFT_229897 PE=4 SV=1	2.39695e-05	1.14717e-05	1.04028e-05	1.47117e-05
R1DTE5;R1DMI0	>tr|R1DTE5|R1DTE5_EMIHU Uncharacterized protein OS=Emiliania huxleyi GN=EMIHUDRAFT_439990 PE=4 SV=1;>tr|R1DMI0|R1DMI0_EMIHU Uncharacterized protein OS=Emiliania huxleyi GN=EMIHUDRAFT_440699 PE=4 SV=1	2.38805e-05	9.77651e-06	0	0
R1DW34;R1BMN1	>tr|R1DW34|R1DW34_EMIHU Uncharacterized protein OS=Emiliania huxleyi GN=EMIHUDRAFT_213197 PE=4 SV=1;>tr|R1BMN1|R1BMN1_EMIHU Uncharacterized protein OS=Emiliania huxleyi GN=EMIHUDRAFT_248043 PE=4 SV=1	2.37829e-05	1.92302e-05	2.15758e-06	3.05128e-06
R1ERU1	>tr|R1ERU1|R1ERU1_EMIHU Uncharacterized protein OS=Emiliania huxleyi GN=EMIHUDRAFT_239482 PE=4 SV=1	2.37137e-05	9.17766e-06	0	0
R1EM58	>tr|R1EM58|R1EM58_EMIHU Phenylalanine tRNA synthtetase OS=Emiliania huxleyi GN=EMIHUDRAFT_204692 PE=4 SV=1	2.36871e-05	5.04697e-06	4.81556e-06	2.94537e-07
R1DJV4	>tr|R1DJV4|R1DJV4_EMIHU Uncharacterized protein OS=Emiliania huxleyi GN=EMIHUDRAFT_96439 PE=4 SV=1	2.36766e-05	5.26616e-06	2.7035e-05	1.34822e-05
R1CDH1	>tr|R1CDH1|R1CDH1_EMIHU Uncharacterized protein OS=Emiliania huxleyi GN=EMIHUDRAFT_469905 PE=4 SV=1	2.34611e-05	1.37549e-05	1.31613e-05	2.70485e-06
R1CVN4;R1D554	>tr|R1CVN4|R1CVN4_EMIHU Uncharacterized protein OS=Emiliania huxleyi GN=EMIHUDRAFT_450146 PE=3 SV=1;>tr|R1D554|R1D554_EMIHU Uncharacterized protein OS=Emiliania huxleyi GN=EMIHUDRAFT_426799 PE=3 SV=1	2.33731e-05	1.12586e-05	1.4943e-05	2.98431e-08
R1EX31;R1ERA8;R1DHA1	>tr|R1EX31|R1EX31_EMIHU UDP-galactopyranose mutase OS=Emiliania huxleyi GN=EMIHUDRAFT_235751 PE=4 SV=1;>tr|R1ERA8|R1ERA8_EMIHU Uncharacterized protein OS=Emiliania huxleyi GN=EMIHUDRAFT_239668 PE=4 SV=1	2.33571e-05	1.34118e-05	1.45259e-05	2.05427e-05
R1FGB1	>tr|R1FGB1|R1FGB1_EMIHU 3-hydroxyisobutyryl-CoA hydrolase, mitochondrial (Fragment) OS=Emiliania huxleyi GN=ECH14 PE=3 SV=1	2.3301e-05	3.5159e-06	0	0
R1D7Q7	>tr|R1D7Q7|R1D7Q7_EMIHU Uncharacterized protein OS=Emiliania huxleyi GN=EMIHUDRAFT_107506 PE=4 SV=1	2.32531e-05	1.08061e-05	3.21938e-05	4.55289e-05
R1B9P7;R1CVK3;R1C256;R1E2V4	>tr|R1B9P7|R1B9P7_EMIHU Uncharacterized protein OS=Emiliania huxleyi GN=EMIHUDRAFT_438723 PE=4 SV=1;>tr|R1CVK3|R1CVK3_EMIHU Uncharacterized protein OS=Emiliania huxleyi GN=EMIHUDRAFT_422643 PE=4 SV=1	2.31772e-05	1.5923e-05	0	0
R1BY38	>tr|R1BY38|R1BY38_EMIHU Uncharacterized protein OS=Emiliania huxleyi GN=EMIHUDRAFT_448179 PE=4 SV=1	2.31567e-05	1.65025e-05	7.62544e-06	1.0784e-05
R1G186	>tr|R1G186|R1G186_EMIHU Uncharacterized protein OS=Emiliania huxleyi GN=EMIHUDRAFT_431809 PE=4 SV=1	2.31435e-05	2.01061e-05	0	0
R1E557;R1DS29	>tr|R1E557|R1E557_EMIHU Uncharacterized protein OS=Emiliania huxleyi GN=EMIHUDRAFT_469724 PE=3 SV=1;>tr|R1DS29|R1DS29_EMIHU Uncharacterized protein OS=Emiliania huxleyi GN=EMIHUDRAFT_427789 PE=3 SV=1	2.31235e-05	4.9154e-06	1.03291e-05	1.21944e-05
R1E1U8	>tr|R1E1U8|R1E1U8_EMIHU Uncharacterized protein OS=Emiliania huxleyi GN=EMIHUDRAFT_431714 PE=4 SV=1	2.31194e-05	1.96233e-05	0	0
R1CMH9;R1D8X7	>tr|R1CMH9|R1CMH9_EMIHU Uncharacterized protein OS=Emiliania huxleyi GN=EMIHUDRAFT_469383 PE=4 SV=1	2.30729e-05	2.06442e-05	1.88034e-05	1.34237e-05
R1BZL4;R1FUZ4	>tr|R1BZL4|R1BZL4_EMIHU Uncharacterized protein OS=Emiliania huxleyi GN=EMIHUDRAFT_459346 PE=4 SV=1;>tr|R1FUZ4|R1FUZ4_EMIHU Uncharacterized protein OS=Emiliania huxleyi GN=EMIHUDRAFT_448827 PE=4 SV=1	2.30333e-05	6.04721e-06	2.53727e-06	3.58824e-06
R1D9V0;R1D7V8	>tr|R1D9V0|R1D9V0_EMIHU Uncharacterized protein OS=Emiliania huxleyi GN=EMIHUDRAFT_218150 PE=4 SV=1;>tr|R1D7V8|R1D7V8_EMIHU Uncharacterized protein OS=Emiliania huxleyi GN=EMIHUDRAFT_215799 PE=4 SV=1	2.29149e-05	2.06045e-05	0	0
R1BL73	>tr|R1BL73|R1BL73_EMIHU Uncharacterized protein OS=Emiliania huxleyi GN=EMIHUDRAFT_216021 PE=4 SV=1	2.28412e-05	1.97814e-05	0	0
R1BL38;R1EWL8	>tr|R1BL38|R1BL38_EMIHU Uncharacterized protein OS=Emiliania huxleyi GN=EMIHUDRAFT_248326 PE=4 SV=1;>tr|R1EWL8|R1EWL8_EMIHU Uncharacterized protein (Fragment) OS=Emiliania huxleyi GN=EMIHUDRAFT_449611 PE=4 SV=1	2.28018e-05	1.87337e-05	0	0
R1EMN3	>tr|R1EMN3|R1EMN3_EMIHU Small nuclear ribonucleo protein OS=Emiliania huxleyi GN=EMIHUDRAFT_310364 PE=4 SV=1	2.27538e-05	1.97054e-05	0	0
R1EXX5;R1EC10	>tr|R1EXX5|R1EXX5_EMIHU Peptidylprolyl isomerase (Fragment) OS=Emiliania huxleyi GN=EMIHUDRAFT_47413 PE=4 SV=1;>tr|R1EC10|R1EC10_EMIHU Peptidylprolyl isomerase (Fragment) OS=Emiliania huxleyi GN=EMIHUDRAFT_47378 PE=4 SV=1	2.27065e-05	1.09892e-05	0	0
R1BRX2	>tr|R1BRX2|R1BRX2_EMIHU DNAJ domain-containing protein OS=Emiliania huxleyi GN=EMIHUDRAFT_416502 PE=4 SV=1	2.26237e-05	4.90872e-06	5.00214e-06	7.0741e-06
R1EET9;R1DVX0	>tr|R1EET9|R1EET9_EMIHU Uncharacterized protein OS=Emiliania huxleyi GN=EMIHUDRAFT_206438 PE=4 SV=1;>tr|R1DVX0|R1DVX0_EMIHU Uncharacterized protein OS=Emiliania huxleyi GN=EMIHUDRAFT_75659 PE=4 SV=1	2.25784e-05	1.69657e-05	1.05341e-05	6.39934e-06
R1F9A8	>tr|R1F9A8|R1F9A8_EMIHU Uncharacterized protein OS=Emiliania huxleyi GN=EMIHUDRAFT_314166 PE=4 SV=1	2.25564e-05	6.11206e-06	0	0
R1DDL5	>tr|R1DDL5|R1DDL5_EMIHU Uncharacterized protein OS=Emiliania huxleyi GN=EMIHUDRAFT_452155 PE=4 SV=1	2.25316e-05	1.10594e-05	2.00548e-05	3.37629e-06
R1DMI2	>tr|R1DMI2|R1DMI2_EMIHU Uncharacterized protein OS=Emiliania huxleyi GN=EMIHUDRAFT_201010 PE=4 SV=1	2.24986e-05	4.23908e-06	9.51054e-06	1.34499e-05
R1CL89	>tr|R1CL89|R1CL89_EMIHU Uncharacterized protein OS=Emiliania huxleyi GN=EMIHUDRAFT_442087 PE=4 SV=1	2.24639e-05	2.13939e-05	0	0
R1BIK7;R1B542	>tr|R1BIK7|R1BIK7_EMIHU Uncharacterized protein OS=Emiliania huxleyi GN=EMIHUDRAFT_105639 PE=4 SV=1;>tr|R1B542|R1B542_EMIHU Uncharacterized protein OS=Emiliania huxleyi GN=EMIHUDRAFT_107611 PE=4 SV=1	2.24567e-05	4.98492e-06	0	0
R1D3U4	>tr|R1D3U4|R1D3U4_EMIHU Uncharacterized protein (Fragment) OS=Emiliania huxleyi GN=EMIHUDRAFT_468513 PE=4 SV=1	2.24198e-05	1.24962e-05	9.5172e-05	4.22896e-05
R1D1A7	>tr|R1D1A7|R1D1A7_EMIHU Uncharacterized protein OS=Emiliania huxleyi GN=EMIHUDRAFT_465598 PE=4 SV=1	2.23786e-05	1.23456e-05	1.51215e-05	5.45257e-06
R1G017	>tr|R1G017|R1G017_EMIHU Serine/threonine-protein phosphatase OS=Emiliania huxleyi GN=EMIHUDRAFT_351312 PE=3 SV=1	2.22156e-05	1.93893e-05	1.81346e-05	1.72048e-06
R1EB62	>tr|R1EB62|R1EB62_EMIHU Uncharacterized protein OS=Emiliania huxleyi GN=EMIHUDRAFT_95940 PE=4 SV=1	2.21845e-05	9.09782e-06	0	0
R1EWX2	>tr|R1EWX2|R1EWX2_EMIHU Uncharacterized protein OS=Emiliania huxleyi GN=EMIHUDRAFT_203187 PE=4 SV=1	2.21794e-05	1.92329e-05	0	0
R1EVK9;R1BP47	>tr|R1EVK9|R1EVK9_EMIHU Uncharacterized protein OS=Emiliania huxleyi GN=EMIHUDRAFT_113182 PE=4 SV=1	2.21368e-05	7.0843e-06	0	0
A0A0D3IB18;R1DZL7;R1DMP9	>tr|A0A0D3IB18|A0A0D3IB18_EMIHU Uncharacterized protein OS=Emiliania huxleyi PE=4 SV=1;>tr|R1DZL7|R1DZL7_EMIHU Putative Methylmalonyl-coenzyme A mutase OS=Emiliania huxleyi GN=EMIHUDRAFT_417351 PE=4 SV=1	2.21126e-05	9.50359e-07	0	0
R1D6M5	>tr|R1D6M5|R1D6M5_EMIHU Uncharacterized protein OS=Emiliania huxleyi GN=EMIHUDRAFT_359472 PE=4 SV=1	2.19612e-05	4.83893e-06	0	0
R1E8Z2	>tr|R1E8Z2|R1E8Z2_EMIHU Uncharacterized protein OS=Emiliania huxleyi GN=EMIHUDRAFT_461256 PE=4 SV=1	2.19534e-05	6.70041e-06	2.59734e-06	3.67319e-06
R1DLX9	>tr|R1DLX9|R1DLX9_EMIHU Uncharacterized protein OS=Emiliania huxleyi GN=EMIHUDRAFT_452324 PE=4 SV=1	2.19281e-05	8.91091e-06	6.28486e-06	8.88814e-06
R1CMY0	>tr|R1CMY0|R1CMY0_EMIHU Uncharacterized protein OS=Emiliania huxleyi GN=EMIHUDRAFT_457790 PE=4 SV=1	2.18949e-05	3.67953e-06	7.29183e-06	2.46654e-06
R1EYA0;R1CSG2	>tr|R1EYA0|R1EYA0_EMIHU Uncharacterized protein OS=Emiliania huxleyi GN=EMIHUDRAFT_442177 PE=4 SV=1;>tr|R1CSG2|R1CSG2_EMIHU Uncharacterized protein OS=Emiliania huxleyi GN=EMIHUDRAFT_443543 PE=4 SV=1	2.18827e-05	1.55726e-06	1.08942e-06	1.54068e-06
R1EAG0	>tr|R1EAG0|R1EAG0_EMIHU Uncharacterized protein OS=Emiliania huxleyi GN=EMIHUDRAFT_469452 PE=4 SV=1	2.18001e-05	1.52504e-05	0	0
R1FNU4	>tr|R1FNU4|R1FNU4_EMIHU Uncharacterized protein OS=Emiliania huxleyi GN=EMIHUDRAFT_71210 PE=3 SV=1	2.17332e-05	2.4053e-05	1.62473e-05	1.97003e-06
R1D395	>tr|R1D395|R1D395_EMIHU Uncharacterized protein OS=Emiliania huxleyi GN=EMIHUDRAFT_233398 PE=4 SV=1	2.16223e-05	1.45316e-05	0	0
R1DZH3;R1EJI8	>tr|R1DZH3|R1DZH3_EMIHU Transmembrane 9 superfamily member OS=Emiliania huxleyi GN=EMIHUDRAFT_416312 PE=3 SV=1;>tr|R1EJI8|R1EJI8_EMIHU Transmembrane 9 superfamily member OS=Emiliania huxleyi GN=EMIHUDRAFT_418672 PE=3 SV=1	2.15833e-05	1.2611e-05	0	0
R1F4L3	>tr|R1F4L3|R1F4L3_EMIHU Uncharacterized protein OS=Emiliania huxleyi GN=EMIHUDRAFT_73171 PE=4 SV=1	2.15653e-05	5.98776e-06	2.3078e-05	2.2616e-06
R1FZQ8;R1D6D0	>tr|R1FZQ8|R1FZQ8_EMIHU Uncharacterized protein OS=Emiliania huxleyi GN=EMIHUDRAFT_199538 PE=4 SV=1	2.14841e-05	1.86175e-05	0	0
R1EXY9;R1EEQ5	>tr|R1EXY9|R1EXY9_EMIHU Trans-2-enoyl-CoA reductase OS=Emiliania huxleyi GN=EMIHUDRAFT_435158 PE=4 SV=1	2.14803e-05	1.17624e-05	1.81029e-05	2.4536e-05
R1CU26;R1BLK9	>tr|R1CU26|R1CU26_EMIHU Uncharacterized protein OS=Emiliania huxleyi GN=EMIHUDRAFT_115175 PE=4 SV=1;>tr|R1BLK9|R1BLK9_EMIHU Uncharacterized protein OS=Emiliania huxleyi GN=EMIHUDRAFT_105190 PE=4 SV=1	2.14715e-05	1.0351e-05	0	0
R1DH37	>tr|R1DH37|R1DH37_EMIHU Alanine--tRNA ligase OS=Emiliania huxleyi GN=EMIHUDRAFT_462569 PE=3 SV=1	2.14142e-05	1.99355e-05	1.83993e-05	1.5593e-05
R1FGJ2	>tr|R1FGJ2|R1FGJ2_EMIHU Uncharacterized protein OS=Emiliania huxleyi GN=EMIHUDRAFT_468023 PE=4 SV=1	2.13506e-05	3.35642e-06	1.01882e-05	7.34602e-06
R1F266	>tr|R1F266|R1F266_EMIHU Peptidylprolyl isomerase OS=Emiliania huxleyi GN=EMIHUDRAFT_448687 PE=4 SV=1	2.12891e-05	1.96578e-05	0	0
A0A0D3JPZ1	>tr|A0A0D3JPZ1|A0A0D3JPZ1_EMIHU Uncharacterized protein OS=Emiliania huxleyi PE=4 SV=1	2.12867e-05	2.07241e-05	0	0
R1DKM0	>tr|R1DKM0|R1DKM0_EMIHU Uncharacterized protein OS=Emiliania huxleyi GN=EMIHUDRAFT_226880 PE=4 SV=1	2.12474e-05	1.9094e-05	6.26398e-06	8.8586e-06
R1F3F8;R1B8U5	>tr|R1F3F8|R1F3F8_EMIHU 3-hydroxyisobutyrate dehydrogenase OS=Emiliania huxleyi GN=EMIHUDRAFT_434867 PE=3 SV=1;>tr|R1B8U5|R1B8U5_EMIHU 3-hydroxyisobutyrate dehydrogenase OS=Emiliania huxleyi GN=EMIHUDRAFT_438754 PE=3 SV=1	2.12275e-05	3.54835e-06	2.38848e-06	3.37782e-06
R1CW29	>tr|R1CW29|R1CW29_EMIHU Uncharacterized protein OS=Emiliania huxleyi GN=EMIHUDRAFT_114864 PE=4 SV=1	2.1209e-05	3.84186e-06	9.89975e-06	6.49947e-07
R1EAR6;A0A0D3I2P7	>tr|R1EAR6|R1EAR6_EMIHU Actin-related protein 2/3 complex, subunit 1 OS=Emiliania huxleyi GN=ARPC1 PE=4 SV=1;>tr|A0A0D3I2P7|A0A0D3I2P7_EMIHU Uncharacterized protein OS=Emiliania huxleyi PE=4 SV=1	2.11658e-05	1.27625e-05	1.97472e-05	1.05631e-05
R1DZC1;R1BKJ4	>tr|R1DZC1|R1DZC1_EMIHU Putative ferrochelatase (Fragment) OS=Emiliania huxleyi GN=EMIHUDRAFT_419645 PE=3 SV=1;>tr|R1BKJ4|R1BKJ4_EMIHU Putative ferrochelatase OS=Emiliania huxleyi GN=EMIHUDRAFT_452759 PE=3 SV=1	2.10033e-05	1.09772e-05	0	0
A0A0M4JKJ3	>tr|A0A0M4JKJ3|A0A0M4JKJ3_EMIHU AP complex subunit sigma OS=Emiliania huxleyi GN=AP2S PE=3 SV=1	2.09927e-05	1.94333e-05	2.13117e-05	1.8891e-05
R1B3W6	>tr|R1B3W6|R1B3W6_EMIHU Uncharacterized protein OS=Emiliania huxleyi GN=EMIHUDRAFT_453932 PE=4 SV=1	2.09883e-05	1.81806e-05	1.10387e-05	1.56111e-05
Q4G394	>sp|Q4G394|YCF3_EMIHU Photosystem I assembly protein Ycf3 OS=Emiliania huxleyi GN=ycf3 PE=3 SV=1	2.08792e-05	7.8199e-06	1.41411e-05	1.99985e-05
R1C3D5;R1ENT0	>tr|R1C3D5|R1C3D5_EMIHU Putative DNAJ OS=Emiliania huxleyi GN=EMIHUDRAFT_459056 PE=3 SV=1;>tr|R1ENT0|R1ENT0_EMIHU Putative DNAJ OS=Emiliania huxleyi GN=EMIHUDRAFT_434720 PE=3 SV=1	2.08307e-05	1.88093e-05	5.71588e-06	8.08347e-06
R1D779;R1CH10	>tr|R1D779|R1D779_EMIHU Sly1, SM superfamily protein OS=Emiliania huxleyi GN=Sly1-1 PE=3 SV=1;>tr|R1CH10|R1CH10_EMIHU Sly1, SM superfamily protein (Fragment) OS=Emiliania huxleyi GN=Sly1-2 PE=3 SV=1	2.07612e-05	1.39366e-05	1.79449e-06	2.53779e-06
R1E040	>tr|R1E040|R1E040_EMIHU Uncharacterized protein OS=Emiliania huxleyi GN=EMIHUDRAFT_436846 PE=4 SV=1	2.06393e-05	4.38978e-06	0	0
R1DZW4	>tr|R1DZW4|R1DZW4_EMIHU 50S ribosomal protein L22 OS=Emiliania huxleyi GN=EMIHUDRAFT_108359 PE=3 SV=1	2.0639e-05	2.95203e-06	1.74981e-05	3.3736e-07
R1ERN3	>tr|R1ERN3|R1ERN3_EMIHU Uncharacterized protein OS=Emiliania huxleyi GN=EMIHUDRAFT_434645 PE=4 SV=1	2.06305e-05	1.91427e-05	1.3695e-05	4.03406e-06
R1DBE9	>tr|R1DBE9|R1DBE9_EMIHU Uncharacterized protein OS=Emiliania huxleyi GN=EMIHUDRAFT_434266 PE=4 SV=1	2.04898e-05	1.8393e-05	0	0
R1B4B3	>tr|R1B4B3|R1B4B3_EMIHU Acetolactate synthase catalytic subunit OS=Emiliania huxleyi GN=EMIHUDRAFT_453895 PE=3 SV=1	2.03575e-05	1.77367e-05	2.96822e-05	1.91081e-05
R1BYV3	>tr|R1BYV3|R1BYV3_EMIHU Uncharacterized protein (Fragment) OS=Emiliania huxleyi GN=EMIHUDRAFT_451755 PE=4 SV=1	2.02745e-05	1.92131e-05	0	0
R1FNH9	>tr|R1FNH9|R1FNH9_EMIHU Uncharacterized protein OS=Emiliania huxleyi GN=EMIHUDRAFT_109999 PE=4 SV=1	2.02161e-05	9.82051e-06	0	0
R1DN94;R1C0N7	>tr|R1DN94|R1DN94_EMIHU Uncharacterized protein OS=Emiliania huxleyi GN=EMIHUDRAFT_226026 PE=4 SV=1;>tr|R1C0N7|R1C0N7_EMIHU Uncharacterized protein OS=Emiliania huxleyi GN=EMIHUDRAFT_211170 PE=4 SV=1	2.0173e-05	1.13534e-05	7.7271e-07	1.09278e-06
R1FB66;R1DIG2	>tr|R1FB66|R1FB66_EMIHU Uncharacterized protein OS=Emiliania huxleyi GN=EMIHUDRAFT_441766 PE=3 SV=1;>tr|R1DIG2|R1DIG2_EMIHU Uncharacterized protein OS=Emiliania huxleyi GN=EMIHUDRAFT_436840 PE=3 SV=1	2.00986e-05	1.81961e-05	3.44966e-06	4.87856e-06
R1D194	>tr|R1D194|R1D194_EMIHU Uncharacterized protein OS=Emiliania huxleyi GN=EMIHUDRAFT_234180 PE=4 SV=1	2.00908e-05	1.70975e-05	6.24683e-05	2.02317e-05
R1G1Z7	>tr|R1G1Z7|R1G1Z7_EMIHU Uncharacterized protein OS=Emiliania huxleyi GN=EMIHUDRAFT_461082 PE=4 SV=1	2.00835e-05	4.83204e-06	1.00017e-05	1.41446e-05
R1CP94	>tr|R1CP94|R1CP94_EMIHU Uncharacterized protein OS=Emiliania huxleyi GN=EMIHUDRAFT_107961 PE=4 SV=1	2.00634e-05	3.79749e-06	0	0
R1DKC7	>tr|R1DKC7|R1DKC7_EMIHU Uncharacterized protein OS=Emiliania huxleyi GN=EMIHUDRAFT_214612 PE=4 SV=1	2.00582e-05	1.7536e-05	0	0
R1EZF4	>tr|R1EZF4|R1EZF4_EMIHU Uncharacterized protein OS=Emiliania huxleyi GN=EMIHUDRAFT_99853 PE=4 SV=1	2.00061e-05	1.381e-06	5.13917e-06	7.26788e-06
R1DEY2	>tr|R1DEY2|R1DEY2_EMIHU Uncharacterized protein OS=Emiliania huxleyi GN=EMIHUDRAFT_228870 PE=4 SV=1	1.99765e-05	1.88982e-06	0	0
R1DG54	>tr|R1DG54|R1DG54_EMIHU Light harvesting protein OS=Emiliania huxleyi GN=Lhcf48 PE=4 SV=1	1.99603e-05	6.1734e-06	1.63576e-05	1.76251e-06
R1D6D1;R1D862	>tr|R1D6D1|R1D6D1_EMIHU Uncharacterized protein OS=Emiliania huxleyi GN=EMIHUDRAFT_232589 PE=4 SV=1;>tr|R1D862|R1D862_EMIHU Uncharacterized protein OS=Emiliania huxleyi GN=EMIHUDRAFT_215387 PE=4 SV=1	1.99283e-05	1.15388e-05	1.13799e-05	3.84546e-06
R1EDA0	>tr|R1EDA0|R1EDA0_EMIHU Uncharacterized protein (Fragment) OS=Emiliania huxleyi GN=EMIHUDRAFT_48130 PE=4 SV=1	1.99115e-05	1.85437e-05	1.23689e-06	1.74923e-06
R1FYV6;R1FKS7	>tr|R1FYV6|R1FYV6_EMIHU Putative threonine/serine dehydratase OS=Emiliania huxleyi GN=EMIHUDRAFT_454560 PE=4 SV=1;>tr|R1FKS7|R1FKS7_EMIHU Uncharacterized protein OS=Emiliania huxleyi GN=EMIHUDRAFT_455163 PE=4 SV=1	1.99066e-05	1.74832e-05	4.65858e-05	6.58822e-05
R1F7V9;R1EE49	>tr|R1F7V9|R1F7V9_EMIHU Uncharacterized protein OS=Emiliania huxleyi GN=EMIHUDRAFT_434663 PE=4 SV=1;>tr|R1EE49|R1EE49_EMIHU Uncharacterized protein OS=Emiliania huxleyi GN=EMIHUDRAFT_443732 PE=4 SV=1	1.98781e-05	8.43687e-06	2.87639e-05	4.06783e-05
R1DK19	>tr|R1DK19|R1DK19_EMIHU Uncharacterized protein OS=Emiliania huxleyi GN=EMIHUDRAFT_105753 PE=4 SV=1	1.98557e-05	5.61426e-06	0	0
R1E353	>tr|R1E353|R1E353_EMIHU Uncharacterized protein OS=Emiliania huxleyi GN=EMIHUDRAFT_447494 PE=4 SV=1	1.98401e-05	1.41445e-05	1.66856e-06	2.3597e-06
R1CPZ9	>tr|R1CPZ9|R1CPZ9_EMIHU Uncharacterized protein OS=Emiliania huxleyi GN=EMIHUDRAFT_439186 PE=4 SV=1	1.98131e-05	4.5455e-06	0	0
R1DPR8;R1CJA3	>tr|R1DPR8|R1DPR8_EMIHU Protein phosphatase OS=Emiliania huxleyi GN=EMIHUDRAFT_454881 PE=4 SV=1;>tr|R1CJA3|R1CJA3_EMIHU Protein phosphatase OS=Emiliania huxleyi GN=EMIHUDRAFT_458102 PE=4 SV=1	1.97714e-05	1.73538e-05	0.000135151	4.38202e-06
R1D2M6	>tr|R1D2M6|R1D2M6_EMIHU Uncharacterized protein OS=Emiliania huxleyi GN=EMIHUDRAFT_453005 PE=4 SV=1	1.97545e-05	1.84425e-05	8.87975e-06	1.25579e-05
R1EQF8	>tr|R1EQF8|R1EQF8_EMIHU Uncharacterized protein OS=Emiliania huxleyi GN=EMIHUDRAFT_461221 PE=4 SV=1	1.97298e-05	1.70868e-05	2.26266e-06	3.19988e-06
R1DG86;R1BPC5	>tr|R1DG86|R1DG86_EMIHU Uncharacterized protein OS=Emiliania huxleyi GN=EMIHUDRAFT_460036 PE=3 SV=1;>tr|R1BPC5|R1BPC5_EMIHU Uncharacterized protein OS=Emiliania huxleyi GN=EMIHUDRAFT_452339 PE=3 SV=1	1.97035e-05	1.89618e-05	0	0
R1DD60	>tr|R1DD60|R1DD60_EMIHU Uncharacterized protein OS=Emiliania huxleyi GN=EMIHUDRAFT_441601 PE=4 SV=1	1.95963e-05	1.27548e-05	3.6292e-05	1.36902e-05
R1EMN8	>tr|R1EMN8|R1EMN8_EMIHU Uncharacterized protein OS=Emiliania huxleyi GN=EMIHUDRAFT_463656 PE=4 SV=1	1.95836e-05	2.23309e-05	7.94006e-06	2.03011e-06
R1CRI1	>tr|R1CRI1|R1CRI1_EMIHU Uncharacterized protein OS=Emiliania huxleyi GN=EMIHUDRAFT_457603 PE=4 SV=1	1.95493e-05	1.74931e-05	1.81405e-05	2.70313e-06
R1F6M8	>tr|R1F6M8|R1F6M8_EMIHU Uncharacterized protein OS=Emiliania huxleyi GN=EMIHUDRAFT_462793 PE=4 SV=1	1.95408e-05	8.45684e-06	2.13946e-05	2.34592e-06
R1CJZ1	>tr|R1CJZ1|R1CJZ1_EMIHU Rab5a, rab family GTPase OS=Emiliania huxleyi GN=Rab5a PE=4 SV=1	1.95401e-05	4.93831e-06	0	0
R1G0S4	>tr|R1G0S4|R1G0S4_EMIHU NADH-cytochrome B5 reductase OS=Emiliania huxleyi GN=EMIHUDRAFT_62759 PE=4 SV=1	1.95265e-05	5.22675e-06	1.97137e-05	7.61425e-06
R1C5M1	>tr|R1C5M1|R1C5M1_EMIHU Uncharacterized protein OS=Emiliania huxleyi GN=EMIHUDRAFT_436342 PE=4 SV=1	1.94727e-05	4.17137e-06	1.83909e-05	1.84736e-05
R1C098	>tr|R1C098|R1C098_EMIHU Uncharacterized protein OS=Emiliania huxleyi GN=EMIHUDRAFT_451572 PE=4 SV=1	1.94702e-05	1.70911e-05	3.01852e-06	4.26884e-06
R1D6J9;R1D2Z7;R1DDQ9	>tr|R1D6J9|R1D6J9_EMIHU Argininosuccinate lyase OS=Emiliania huxleyi GN=ASL1 PE=3 SV=1;>tr|R1D2Z7|R1D2Z7_EMIHU Argininosuccinate lyase OS=Emiliania huxleyi GN=ASL2 PE=4 SV=1	1.94691e-05	1.20146e-05	0.00013068	2.42896e-05
R1DU20;R1ELZ6	>tr|R1DU20|R1DU20_EMIHU Uncharacterized protein OS=Emiliania huxleyi GN=EMIHUDRAFT_470629 PE=3 SV=1	1.9259e-05	9.22845e-06	0	0
R1EG76	>tr|R1EG76|R1EG76_EMIHU Putative alcohol dehydrogenase (Fragment) OS=Emiliania huxleyi GN=EMIHUDRAFT_78388 PE=4 SV=1	1.91961e-05	7.79272e-06	0	0
R1D8R6	>tr|R1D8R6|R1D8R6_EMIHU Peptidylprolyl isomerase OS=Emiliania huxleyi GN=EMIHUDRAFT_198742 PE=4 SV=1	1.91932e-05	1.24989e-05	6.50238e-06	1.05736e-06
R1FCJ1	>tr|R1FCJ1|R1FCJ1_EMIHU Uncharacterized protein OS=Emiliania huxleyi GN=EMIHUDRAFT_420859 PE=4 SV=1	1.91744e-05	4.94895e-06	1.5169e-05	3.82488e-06
R1BQV6	>tr|R1BQV6|R1BQV6_EMIHU Uncharacterized protein OS=Emiliania huxleyi GN=EMIHUDRAFT_464891 PE=4 SV=1	1.90503e-05	1.68345e-05	2.87861e-06	1.45607e-06
R1EMP1	>tr|R1EMP1|R1EMP1_EMIHU Uncharacterized protein OS=Emiliania huxleyi GN=EMIHUDRAFT_65119 PE=4 SV=1	1.90496e-05	8.98674e-06	2.43239e-06	3.43991e-06
R1BLY5	>tr|R1BLY5|R1BLY5_EMIHU N-acetylneuraminic acid synthase OS=Emiliania huxleyi GN=NEUB PE=4 SV=1	1.89845e-05	8.60182e-06	4.12795e-05	8.04393e-06
R1FKA8	>tr|R1FKA8|R1FKA8_EMIHU Sarcosine dehydrogenase OS=Emiliania huxleyi GN=EMIHUDRAFT_97687 PE=4 SV=1	1.89603e-05	6.44562e-06	6.68278e-06	9.45088e-06
R1F938;R1D020	>tr|R1F938|R1F938_EMIHU Mevalonate kinase OS=Emiliania huxleyi GN=MVK2 PE=3 SV=1;>tr|R1D020|R1D020_EMIHU Mevalonate kinase OS=Emiliania huxleyi GN=MVK1 PE=3 SV=1	1.88718e-05	7.97023e-06	0.000114905	1.42192e-05
R1E2A0	>tr|R1E2A0|R1E2A0_EMIHU Uncharacterized protein OS=Emiliania huxleyi GN=EMIHUDRAFT_434219 PE=4 SV=1	1.88238e-05	4.76158e-06	0	0
R1G1L3	>tr|R1G1L3|R1G1L3_EMIHU Uncharacterized protein OS=Emiliania huxleyi GN=EMIHUDRAFT_95110 PE=4 SV=1	1.88232e-05	1.69325e-05	0	0
R1ETX0	>tr|R1ETX0|R1ETX0_EMIHU Uncharacterized protein OS=Emiliania huxleyi GN=EMIHUDRAFT_443903 PE=3 SV=1	1.88012e-05	6.90595e-06	1.26297e-05	3.70023e-06
R1E397;R1FKZ7	>tr|R1E397|R1E397_EMIHU Uncharacterized protein OS=Emiliania huxleyi GN=EMIHUDRAFT_103373 PE=4 SV=1;>tr|R1FKZ7|R1FKZ7_EMIHU Uncharacterized protein OS=Emiliania huxleyi GN=EMIHUDRAFT_252984 PE=4 SV=1	1.87976e-05	1.63136e-05	0	0
R1E674	>tr|R1E674|R1E674_EMIHU Uncharacterized protein OS=Emiliania huxleyi GN=EMIHUDRAFT_421924 PE=4 SV=1	1.8768e-05	1.63404e-05	0	0
R1CWT1	>tr|R1CWT1|R1CWT1_EMIHU Uncharacterized protein OS=Emiliania huxleyi GN=EMIHUDRAFT_443163 PE=4 SV=1	1.8759e-05	1.64755e-05	0	0
R1D5A1	>tr|R1D5A1|R1D5A1_EMIHU Uncharacterized protein OS=Emiliania huxleyi GN=EMIHUDRAFT_467518 PE=4 SV=1	1.8736e-05	1.62778e-05	3.8503e-05	2.54884e-05
R1DXV0	>tr|R1DXV0|R1DXV0_EMIHU Uncharacterized protein OS=Emiliania huxleyi GN=EMIHUDRAFT_451959 PE=4 SV=1	1.87317e-05	5.42113e-06	9.56571e-06	1.3528e-05
R1CH53	>tr|R1CH53|R1CH53_EMIHU Uncharacterized protein OS=Emiliania huxleyi GN=EMIHUDRAFT_240879 PE=4 SV=1	1.86792e-05	1.10516e-05	6.09365e-06	8.61773e-06
R1CW06	>tr|R1CW06|R1CW06_EMIHU Uncharacterized protein OS=Emiliania huxleyi GN=EMIHUDRAFT_205238 PE=4 SV=1	1.86775e-05	9.62593e-06	0	0
R1EUT3	>tr|R1EUT3|R1EUT3_EMIHU Uncharacterized protein OS=Emiliania huxleyi GN=EMIHUDRAFT_463546 PE=4 SV=1	1.86552e-05	7.82609e-06	6.88935e-06	9.74302e-06
R1FZ89;R1EHP3	>tr|R1FZ89|R1FZ89_EMIHU Uncharacterized protein OS=Emiliania huxleyi GN=EMIHUDRAFT_454089 PE=4 SV=1;>tr|R1EHP3|R1EHP3_EMIHU Uncharacterized protein OS=Emiliania huxleyi GN=EMIHUDRAFT_236932 PE=4 SV=1	1.8646e-05	1.35032e-05	1.03887e-06	1.46918e-06
R1DCT2	>tr|R1DCT2|R1DCT2_EMIHU Uncharacterized protein OS=Emiliania huxleyi GN=EMIHUDRAFT_421007 PE=4 SV=1	1.86374e-05	1.67554e-05	0	0
R1DK70	>tr|R1DK70|R1DK70_EMIHU NADH-ubiquinone oxidoreductase 75 kDa subunit (Fragment) OS=Emiliania huxleyi GN=EMIHUDRAFT_258057 PE=4 SV=1	1.86146e-05	1.68891e-05	7.55933e-06	3.49059e-06
R1FFW5	>tr|R1FFW5|R1FFW5_EMIHU Ferrochelatase (Fragment) OS=Emiliania huxleyi GN=EMIHUDRAFT_53434 PE=3 SV=1	1.85998e-05	7.23724e-06	2.02781e-06	2.86775e-06
R1ESP4;R1CQA4	>tr|R1ESP4|R1ESP4_EMIHU Uncharacterized protein (Fragment) OS=Emiliania huxleyi GN=EMIHUDRAFT_254537 PE=4 SV=1;>tr|R1CQA4|R1CQA4_EMIHU Uncharacterized protein OS=Emiliania huxleyi GN=EMIHUDRAFT_238253 PE=4 SV=1	1.8548e-05	1.8176e-05	0	0
R1ELV6;A0A0D3KXX7;R1C8J0	>tr|R1ELV6|R1ELV6_EMIHU Uncharacterized protein OS=Emiliania huxleyi GN=EMIHUDRAFT_450620 PE=4 SV=1	1.85411e-05	1.21442e-05	5.35856e-05	3.7532e-06
R1DJG8	>tr|R1DJG8|R1DJG8_EMIHU Uncharacterized protein OS=Emiliania huxleyi GN=EMIHUDRAFT_423445 PE=4 SV=1	1.84997e-05	9.67279e-06	2.9262e-05	6.77598e-06
R1DPC3;R1D324	>tr|R1DPC3|R1DPC3_EMIHU Pro-apoptotic serine protease OS=Emiliania huxleyi GN=EMIHUDRAFT_452178 PE=4 SV=1;>tr|R1D324|R1D324_EMIHU Uncharacterized protein OS=Emiliania huxleyi GN=EMIHUDRAFT_456707 PE=4 SV=1	1.8403e-05	1.89619e-05	7.86601e-06	7.19013e-06
R1F022;R1EB19	>tr|R1F022|R1F022_EMIHU Sulfhydryl oxidase OS=Emiliania huxleyi GN=EMIHUDRAFT_462765 PE=4 SV=1;>tr|R1EB19|R1EB19_EMIHU Sulfhydryl oxidase OS=Emiliania huxleyi GN=EMIHUDRAFT_461320 PE=4 SV=1	1.83816e-05	8.22329e-06	0	0
R1D7D8	>tr|R1D7D8|R1D7D8_EMIHU Uncharacterized protein OS=Emiliania huxleyi GN=EMIHUDRAFT_449600 PE=4 SV=1	1.83167e-05	9.08723e-06	2.90209e-05	1.36578e-05
R1CVH6;R1CVU1	>tr|R1CVH6|R1CVH6_EMIHU Putative inorganic phosphate transporter OS=Emiliania huxleyi GN=PTA2 PE=4 SV=1;>tr|R1CVU1|R1CVU1_EMIHU Putative inorganic phosphate transporter OS=Emiliania huxleyi GN=PTA3 PE=4 SV=1	1.83088e-05	5.46685e-06	0	0
R1B4M1;R1DXK6	>tr|R1B4M1|R1B4M1_EMIHU Uncharacterized protein (Fragment) OS=Emiliania huxleyi GN=EMIHUDRAFT_42748 PE=4 SV=1;>tr|R1DXK6|R1DXK6_EMIHU Putative Cry-DASH cryptochrome OS=Emiliania huxleyi GN=CRY3 PE=4 SV=1	1.82984e-05	1.24808e-05	0	0
R1DKW9;R1ECM0	>tr|R1DKW9|R1DKW9_EMIHU Succinyl-CoA:3-ketoacid-coenzyme A transferase OS=Emiliania huxleyi GN=EMIHUDRAFT_71084 PE=3 SV=1;>tr|R1ECM0|R1ECM0_EMIHU 3-oxoacid CoA-transferase (Fragment) OS=Emiliania huxleyi GN=EMIHUDRAFT_241903 PE=4 SV=1	1.82303e-05	3.07455e-07	5.95272e-06	8.41842e-06
R1ETX3	>tr|R1ETX3|R1ETX3_EMIHU NADPH:adrenodoxin oxidoreductase, mitochondrial OS=Emiliania huxleyi GN=EMIHUDRAFT_63841 PE=3 SV=1	1.82218e-05	1.05914e-05	1.97437e-05	1.30219e-05
R1BPG8	>tr|R1BPG8|R1BPG8_EMIHU Uncharacterized protein OS=Emiliania huxleyi GN=EMIHUDRAFT_464986 PE=4 SV=1	1.82097e-05	1.00922e-06	2.94321e-06	4.16232e-06
R1CQZ6;R1E7M5	>tr|R1CQZ6|R1CQZ6_EMIHU Valacyclovir hydrolase OS=Emiliania huxleyi GN=EMIHUDRAFT_206138 PE=4 SV=1;>tr|R1E7M5|R1E7M5_EMIHU Uncharacterized protein OS=Emiliania huxleyi GN=EMIHUDRAFT_102836 PE=4 SV=1	1.82007e-05	4.49235e-06	0	0
R1FKZ3;R1CWV7	>tr|R1FKZ3|R1FKZ3_EMIHU Mitochondrial ribosomal protein L3 OS=Emiliania huxleyi GN=EMIHUDRAFT_433492 PE=3 SV=1;>tr|R1CWV7|R1CWV7_EMIHU Mitochondrial ribosomal protein L3 OS=Emiliania huxleyi GN=EMIHUDRAFT_446442 PE=3 SV=1	1.81904e-05	1.05995e-05	0	0
R1DAY9	>tr|R1DAY9|R1DAY9_EMIHU Uncharacterized protein OS=Emiliania huxleyi GN=EMIHUDRAFT_253304 PE=4 SV=1	1.8147e-05	1.13477e-05	0	0
R1F5V8;R1BGU5	>tr|R1F5V8|R1F5V8_EMIHU Uncharacterized protein OS=Emiliania huxleyi GN=EMIHUDRAFT_456468 PE=3 SV=1;>tr|R1BGU5|R1BGU5_EMIHU Uncharacterized protein OS=Emiliania huxleyi GN=EMIHUDRAFT_452918 PE=3 SV=1	1.81372e-05	6.9152e-06	1.2663e-05	3.74212e-06
R1E7V2	>tr|R1E7V2|R1E7V2_EMIHU Uncharacterized protein OS=Emiliania huxleyi GN=EMIHUDRAFT_349539 PE=4 SV=1	1.81259e-05	1.55117e-06	0	0
R1FH16	>tr|R1FH16|R1FH16_EMIHU Uncharacterized protein OS=Emiliania huxleyi GN=EMIHUDRAFT_456056 PE=4 SV=1	1.81082e-05	4.06282e-06	0	0
Q4G3A5	>sp|Q4G3A5|RPOC2_EMIHU DNA-directed RNA polymerase subunit beta OS=Emiliania huxleyi GN=rpoC2 PE=3 SV=1	1.80784e-05	3.58452e-06	1.02738e-05	1.45293e-05
R1EJJ5;R1CXA5	>tr|R1EJJ5|R1EJJ5_EMIHU Uncharacterized protein OS=Emiliania huxleyi GN=EMIHUDRAFT_95707 PE=4 SV=1;>tr|R1CXA5|R1CXA5_EMIHU Uncharacterized protein OS=Emiliania huxleyi GN=EMIHUDRAFT_235923 PE=4 SV=1	1.80521e-05	3.11593e-06	9.49924e-06	4.10817e-07
R1CFX0;R1FN06	>tr|R1CFX0|R1CFX0_EMIHU Uncharacterized protein OS=Emiliania huxleyi GN=EMIHUDRAFT_444486 PE=4 SV=1;>tr|R1FN06|R1FN06_EMIHU Leucine zipper-EF-hand-containing transmembrane protein 1, mitochondrial OS=Emiliania huxleyi GN=EMIHUDRAFT_466558 PE=4 SV=1	1.80149e-05	3.38288e-06	0	0
R1C3Q4	>tr|R1C3Q4|R1C3Q4_EMIHU Uncharacterized protein OS=Emiliania huxleyi GN=EMIHUDRAFT_244295 PE=4 SV=1	1.79745e-05	1.88586e-05	2.68797e-05	1.18113e-05
R1ELT9	>tr|R1ELT9|R1ELT9_EMIHU Uncharacterized protein OS=Emiliania huxleyi GN=EMIHUDRAFT_450612 PE=4 SV=1	1.78897e-05	6.17568e-06	3.43374e-05	1.50579e-05
R1DXH1	>tr|R1DXH1|R1DXH1_EMIHU Uncharacterized protein OS=Emiliania huxleyi GN=EMIHUDRAFT_222979 PE=4 SV=1	1.78891e-05	6.07024e-06	0	0
R1E4U8	>tr|R1E4U8|R1E4U8_EMIHU Uncharacterized protein OS=Emiliania huxleyi GN=EMIHUDRAFT_74809 PE=3 SV=1	1.78688e-05	2.62649e-06	2.83316e-05	4.0067e-05
R1FRJ6	>tr|R1FRJ6|R1FRJ6_EMIHU Uncharacterized protein OS=Emiliania huxleyi GN=EMIHUDRAFT_447460 PE=4 SV=1	1.78674e-05	6.17711e-06	0	0
R1FQ74;R1EDY7	>tr|R1FQ74|R1FQ74_EMIHU Uncharacterized protein OS=Emiliania huxleyi GN=EMIHUDRAFT_440259 PE=4 SV=1;>tr|R1EDY7|R1EDY7_EMIHU Uncharacterized protein OS=Emiliania huxleyi GN=EMIHUDRAFT_444553 PE=4 SV=1	1.78474e-05	7.51384e-06	1.28654e-05	3.10438e-06
R1DFU4	>tr|R1DFU4|R1DFU4_EMIHU Uncharacterized protein OS=Emiliania huxleyi GN=EMIHUDRAFT_202121 PE=4 SV=1	1.78143e-05	1.55703e-05	3.36995e-05	3.73306e-06
R1BQJ8	>tr|R1BQJ8|R1BQJ8_EMIHU Uncharacterized protein OS=Emiliania huxleyi GN=EMIHUDRAFT_213584 PE=4 SV=1	1.78085e-05	1.58597e-05	0	0
R1EBR8;R1DTX8	>tr|R1EBR8|R1EBR8_EMIHU Uncharacterized protein OS=Emiliania huxleyi GN=EMIHUDRAFT_432382 PE=4 SV=1;>tr|R1DTX8|R1DTX8_EMIHU Uncharacterized protein OS=Emiliania huxleyi GN=EMIHUDRAFT_437447 PE=4 SV=1	1.77674e-05	6.50423e-06	6.97247e-05	2.19527e-05
R1CTZ7;R1B777	>tr|R1CTZ7|R1CTZ7_EMIHU Uncharacterized protein OS=Emiliania huxleyi GN=EMIHUDRAFT_237054 PE=4 SV=1	1.77354e-05	1.50499e-05	5.5634e-06	7.86784e-06
R1F7C6	>tr|R1F7C6|R1F7C6_EMIHU Uncharacterized protein OS=Emiliania huxleyi GN=EMIHUDRAFT_456824 PE=4 SV=1	1.7673e-05	5.50881e-07	0	0
R1DN63	>tr|R1DN63|R1DN63_EMIHU Uncharacterized protein OS=Emiliania huxleyi GN=EMIHUDRAFT_257824 PE=4 SV=1	1.76618e-05	3.98887e-06	0	0
R1EP76;R1DDQ7	>tr|R1EP76|R1EP76_EMIHU Electron carrier/ protein disulfide oxidoreductase OS=Emiliania huxleyi GN=EMIHUDRAFT_443792 PE=4 SV=1;>tr|R1DDQ7|R1DDQ7_EMIHU Electron carrier/ protein disulfide oxidoreductase OS=Emiliania huxleyi GN=EMIHUDRAFT_433989 PE=4 SV=1	1.75465e-05	1.40078e-05	1.32307e-05	2.39111e-06
R1EN37	>tr|R1EN37|R1EN37_EMIHU Uncharacterized protein OS=Emiliania huxleyi GN=EMIHUDRAFT_463708 PE=4 SV=1	1.75284e-05	1.27127e-05	0	0
R1DV36;R1BQ31	>tr|R1DV36|R1DV36_EMIHU Uncharacterized protein OS=Emiliania huxleyi GN=EMIHUDRAFT_432389 PE=4 SV=1;>tr|R1BQ31|R1BQ31_EMIHU Uncharacterized protein OS=Emiliania huxleyi GN=EMIHUDRAFT_437446 PE=4 SV=1	1.75148e-05	6.38134e-06	5.32885e-05	1.41258e-05
R1FV02;R1FBP0	>tr|R1FV02|R1FV02_EMIHU Uncharacterized protein OS=Emiliania huxleyi GN=EMIHUDRAFT_373175 PE=4 SV=1;>tr|R1FBP0|R1FBP0_EMIHU Uncharacterized protein OS=Emiliania huxleyi GN=EMIHUDRAFT_364206 PE=4 SV=1	1.74514e-05	8.94334e-06	0	0
R1D126	>tr|R1D126|R1D126_EMIHU Uncharacterized protein OS=Emiliania huxleyi GN=EMIHUDRAFT_453084 PE=4 SV=1	1.73225e-05	7.38953e-06	0	0
R1F027	>tr|R1F027|R1F027_EMIHU Cell division cycle protein 48 OS=Emiliania huxleyi GN=EMIHUDRAFT_421356 PE=3 SV=1	1.728e-05	7.81862e-06	1.7147e-05	2.42496e-05
R1CUG2	>tr|R1CUG2|R1CUG2_EMIHU ADP-ribosylation factor OS=Emiliania huxleyi GN=Arf5-2 PE=3 SV=1	1.72624e-05	1.66101e-05	7.78957e-06	1.10161e-05
R1FWI1	>tr|R1FWI1|R1FWI1_EMIHU Uncharacterized protein OS=Emiliania huxleyi GN=EMIHUDRAFT_372901 PE=4 SV=1	1.72544e-05	3.39933e-06	1.32507e-05	6.56134e-06
R1DGH1	>tr|R1DGH1|R1DGH1_EMIHU Uncharacterized protein OS=Emiliania huxleyi GN=EMIHUDRAFT_439789 PE=4 SV=1	1.72365e-05	6.64575e-06	0	0
R1DDU2	>tr|R1DDU2|R1DDU2_EMIHU Uncharacterized protein OS=Emiliania huxleyi GN=EMIHUDRAFT_363806 PE=4 SV=1	1.71831e-05	9.93029e-06	0	0
R1FLI9;R1C7B8	>tr|R1FLI9|R1FLI9_EMIHU Uncharacterized protein OS=Emiliania huxleyi GN=EMIHUDRAFT_98634 PE=4 SV=1;>tr|R1C7B8|R1C7B8_EMIHU Uncharacterized protein OS=Emiliania huxleyi GN=EMIHUDRAFT_96206 PE=4 SV=1	1.71361e-05	4.93823e-06	0	0
R1DD64	>tr|R1DD64|R1DD64_EMIHU Uncharacterized protein OS=Emiliania huxleyi GN=EMIHUDRAFT_213735 PE=4 SV=1	1.71068e-05	5.95638e-06	0	0
R1CNN9	>tr|R1CNN9|R1CNN9_EMIHU V-type proton ATPase subunit a OS=Emiliania huxleyi GN=EMIHUDRAFT_64876 PE=3 SV=1	1.70509e-05	1.47967e-05	1.4735e-05	2.08384e-05
R1F476	>tr|R1F476|R1F476_EMIHU Uncharacterized protein OS=Emiliania huxleyi GN=EMIHUDRAFT_415365 PE=4 SV=1	1.70264e-05	1.49857e-06	4.10026e-06	1.38241e-06
R1FH22;R1F3I8	>tr|R1FH22|R1FH22_EMIHU 50S ribosomal protein L24 OS=Emiliania huxleyi GN=EMIHUDRAFT_228102 PE=4 SV=1;>tr|R1F3I8|R1F3I8_EMIHU Uncharacterized protein OS=Emiliania huxleyi GN=EMIHUDRAFT_229818 PE=4 SV=1	1.7014e-05	1.47833e-05	0	0
R1BWQ7;R1D5S4	>tr|R1BWQ7|R1BWQ7_EMIHU Uncharacterized protein OS=Emiliania huxleyi GN=EMIHUDRAFT_223608 PE=4 SV=1;>tr|R1D5S4|R1D5S4_EMIHU Uncharacterized protein OS=Emiliania huxleyi GN=EMIHUDRAFT_226258 PE=4 SV=1	1.69905e-05	2.87244e-06	0	0
R1DY54;R1CUQ2	>tr|R1DY54|R1DY54_EMIHU Uncharacterized protein OS=Emiliania huxleyi GN=EMIHUDRAFT_459524 PE=4 SV=1;>tr|R1CUQ2|R1CUQ2_EMIHU Uncharacterized protein OS=Emiliania huxleyi GN=EMIHUDRAFT_450265 PE=4 SV=1	1.69143e-05	7.5342e-06	0	0
R1FXU0;R1CQ26	>tr|R1FXU0|R1FXU0_EMIHU Light harvesting protein OS=Emiliania huxleyi GN=Lhcf36_2 PE=4 SV=1;>tr|R1CQ26|R1CQ26_EMIHU Light-harvesting family OS=Emiliania huxleyi GN=Lhcf36 PE=4 SV=1	1.68877e-05	2.00569e-05	0	0
R1DB88;R1EM47	>tr|R1DB88|R1DB88_EMIHU Uncharacterized protein OS=Emiliania huxleyi GN=EMIHUDRAFT_453504 PE=4 SV=1;>tr|R1EM47|R1EM47_EMIHU Uncharacterized protein OS=Emiliania huxleyi GN=EMIHUDRAFT_450076 PE=4 SV=1	1.68582e-05	2.0188e-06	0	0
R1DU17	>tr|R1DU17|R1DU17_EMIHU Uncharacterized protein OS=Emiliania huxleyi GN=EMIHUDRAFT_95800 PE=4 SV=1	1.67588e-05	1.73497e-05	1.24297e-05	1.75782e-05
R1CY32	>tr|R1CY32|R1CY32_EMIHU Uncharacterized protein OS=Emiliania huxleyi GN=EMIHUDRAFT_350923 PE=4 SV=1	1.67474e-05	1.00954e-05	1.9e-05	8.04146e-07
R1FJ39	>tr|R1FJ39|R1FJ39_EMIHU Uncharacterized protein (Fragment) OS=Emiliania huxleyi GN=EMIHUDRAFT_54650 PE=4 SV=1	1.67399e-05	9.33557e-06	0	0
R1F972;R1BIQ5	>tr|R1F972|R1F972_EMIHU Uncharacterized protein OS=Emiliania huxleyi GN=EMIHUDRAFT_231170 PE=4 SV=1	1.67217e-05	1.26811e-05	3.3706e-05	5.12485e-06
R1D5M1	>tr|R1D5M1|R1D5M1_EMIHU Uncharacterized protein OS=Emiliania huxleyi GN=EMIHUDRAFT_232476 PE=4 SV=1	1.67141e-05	6.53326e-06	0	0
R1D462;R1DHL1	>tr|R1D462|R1D462_EMIHU Uncharacterized protein OS=Emiliania huxleyi GN=EMIHUDRAFT_197736 PE=4 SV=1	1.67086e-05	1.4642e-05	0	0
R1DV18	>tr|R1DV18|R1DV18_EMIHU Uncharacterized protein (Fragment) OS=Emiliania huxleyi GN=EMIHUDRAFT_432527 PE=4 SV=1	1.66753e-05	5.58358e-06	1.09982e-05	1.55537e-05
R1DRS2	>tr|R1DRS2|R1DRS2_EMIHU Thioredoxin OS=Emiliania huxleyi GN=EMIHUDRAFT_466974 PE=4 SV=1	1.66696e-05	8.20675e-06	3.89907e-06	5.51412e-06
R1DET2	>tr|R1DET2|R1DET2_EMIHU Uncharacterized protein OS=Emiliania huxleyi GN=EMIHUDRAFT_461703 PE=4 SV=1	1.66421e-05	1.32305e-05	0	0
R1C2S3	>tr|R1C2S3|R1C2S3_EMIHU NAD(P)+ transhydrogenase/PNT OS=Emiliania huxleyi GN=EMIHUDRAFT_464280 PE=4 SV=1	1.6634e-05	6.47872e-06	6.89765e-05	6.47241e-06
R1B7V2	>tr|R1B7V2|R1B7V2_EMIHU Putative actin OS=Emiliania huxleyi GN=ACT-11 PE=3 SV=1	1.66298e-05	2.53106e-05	6.06001e-06	8.57015e-06
R1E0I9	>tr|R1E0I9|R1E0I9_EMIHU Transcription elongation factor SPT5 OS=Emiliania huxleyi GN=EMIHUDRAFT_469967 PE=3 SV=1	1.66172e-05	1.07505e-05	3.04948e-06	4.31262e-06
R1DHM9	>tr|R1DHM9|R1DHM9_EMIHU Uncharacterized protein (Fragment) OS=Emiliania huxleyi GN=EMIHUDRAFT_49364 PE=4 SV=1	1.66108e-05	2.47966e-06	0	0
R1E7U4;R1DSM2	>tr|R1E7U4|R1E7U4_EMIHU Uncharacterized protein OS=Emiliania huxleyi GN=EMIHUDRAFT_457162 PE=4 SV=1;>tr|R1DSM2|R1DSM2_EMIHU Uncharacterized protein OS=Emiliania huxleyi GN=EMIHUDRAFT_446040 PE=4 SV=1	1.66095e-05	1.34991e-05	1.17466e-05	6.75877e-06
R1EHR3	>tr|R1EHR3|R1EHR3_EMIHU Uncharacterized protein OS=Emiliania huxleyi GN=EMIHUDRAFT_240252 PE=4 SV=1	1.65854e-05	1.34261e-05	0	0
R1F045	>tr|R1F045|R1F045_EMIHU O-methyltransferase OS=Emiliania huxleyi GN=EMIHUDRAFT_100004 PE=4 SV=1	1.64988e-05	1.83145e-06	0	0
R1BGZ1;R1FQC1	>tr|R1BGZ1|R1BGZ1_EMIHU Uroporphyrinogen decarboxylase OS=Emiliania huxleyi GN=UROD3 PE=3 SV=1	1.63867e-05	1.01474e-05	1.02416e-05	4.46261e-08
R1FAU6	>tr|R1FAU6|R1FAU6_EMIHU Uncharacterized protein OS=Emiliania huxleyi GN=EMIHUDRAFT_198275 PE=3 SV=1	1.63479e-05	4.99486e-06	2.25936e-05	8.69664e-06
R1CFU4;R1E774	>tr|R1CFU4|R1CFU4_EMIHU Uncharacterized protein OS=Emiliania huxleyi GN=EMIHUDRAFT_424681 PE=3 SV=1;>tr|R1E774|R1E774_EMIHU Uncharacterized protein OS=Emiliania huxleyi GN=EMIHUDRAFT_451447 PE=3 SV=1	1.63447e-05	5.13295e-06	8.0021e-06	6.0607e-06
R1E050;R1FYD3;R1BZN8	>tr|R1E050|R1E050_EMIHU Coatomer subunit gamma OS=Emiliania huxleyi GN=EMIHUDRAFT_558363 PE=3 SV=1;>tr|R1FYD3|R1FYD3_EMIHU Coatomer subunit gamma OS=Emiliania huxleyi GN=EMIHUDRAFT_558363 PE=3 SV=1	1.63318e-05	1.46467e-06	6.66704e-06	9.42862e-06
R1F2B1;R1CNZ8	>tr|R1F2B1|R1F2B1_EMIHU Uncharacterized protein (Fragment) OS=Emiliania huxleyi GN=EMIHUDRAFT_253202 PE=4 SV=1;>tr|R1CNZ8|R1CNZ8_EMIHU Uncharacterized protein OS=Emiliania huxleyi GN=EMIHUDRAFT_259775 PE=4 SV=1	1.63127e-05	1.95156e-05	0	0
R1FCL4	>tr|R1FCL4|R1FCL4_EMIHU Syntaxin E OS=Emiliania huxleyi GN=STXE PE=4 SV=1	1.63115e-05	3.64162e-06	0	0
R1DGW7	>tr|R1DGW7|R1DGW7_EMIHU Uncharacterized protein OS=Emiliania huxleyi GN=EMIHUDRAFT_414266 PE=4 SV=1	1.63105e-05	5.54549e-06	4.82641e-06	6.82557e-06
R1C0G8	>tr|R1C0G8|R1C0G8_EMIHU Uncharacterized protein OS=Emiliania huxleyi GN=EMIHUDRAFT_464402 PE=4 SV=1	1.63019e-05	6.35065e-06	8.45282e-06	3.32363e-06
R1ER38;R1G8G9	>tr|R1ER38|R1ER38_EMIHU Uncharacterized protein OS=Emiliania huxleyi GN=EMIHUDRAFT_237754 PE=4 SV=1;>tr|R1G8G9|R1G8G9_EMIHU Uncharacterized protein OS=Emiliania huxleyi GN=EMIHUDRAFT_95284 PE=4 SV=1	1.62623e-05	1.71824e-05	1.73257e-05	1.06505e-05
R1DW94	>tr|R1DW94|R1DW94_EMIHU Uncharacterized protein OS=Emiliania huxleyi GN=EMIHUDRAFT_433374 PE=4 SV=1	1.62514e-05	1.05782e-05	9.72035e-05	3.3568e-05
R1FP30;R1F8B0	>tr|R1FP30|R1FP30_EMIHU Poly [ADP-ribose] polymerase (Fragment) OS=Emiliania huxleyi GN=EMIHUDRAFT_41396 PE=4 SV=1	1.62016e-05	6.27836e-06	1.37008e-06	1.93759e-06
A0A0D3KYQ4	>tr|A0A0D3KYQ4|A0A0D3KYQ4_EMIHU Uncharacterized protein OS=Emiliania huxleyi PE=4 SV=1	1.61905e-05	1.40332e-05	7.68229e-06	1.08644e-05
R1BWL1	>tr|R1BWL1|R1BWL1_EMIHU Mitochondrial 4-aminobutyrate aminotransferase OS=Emiliania huxleyi GN=EMIHUDRAFT_448114 PE=3 SV=1	1.61875e-05	1.4978e-05	0	0
R1F6R8	>tr|R1F6R8|R1F6R8_EMIHU Uncharacterized protein OS=Emiliania huxleyi GN=EMIHUDRAFT_455548 PE=4 SV=1	1.61526e-05	7.73687e-06	1.71061e-05	3.58434e-06
R1E2N7	>tr|R1E2N7|R1E2N7_EMIHU Uncharacterized protein OS=Emiliania huxleyi GN=EMIHUDRAFT_447431 PE=4 SV=1	1.61441e-05	1.37507e-05	2.29627e-05	1.90016e-05
R1BRH9;R1DBX9	>tr|R1BRH9|R1BRH9_EMIHU Uncharacterized protein OS=Emiliania huxleyi GN=EMIHUDRAFT_247317 PE=4 SV=1;>tr|R1DBX9|R1DBX9_EMIHU Uncharacterized protein OS=Emiliania huxleyi GN=EMIHUDRAFT_437409 PE=4 SV=1	1.61198e-05	1.24398e-05	1.91247e-05	2.90315e-06
R1BPV0	>tr|R1BPV0|R1BPV0_EMIHU Uncharacterized protein OS=Emiliania huxleyi GN=EMIHUDRAFT_464892 PE=4 SV=1	1.61117e-05	1.10808e-05	4.6397e-06	6.56152e-06
R1DUH7;R1CS45	>tr|R1DUH7|R1DUH7_EMIHU Uncharacterized protein OS=Emiliania huxleyi GN=EMIHUDRAFT_440037 PE=4 SV=1;>tr|R1CS45|R1CS45_EMIHU Uncharacterized protein OS=Emiliania huxleyi GN=EMIHUDRAFT_438994 PE=4 SV=1	1.60503e-05	4.59744e-06	8.5422e-06	1.20805e-05
R1EKL1	>tr|R1EKL1|R1EKL1_EMIHU Putative 3-hydroxyacyl-CoA dehydrogenase OS=Emiliania huxleyi GN=EMIHUDRAFT_434981 PE=4 SV=1	1.60317e-05	1.42139e-05	0	0
R1G714;R1CC38	>tr|R1G714|R1G714_EMIHU Uncharacterized protein (Fragment) OS=Emiliania huxleyi GN=EMIHUDRAFT_349138 PE=4 SV=1;>tr|R1CC38|R1CC38_EMIHU Uncharacterized protein (Fragment) OS=Emiliania huxleyi GN=EMIHUDRAFT_369160 PE=4 SV=1	1.60214e-05	8.01286e-06	0	0
R1DXT8;R1CI37	>tr|R1DXT8|R1DXT8_EMIHU Uncharacterized protein OS=Emiliania huxleyi GN=EMIHUDRAFT_466608 PE=4 SV=1;>tr|R1CI37|R1CI37_EMIHU Uncharacterized protein OS=Emiliania huxleyi GN=EMIHUDRAFT_458148 PE=4 SV=1	1.60022e-05	9.44751e-06	3.98399e-06	2.91837e-07
R1E323	>tr|R1E323|R1E323_EMIHU Uncharacterized protein OS=Emiliania huxleyi GN=EMIHUDRAFT_458415 PE=4 SV=1	1.59903e-05	1.51939e-05	0	0
R1G121	>tr|R1G121|R1G121_EMIHU Cation-transporting ATPase OS=Emiliania huxleyi GN=EMIHUDRAFT_462143 PE=3 SV=1	1.5974e-05	9.21021e-07	0	0
R1BEL7	>tr|R1BEL7|R1BEL7_EMIHU Uncharacterized protein (Fragment) OS=Emiliania huxleyi GN=EMIHUDRAFT_471796 PE=4 SV=1	1.59388e-05	2.90702e-06	6.60541e-06	9.34145e-06
R1EK49	>tr|R1EK49|R1EK49_EMIHU Uncharacterized protein OS=Emiliania huxleyi GN=EMIHUDRAFT_236194 PE=4 SV=1	1.581e-05	4.05989e-06	0	0
R1EHD1	>tr|R1EHD1|R1EHD1_EMIHU DNA-directed RNA polymerases II 24 kDa polypeptide OS=Emiliania huxleyi GN=EMIHUDRAFT_421838 PE=4 SV=1	1.57513e-05	2.29975e-05	0	0
R1C660	>tr|R1C660|R1C660_EMIHU Uncharacterized protein OS=Emiliania huxleyi GN=EMIHUDRAFT_432256 PE=4 SV=1	1.57222e-05	9.15803e-06	0	0
R1D5U9;R1DAQ1	>tr|R1D5U9|R1D5U9_EMIHU Uncharacterized protein OS=Emiliania huxleyi GN=EMIHUDRAFT_456589 PE=4 SV=1;>tr|R1DAQ1|R1DAQ1_EMIHU Uncharacterized protein OS=Emiliania huxleyi GN=EMIHUDRAFT_214492 PE=4 SV=1	1.56879e-05	1.06839e-05	4.30157e-06	6.08334e-06
R1BW64	>tr|R1BW64|R1BW64_EMIHU Uncharacterized protein OS=Emiliania huxleyi GN=EMIHUDRAFT_436925 PE=4 SV=1	1.56702e-05	1.76858e-05	0	0
R1F4Y6	>tr|R1F4Y6|R1F4Y6_EMIHU Uncharacterized protein OS=Emiliania huxleyi GN=EMIHUDRAFT_442957 PE=4 SV=1	1.56514e-05	1.42245e-05	2.76711e-05	8.3056e-06
R1C674	>tr|R1C674|R1C674_EMIHU Uncharacterized protein OS=Emiliania huxleyi GN=EMIHUDRAFT_202026 PE=4 SV=1	1.56434e-05	1.40024e-05	2.0234e-05	2.86152e-05
R1EVV7;R1ERU5	>tr|R1EVV7|R1EVV7_EMIHU Uncharacterized protein OS=Emiliania huxleyi GN=EMIHUDRAFT_115679 PE=4 SV=1;>tr|R1ERU5|R1ERU5_EMIHU Uncharacterized protein OS=Emiliania huxleyi GN=EMIHUDRAFT_203981 PE=4 SV=1	1.56351e-05	6.28627e-06	6.05484e-06	8.56284e-06
R1B560;R1BY74	>tr|R1B560|R1B560_EMIHU Uncharacterized protein OS=Emiliania huxleyi GN=EMIHUDRAFT_221303 PE=4 SV=1;>tr|R1BY74|R1BY74_EMIHU Uncharacterized protein OS=Emiliania huxleyi GN=EMIHUDRAFT_124333 PE=4 SV=1	1.5633e-05	1.08564e-05	0	0
R1EKY1;A0A0D3IBZ7	>tr|R1EKY1|R1EKY1_EMIHU Uncharacterized protein (Fragment) OS=Emiliania huxleyi GN=EMIHUDRAFT_444437 PE=4 SV=1;>tr|A0A0D3IBZ7|A0A0D3IBZ7_EMIHU Uncharacterized protein OS=Emiliania huxleyi PE=4 SV=1	1.56095e-05	1.40626e-05	0	0
R1EAR1	>tr|R1EAR1|R1EAR1_EMIHU ATPase family associated with various cellular activities OS=Emiliania huxleyi GN=EMIHUDRAFT_451093 PE=3 SV=1	1.55938e-05	7.69063e-06	1.84168e-05	1.12081e-05
R1EBI2	>tr|R1EBI2|R1EBI2_EMIHU Aspartate aminotransferase OS=Emiliania huxleyi GN=EMIHUDRAFT_421493 PE=4 SV=1	1.5531e-05	7.28692e-06	9.894e-06	8.18726e-06
R1FPE3;R1D7K3	>tr|R1FPE3|R1FPE3_EMIHU Uncharacterized protein OS=Emiliania huxleyi GN=EMIHUDRAFT_446966 PE=4 SV=1;>tr|R1D7K3|R1D7K3_EMIHU SBPase OS=Emiliania huxleyi GN=EMIHUDRAFT_442242 PE=4 SV=1	1.55272e-05	2.75559e-06	0	0
R1FQG8	>tr|R1FQG8|R1FQG8_EMIHU Uncharacterized protein OS=Emiliania huxleyi GN=EMIHUDRAFT_251886 PE=4 SV=1	1.55153e-05	5.8998e-06	1.53887e-05	1.2823e-06
R1DNC0;R1EVG8;R1E229	>tr|R1DNC0|R1DNC0_EMIHU Uncharacterized protein OS=Emiliania huxleyi GN=EMIHUDRAFT_356218 PE=3 SV=1;>tr|R1EVG8|R1EVG8_EMIHU Uncharacterized protein (Fragment) OS=Emiliania huxleyi GN=EMIHUDRAFT_78187 PE=4 SV=1;>tr|R1E229|R1E229_EMIHU Uncharacterized protei	1.55036e-05	1.34857e-05	1.60202e-05	4.26399e-06
R1FKY0;R1D4D2	>tr|R1FKY0|R1FKY0_EMIHU Uncharacterized protein OS=Emiliania huxleyi GN=EMIHUDRAFT_226543 PE=4 SV=1	1.5454e-05	1.12778e-05	0	0
R1CYU1	>tr|R1CYU1|R1CYU1_EMIHU Uncharacterized protein (Fragment) OS=Emiliania huxleyi GN=EMIHUDRAFT_123369 PE=4 SV=1	1.54488e-05	7.5135e-07	0	0
R1CB14;R1D853;R1CEA7	>tr|R1CB14|R1CB14_EMIHU Uncharacterized protein OS=Emiliania huxleyi GN=EMIHUDRAFT_470021 PE=4 SV=1;>tr|R1D853|R1D853_EMIHU Uncharacterized protein OS=Emiliania huxleyi GN=EMIHUDRAFT_462847 PE=4 SV=1;>tr|R1CEA7|R1CEA7_EMIHU Uncharacterized protein (Fragmen	1.54457e-05	7.64909e-06	1.92153e-06	2.71745e-06
R1D4H5	>tr|R1D4H5|R1D4H5_EMIHU Uncharacterized protein OS=Emiliania huxleyi GN=EMIHUDRAFT_432861 PE=4 SV=1	1.54319e-05	5.1139e-06	0	0
R1F5X9	>tr|R1F5X9|R1F5X9_EMIHU Uncharacterized protein OS=Emiliania huxleyi GN=EMIHUDRAFT_114153 PE=4 SV=1	1.53817e-05	1.11909e-05	0	0
R1C0G7	>tr|R1C0G7|R1C0G7_EMIHU Uncharacterized protein OS=Emiliania huxleyi GN=EMIHUDRAFT_453099 PE=4 SV=1	1.53602e-05	9.12954e-06	1.29719e-05	2.05193e-06
R1BRR3	>tr|R1BRR3|R1BRR3_EMIHU NADH-cytochrome b5 reductase OS=Emiliania huxleyi GN=EMIHUDRAFT_66963 PE=3 SV=1	1.53492e-05	8.38864e-06	2.89934e-05	3.46851e-06
R1E5N3	>tr|R1E5N3|R1E5N3_EMIHU dTDP-glucose 4,6-dehydratase OS=Emiliania huxleyi GN=EMIHUDRAFT_432393 PE=4 SV=1	1.53009e-05	3.85898e-06	1.18251e-05	1.67232e-05
R1ENU4;R1BZ90;R1DXX2	>tr|R1ENU4|R1ENU4_EMIHU Uncharacterized protein OS=Emiliania huxleyi GN=EMIHUDRAFT_444262 PE=4 SV=1;>tr|R1BZ90|R1BZ90_EMIHU Uncharacterized protein OS=Emiliania huxleyi GN=EMIHUDRAFT_459289 PE=4 SV=1;>tr|R1DXX2|R1DXX2_EMIHU Uncharacterized protein OS=Emili	1.52974e-05	3.50069e-06	0	0
R1FDW7	>tr|R1FDW7|R1FDW7_EMIHU Uncharacterized protein OS=Emiliania huxleyi GN=EMIHUDRAFT_441511 PE=4 SV=1	1.52889e-05	3.21399e-06	0	0
R1B4C1;R1FEI7;R1EYN3	>tr|R1B4C1|R1B4C1_EMIHU Uncharacterized protein OS=Emiliania huxleyi GN=EMIHUDRAFT_360563 PE=4 SV=1;>tr|R1FEI7|R1FEI7_EMIHU Uncharacterized protein OS=Emiliania huxleyi GN=EMIHUDRAFT_364857 PE=4 SV=1;>tr|R1EYN3|R1EYN3_EMIHU Uncharacterized protein OS=Emili	1.52847e-05	5.18867e-06	6.02712e-06	8.52363e-06
R1D0J8	>tr|R1D0J8|R1D0J8_EMIHU Uncharacterized protein (Fragment) OS=Emiliania huxleyi GN=EMIHUDRAFT_59117 PE=4 SV=1	1.5277e-05	4.37172e-06	0	0
R1EXR8	>tr|R1EXR8|R1EXR8_EMIHU Uncharacterized protein OS=Emiliania huxleyi GN=EMIHUDRAFT_205732 PE=4 SV=1	1.52149e-05	9.94172e-06	0	0
R1B916	>tr|R1B916|R1B916_EMIHU Uncharacterized protein (Fragment) OS=Emiliania huxleyi GN=EMIHUDRAFT_68776 PE=3 SV=1	1.51798e-05	4.04786e-06	0	0
R1D834	>tr|R1D834|R1D834_EMIHU Uncharacterized protein OS=Emiliania huxleyi GN=EMIHUDRAFT_96958 PE=4 SV=1	1.51693e-05	6.35202e-06	1.12172e-05	1.58635e-05
R1G0S5	>tr|R1G0S5|R1G0S5_EMIHU Uncharacterized protein OS=Emiliania huxleyi GN=EMIHUDRAFT_425734 PE=4 SV=1	1.51123e-05	7.16446e-06	0	0
R1FBG2	>tr|R1FBG2|R1FBG2_EMIHU Uncharacterized protein OS=Emiliania huxleyi GN=EMIHUDRAFT_232576 PE=4 SV=1	1.50706e-05	1.33178e-05	0	0
R1FLB0;R1F419	>tr|R1FLB0|R1FLB0_EMIHU Uncharacterized protein OS=Emiliania huxleyi GN=EMIHUDRAFT_70738 PE=4 SV=1;>tr|R1F419|R1F419_EMIHU Uncharacterized protein OS=Emiliania huxleyi GN=EMIHUDRAFT_468804 PE=4 SV=1	1.50522e-05	1.63647e-05	6.5585e-06	9.27513e-06
R1FJG8;R1DCP3	>tr|R1FJG8|R1FJG8_EMIHU Uncharacterized protein OS=Emiliania huxleyi GN=EMIHUDRAFT_223670 PE=4 SV=1;>tr|R1DCP3|R1DCP3_EMIHU Uncharacterized protein OS=Emiliania huxleyi GN=EMIHUDRAFT_213515 PE=4 SV=1	1.50278e-05	2.7857e-06	1.31743e-05	1.77619e-06
R1E1U7	>tr|R1E1U7|R1E1U7_EMIHU Casein kinase II subunit beta OS=Emiliania huxleyi GN=EMIHUDRAFT_426064 PE=3 SV=1	1.50087e-05	1.22824e-05	0	0
R1F729	>tr|R1F729|R1F729_EMIHU Glutathione S-transferase P OS=Emiliania huxleyi GN=EMIHUDRAFT_455513 PE=4 SV=1	1.4925e-05	7.53635e-06	2.99704e-06	4.23845e-06
R1FZG8;R1BNB4	>tr|R1FZG8|R1FZG8_EMIHU Uncharacterized protein OS=Emiliania huxleyi GN=EMIHUDRAFT_448708 PE=4 SV=1;>tr|R1BNB4|R1BNB4_EMIHU Uncharacterized protein (Fragment) OS=Emiliania huxleyi GN=EMIHUDRAFT_120335 PE=4 SV=1	1.48734e-05	5.01884e-06	6.50113e-06	9.19398e-06
R1BIU3	>tr|R1BIU3|R1BIU3_EMIHU Uncharacterized protein OS=Emiliania huxleyi GN=EMIHUDRAFT_420555 PE=4 SV=1	1.48597e-05	1.23205e-05	1.14181e-05	4.60459e-06
R1E7U7;R1DW18	>tr|R1E7U7|R1E7U7_EMIHU Uncharacterized protein OS=Emiliania huxleyi GN=EMIHUDRAFT_243302 PE=4 SV=1;>tr|R1DW18|R1DW18_EMIHU Uncharacterized protein OS=Emiliania huxleyi GN=EMIHUDRAFT_223514 PE=4 SV=1	1.48183e-05	1.66742e-05	0	0
R1CER7;R1BNW8	>tr|R1CER7|R1CER7_EMIHU Uncharacterized protein OS=Emiliania huxleyi GN=EMIHUDRAFT_458417 PE=4 SV=1;>tr|R1BNW8|R1BNW8_EMIHU Uncharacterized protein OS=Emiliania huxleyi GN=EMIHUDRAFT_452451 PE=4 SV=1	1.47858e-05	3.95313e-06	4.98928e-05	9.15205e-06
R1DNM4;R1BZG9;R1BYA4	>tr|R1DNM4|R1DNM4_EMIHU Uncharacterized protein (Fragment) OS=Emiliania huxleyi GN=EMIHUDRAFT_454970 PE=4 SV=1;>tr|R1BZG9|R1BZG9_EMIHU Uncharacterized protein OS=Emiliania huxleyi GN=EMIHUDRAFT_245988 PE=4 SV=1	1.47543e-05	6.03718e-06	0	0
R1F594;R1DWR7	>tr|R1F594|R1F594_EMIHU Uncharacterized protein OS=Emiliania huxleyi GN=EMIHUDRAFT_204278 PE=4 SV=1;>tr|R1DWR7|R1DWR7_EMIHU Uncharacterized protein OS=Emiliania huxleyi GN=EMIHUDRAFT_245960 PE=4 SV=1	1.47283e-05	1.3727e-06	0	0
R1EGB7	>tr|R1EGB7|R1EGB7_EMIHU Uncharacterized protein OS=Emiliania huxleyi GN=EMIHUDRAFT_116913 PE=4 SV=1	1.47275e-05	7.57138e-06	0	0
R1E6J5;R1D323	>tr|R1E6J5|R1E6J5_EMIHU Uncharacterized protein OS=Emiliania huxleyi GN=EMIHUDRAFT_240414 PE=4 SV=1;>tr|R1D323|R1D323_EMIHU Uncharacterized protein OS=Emiliania huxleyi GN=EMIHUDRAFT_198823 PE=4 SV=1	1.46836e-05	1.71953e-06	3.31607e-06	4.68963e-06
R1G7L2	>tr|R1G7L2|R1G7L2_EMIHU Polysacharide-associated, calcium-binding protein OS=Emiliania huxleyi GN=GPA PE=2 SV=1	1.4677e-05	1.30429e-05	0	0
R1FCS2	>tr|R1FCS2|R1FCS2_EMIHU Uncharacterized protein OS=Emiliania huxleyi GN=EMIHUDRAFT_433710 PE=4 SV=1	1.46756e-05	1.00364e-06	1.72702e-05	2.44237e-05
R1ENA8	>tr|R1ENA8|R1ENA8_EMIHU Uncharacterized protein (Fragment) OS=Emiliania huxleyi GN=EMIHUDRAFT_42711 PE=4 SV=1	1.4661e-05	1.32154e-05	3.30432e-06	4.67301e-06
R1DIU2	>tr|R1DIU2|R1DIU2_EMIHU 3-oxoacyl-reductase OS=Emiliania huxleyi GN=EMIHUDRAFT_433820 PE=4 SV=1	1.46397e-05	1.44766e-05	4.74611e-06	6.71202e-06
R1FRU9;R1DUB1	>tr|R1FRU9|R1FRU9_EMIHU Uncharacterized protein OS=Emiliania huxleyi GN=EMIHUDRAFT_440697 PE=4 SV=1;>tr|R1DUB1|R1DUB1_EMIHU Uncharacterized protein OS=Emiliania huxleyi GN=EMIHUDRAFT_439988 PE=4 SV=1	1.46083e-05	1.17129e-05	0	0
R1B5M7;R1D2K0	>tr|R1B5M7|R1B5M7_EMIHU Uncharacterized protein OS=Emiliania huxleyi GN=EMIHUDRAFT_250399 PE=4 SV=1;>tr|R1D2K0|R1D2K0_EMIHU Uncharacterized protein OS=Emiliania huxleyi GN=EMIHUDRAFT_233815 PE=4 SV=1	1.456e-05	3.51036e-06	0	0
R1BHH6	>tr|R1BHH6|R1BHH6_EMIHU Mitochondrial ribosomal protein L11 OS=Emiliania huxleyi GN=EMIHUDRAFT_428219 PE=3 SV=1	1.45544e-05	4.21619e-06	0	0
R1C507	>tr|R1C507|R1C507_EMIHU Uncharacterized protein OS=Emiliania huxleyi GN=EMIHUDRAFT_70490 PE=4 SV=1	1.45267e-05	1.2637e-05	1.35049e-05	1.01443e-05
R1DBZ4	>tr|R1DBZ4|R1DBZ4_EMIHU Uncharacterized protein OS=Emiliania huxleyi GN=EMIHUDRAFT_453108 PE=4 SV=1	1.45049e-05	1.22755e-05	5.67091e-05	8.465e-06
R1CCY1;R1BXA7	>tr|R1CCY1|R1CCY1_EMIHU Uncharacterized protein OS=Emiliania huxleyi GN=EMIHUDRAFT_117700 PE=4 SV=1;>tr|R1BXA7|R1BXA7_EMIHU Uncharacterized protein OS=Emiliania huxleyi GN=EMIHUDRAFT_96482 PE=4 SV=1	1.44658e-05	2.78028e-06	0.000185887	3.11735e-05
R1DWW6	>tr|R1DWW6|R1DWW6_EMIHU Uncharacterized protein OS=Emiliania huxleyi GN=EMIHUDRAFT_200201 PE=4 SV=1	1.44601e-05	4.30187e-06	0	0
R1BWY4;R1DDC7	>tr|R1BWY4|R1BWY4_EMIHU Uncharacterized protein OS=Emiliania huxleyi GN=EMIHUDRAFT_432570 PE=4 SV=1;>tr|R1DDC7|R1DDC7_EMIHU Uncharacterized protein OS=Emiliania huxleyi GN=EMIHUDRAFT_445978 PE=4 SV=1	1.44365e-05	1.35654e-05	0	0
R1EDT9;R1FRB6	>tr|R1EDT9|R1EDT9_EMIHU Uncharacterized protein OS=Emiliania huxleyi GN=EMIHUDRAFT_243373 PE=4 SV=1;>tr|R1FRB6|R1FRB6_EMIHU Uncharacterized protein OS=Emiliania huxleyi GN=EMIHUDRAFT_98076 PE=4 SV=1	1.44294e-05	1.25181e-05	7.00557e-06	9.90737e-06
R1EZZ8	>tr|R1EZZ8|R1EZZ8_EMIHU Uncharacterized protein OS=Emiliania huxleyi GN=EMIHUDRAFT_205477 PE=3 SV=1	1.44024e-05	1.25428e-05	1.8185e-05	1.34655e-05
R1EY91	>tr|R1EY91|R1EY91_EMIHU Light harvesting protein OS=Emiliania huxleyi GN=Lhcf23 PE=4 SV=1	1.43937e-05	5.09307e-06	2.69172e-05	5.43915e-06
R1FEG1	>tr|R1FEG1|R1FEG1_EMIHU Uncharacterized protein OS=Emiliania huxleyi GN=EMIHUDRAFT_314315 PE=4 SV=1	1.43871e-05	1.00873e-05	0.00014659	3.17717e-05
R1BT20	>tr|R1BT20|R1BT20_EMIHU Uncharacterized protein (Fragment) OS=Emiliania huxleyi GN=EMIHUDRAFT_119919 PE=4 SV=1	1.42767e-05	6.15905e-06	1.62063e-05	2.38543e-06
R1CZN5	>tr|R1CZN5|R1CZN5_EMIHU Vesicle transport through interaction with t-snares OS=Emiliania huxleyi GN=VTI1-4 PE=4 SV=1	1.42679e-05	4.72075e-06	2.0583e-05	1.22096e-06
R1C9P1	>tr|R1C9P1|R1C9P1_EMIHU Uncharacterized protein OS=Emiliania huxleyi GN=EMIHUDRAFT_242887 PE=4 SV=1	1.42375e-05	1.07848e-05	0	0
R1EMW1;R1FZL1	>tr|R1EMW1|R1EMW1_EMIHU Uncharacterized protein OS=Emiliania huxleyi GN=EMIHUDRAFT_457106 PE=4 SV=1;>tr|R1FZL1|R1FZL1_EMIHU Uncharacterized protein OS=Emiliania huxleyi GN=EMIHUDRAFT_462052 PE=4 SV=1	1.42215e-05	1.30377e-05	1.45673e-06	2.06013e-06
R1F007	>tr|R1F007|R1F007_EMIHU Uncharacterized protein (Fragment) OS=Emiliania huxleyi GN=EMIHUDRAFT_434269 PE=4 SV=1	1.4206e-05	1.78125e-05	5.36259e-05	7.58384e-05
R1E2E7	>tr|R1E2E7|R1E2E7_EMIHU Uncharacterized protein OS=Emiliania huxleyi GN=EMIHUDRAFT_470318 PE=4 SV=1	1.41712e-05	1.47519e-05	0	0
R1E560	>tr|R1E560|R1E560_EMIHU Histone deacetylase OS=Emiliania huxleyi GN=EMIHUDRAFT_447983 PE=4 SV=1	1.41689e-05	1.21646e-05	2.87158e-06	4.06103e-06
R1G1X4;R1C647	>tr|R1G1X4|R1G1X4_EMIHU Uncharacterized protein OS=Emiliania huxleyi GN=EMIHUDRAFT_439824 PE=4 SV=1;>tr|R1C647|R1C647_EMIHU Uncharacterized protein OS=Emiliania huxleyi GN=EMIHUDRAFT_432247 PE=4 SV=1	1.41595e-05	1.30336e-05	0.000107105	6.86345e-05
R1EA45;R1DXA3	>tr|R1EA45|R1EA45_EMIHU Uncharacterized protein OS=Emiliania huxleyi GN=EMIHUDRAFT_102464 PE=4 SV=1;>tr|R1DXA3|R1DXA3_EMIHU Uncharacterized protein OS=Emiliania huxleyi GN=EMIHUDRAFT_246933 PE=4 SV=1	1.41549e-05	9.83401e-06	4.56496e-05	1.79876e-05
R1DY66;R1E7Y6;R1ESA6	>tr|R1DY66|R1DY66_EMIHU Thioredoxin OS=Emiliania huxleyi GN=EMIHUDRAFT_417371 PE=4 SV=1	1.40816e-05	4.46429e-07	0	0
R1EII6	>tr|R1EII6|R1EII6_EMIHU Uncharacterized protein (Fragment) OS=Emiliania huxleyi GN=EMIHUDRAFT_447670 PE=4 SV=1	1.40035e-05	1.02316e-05	3.56539e-06	5.04223e-06
R1D6S1	>tr|R1D6S1|R1D6S1_EMIHU Uncharacterized protein OS=Emiliania huxleyi GN=EMIHUDRAFT_453446 PE=4 SV=1	1.39775e-05	2.05065e-06	0	0
R1DRW0	>tr|R1DRW0|R1DRW0_EMIHU Uncharacterized protein OS=Emiliania huxleyi GN=EMIHUDRAFT_460475 PE=4 SV=1	1.39733e-05	3.33123e-06	0	0
R1D7L7	>tr|R1D7L7|R1D7L7_EMIHU Arginine biosynthesis bifunctional protein ArgJ, mitochondrial OS=Emiliania huxleyi GN=EMIHUDRAFT_231986 PE=3 SV=1	1.39378e-05	9.83861e-06	4.66994e-05	1.10085e-05
R1DK44	>tr|R1DK44|R1DK44_EMIHU Polyprenyl synthetase OS=Emiliania huxleyi GN=EMIHUDRAFT_432696 PE=3 SV=1	1.39082e-05	1.21005e-05	1.26556e-05	1.78978e-05
R1CCS4;R1C0E2;R1BL03	>tr|R1CCS4|R1CCS4_EMIHU Uncharacterized protein OS=Emiliania huxleyi GN=EMIHUDRAFT_469992 PE=4 SV=1;>tr|R1C0E2|R1C0E2_EMIHU Uncharacterized protein OS=Emiliania huxleyi GN=EMIHUDRAFT_245832 PE=4 SV=1;>tr|R1BL03|R1BL03_EMIHU Uncharacterized protein OS=Emili	1.3866e-05	3.34989e-06	0.000276833	7.63546e-05
R1BUA9	>tr|R1BUA9|R1BUA9_EMIHU Uncharacterized protein OS=Emiliania huxleyi GN=EMIHUDRAFT_433327 PE=4 SV=1	1.38557e-05	8.29132e-06	0	0
R1FNN8;R1DI64	>tr|R1FNN8|R1FNN8_EMIHU 23 kDa subunit of NADH-ubiquinone oxidoreductase OS=Emiliania huxleyi GN=EMIHUDRAFT_225662 PE=4 SV=1;>tr|R1DI64|R1DI64_EMIHU Uncharacterized protein OS=Emiliania huxleyi GN=EMIHUDRAFT_228234 PE=4 SV=1	1.38326e-05	1.20234e-05	1.95875e-05	2.77009e-05
R1F3Y6;R1FVH5	>tr|R1F3Y6|R1F3Y6_EMIHU Uncharacterized protein OS=Emiliania huxleyi GN=EMIHUDRAFT_254228 PE=4 SV=1;>tr|R1FVH5|R1FVH5_EMIHU Uncharacterized protein OS=Emiliania huxleyi GN=EMIHUDRAFT_200288 PE=4 SV=1	1.3798e-05	1.80514e-05	0	0
R1FDP7	>tr|R1FDP7|R1FDP7_EMIHU Uncharacterized protein OS=Emiliania huxleyi GN=EMIHUDRAFT_225855 PE=4 SV=1	1.37968e-05	6.14948e-06	0	0
R1D688	>tr|R1D688|R1D688_EMIHU DNA-(apurinic or apyrimidinic site) lyase OS=Emiliania huxleyi GN=EMIHUDRAFT_216212 PE=3 SV=1	1.3791e-05	1.20581e-05	0	0
R1F9M7	>tr|R1F9M7|R1F9M7_EMIHU Uncharacterized protein OS=Emiliania huxleyi GN=EMIHUDRAFT_227489 PE=4 SV=1	1.3771e-05	1.50814e-06	9.67954e-06	1.00299e-06
R1D1J4	>tr|R1D1J4|R1D1J4_EMIHU N-acylneuraminate cytidylyltransferase OS=Emiliania huxleyi GN=NANT1 PE=4 SV=1	1.37625e-05	3.3717e-06	0	0
R1DB83;R1F3G8	>tr|R1DB83|R1DB83_EMIHU Fructose-1,6-bisphosphate aldolase, class I OS=Emiliania huxleyi GN=FBA3 PE=4 SV=1;>tr|R1F3G8|R1F3G8_EMIHU Aldolase A OS=Emiliania huxleyi GN=EMIHUDRAFT_463183 PE=4 SV=1	1.37518e-05	1.20462e-05	0	0
R1FCJ7	>tr|R1FCJ7|R1FCJ7_EMIHU Uncharacterized protein OS=Emiliania huxleyi GN=EMIHUDRAFT_462339 PE=4 SV=1	1.375e-05	1.22065e-05	1.03444e-05	1.46292e-05
R1G0W6	>tr|R1G0W6|R1G0W6_EMIHU Uncharacterized protein OS=Emiliania huxleyi GN=EMIHUDRAFT_94920 PE=4 SV=1	1.37407e-05	1.98331e-05	0.000130995	2.10042e-05
R1F8K9;R1CIL2	>tr|R1F8K9|R1F8K9_EMIHU Phytoene desaturase OS=Emiliania huxleyi GN=PDS3 PE=4 SV=1	1.37297e-05	2.30921e-06	0	0
R1BYQ5	>tr|R1BYQ5|R1BYQ5_EMIHU Uncharacterized protein OS=Emiliania huxleyi GN=EMIHUDRAFT_451735 PE=4 SV=1	1.37267e-05	5.78362e-06	4.6068e-06	6.515e-06
R1FDL9	>tr|R1FDL9|R1FDL9_EMIHU Uncharacterized protein OS=Emiliania huxleyi GN=EMIHUDRAFT_433152 PE=4 SV=1	1.37203e-05	2.03476e-06	1.57622e-05	2.19348e-06
R1F876	>tr|R1F876|R1F876_EMIHU Ferredoxin-dependent glutamate synthase OS=Emiliania huxleyi GN=EMIHUDRAFT_467437 PE=4 SV=1	1.36849e-05	1.31051e-05	1.60135e-06	2.26466e-06
R1EBV5	>tr|R1EBV5|R1EBV5_EMIHU Uncharacterized protein OS=Emiliania huxleyi GN=EMIHUDRAFT_116083 PE=4 SV=1	1.35523e-05	3.73859e-06	5.86238e-06	8.29066e-06
R1DYU5;R1EKB8	>tr|R1DYU5|R1DYU5_EMIHU Uncharacterized protein OS=Emiliania huxleyi GN=EMIHUDRAFT_355962 PE=3 SV=1;>tr|R1EKB8|R1EKB8_EMIHU Uncharacterized protein OS=Emiliania huxleyi GN=EMIHUDRAFT_444500 PE=3 SV=1	1.35463e-05	1.24222e-05	3.05782e-05	3.12388e-06
R1FPZ5	>tr|R1FPZ5|R1FPZ5_EMIHU Uncharacterized protein OS=Emiliania huxleyi GN=EMIHUDRAFT_448717 PE=4 SV=1	1.35301e-05	1.08949e-05	0	0
A0A0D3KN50;R1DU84	>tr|A0A0D3KN50|A0A0D3KN50_EMIHU Uncharacterized protein OS=Emiliania huxleyi PE=4 SV=1;>tr|R1DU84|R1DU84_EMIHU Uncharacterized protein (Fragment) OS=Emiliania huxleyi GN=EMIHUDRAFT_251694 PE=4 SV=1	1.34948e-05	1.19108e-05	3.12896e-06	4.42502e-06
R1FB68	>tr|R1FB68|R1FB68_EMIHU Transketolase OS=Emiliania huxleyi GN=TK PE=4 SV=1	1.34939e-05	7.24604e-06	5.39977e-06	7.63643e-06
R1EW70	>tr|R1EW70|R1EW70_EMIHU Uncharacterized protein OS=Emiliania huxleyi GN=EMIHUDRAFT_456408 PE=4 SV=1	1.34453e-05	4.56052e-06	0	0
R1B6W5	>tr|R1B6W5|R1B6W5_EMIHU Uncharacterized protein OS=Emiliania huxleyi GN=EMIHUDRAFT_107552 PE=4 SV=1	1.34415e-05	8.52132e-07	0	0
R1EJ42;R1BW12	>tr|R1EJ42|R1EJ42_EMIHU Uncharacterized protein OS=Emiliania huxleyi GN=EMIHUDRAFT_115007 PE=4 SV=1;>tr|R1BW12|R1BW12_EMIHU Uncharacterized protein OS=Emiliania huxleyi GN=EMIHUDRAFT_246608 PE=4 SV=1	1.33692e-05	1.15815e-05	0	0
R1CEZ9	>tr|R1CEZ9|R1CEZ9_EMIHU Uncharacterized protein OS=Emiliania huxleyi GN=EMIHUDRAFT_450877 PE=4 SV=1	1.33483e-05	1.54803e-05	3.33901e-05	1.946e-05
R1EWT9;R1DJU9;R1E1C7	>tr|R1EWT9|R1EWT9_EMIHU Uncharacterized protein OS=Emiliania huxleyi GN=EMIHUDRAFT_457171 PE=4 SV=1;>tr|R1DJU9|R1DJU9_EMIHU Uncharacterized protein OS=Emiliania huxleyi GN=EMIHUDRAFT_448202 PE=4 SV=1	1.33271e-05	4.36029e-06	3.74128e-05	1.24771e-06
R1DQM9	>tr|R1DQM9|R1DQM9_EMIHU Uncharacterized protein OS=Emiliania huxleyi GN=EMIHUDRAFT_465176 PE=4 SV=1	1.32778e-05	1.15365e-05	0	0
A0A0D3IQV5;R1CUQ8	>tr|A0A0D3IQV5|A0A0D3IQV5_EMIHU Uncharacterized protein OS=Emiliania huxleyi PE=3 SV=1;>tr|R1CUQ8|R1CUQ8_EMIHU Uncharacterized protein OS=Emiliania huxleyi GN=EMIHUDRAFT_353880 PE=3 SV=1	1.32479e-05	1.06306e-06	0	0
R1DGX8	>tr|R1DGX8|R1DGX8_EMIHU Uncharacterized protein OS=Emiliania huxleyi GN=EMIHUDRAFT_356833 PE=4 SV=1	1.32447e-05	1.20315e-05	0	0
R1D368	>tr|R1D368|R1D368_EMIHU Uncharacterized protein OS=Emiliania huxleyi GN=EMIHUDRAFT_198903 PE=4 SV=1	1.32249e-05	1.30532e-05	0	0
R1DDD4	>tr|R1DDD4|R1DDD4_EMIHU Uncharacterized protein OS=Emiliania huxleyi GN=EMIHUDRAFT_438664 PE=4 SV=1	1.32218e-05	1.14873e-05	3.07826e-06	2.01554e-06
R1D9I2	>tr|R1D9I2|R1D9I2_EMIHU Uncharacterized protein OS=Emiliania huxleyi GN=EMIHUDRAFT_462010 PE=4 SV=1	1.32103e-05	1.4418e-05	0	0
R1F3E6	>tr|R1F3E6|R1F3E6_EMIHU Uncharacterized protein OS=Emiliania huxleyi GN=EMIHUDRAFT_204636 PE=4 SV=1	1.32069e-05	1.59053e-05	5.62576e-06	3.41317e-06
R1D7A7	>tr|R1D7A7|R1D7A7_EMIHU Uncharacterized protein OS=Emiliania huxleyi GN=EMIHUDRAFT_426672 PE=4 SV=1	1.31989e-05	7.99482e-06	1.5096e-06	2.13489e-06
R1FMY8	>tr|R1FMY8|R1FMY8_EMIHU Uncharacterized protein OS=Emiliania huxleyi GN=EMIHUDRAFT_467542 PE=4 SV=1	1.31885e-05	4.20447e-06	8.18035e-05	1.0721e-05
R1DD88	>tr|R1DD88|R1DD88_EMIHU Uncharacterized protein OS=Emiliania huxleyi GN=EMIHUDRAFT_438229 PE=4 SV=1	1.31622e-05	1.16751e-05	0	0
R1BU82;R1C2Q3;R1G7Q4	>tr|R1BU82|R1BU82_EMIHU Uncharacterized protein (Fragment) OS=Emiliania huxleyi GN=EMIHUDRAFT_470685 PE=4 SV=1;>tr|R1C2Q3|R1C2Q3_EMIHU Uncharacterized protein OS=Emiliania huxleyi GN=EMIHUDRAFT_451556 PE=4 SV=1;>tr|R1G7Q4|R1G7Q4_EMIHU Uncharacterized prote	1.31587e-05	3.31112e-06	0	0
R1FCC2	>tr|R1FCC2|R1FCC2_EMIHU Uncharacterized protein OS=Emiliania huxleyi GN=EMIHUDRAFT_352343 PE=4 SV=1	1.30382e-05	9.74817e-06	0	0
R1DW30;R1DM23	>tr|R1DW30|R1DW30_EMIHU Uncharacterized protein OS=Emiliania huxleyi GN=EMIHUDRAFT_351509 PE=4 SV=1;>tr|R1DM23|R1DM23_EMIHU Uncharacterized protein OS=Emiliania huxleyi GN=EMIHUDRAFT_317611 PE=4 SV=1	1.30193e-05	1.32447e-05	0	0
Q4G387	>sp|Q4G387|THIG_EMIHU Thiazole synthase OS=Emiliania huxleyi GN=thiG PE=3 SV=1	1.29173e-05	2.23734e-05	2.75075e-05	3.89015e-05
R1FJF4	>tr|R1FJF4|R1FJF4_EMIHU Light harvesting protein OS=Emiliania huxleyi GN=Lhcf28 PE=4 SV=1	1.28931e-05	1.2156e-05	2.55867e-05	5.8505e-06
R1C008	>tr|R1C008|R1C008_EMIHU Uncharacterized protein OS=Emiliania huxleyi GN=EMIHUDRAFT_451733 PE=4 SV=1	1.28788e-05	1.25185e-06	1.92578e-05	1.27007e-06
R1F5X3;R1E8E6	>tr|R1F5X3|R1F5X3_EMIHU Uncharacterized protein OS=Emiliania huxleyi GN=EMIHUDRAFT_232505 PE=4 SV=1;>tr|R1E8E6|R1E8E6_EMIHU Uncharacterized protein OS=Emiliania huxleyi GN=EMIHUDRAFT_244338 PE=4 SV=1	1.28568e-05	8.97848e-06	3.48496e-05	2.45658e-06
R1E3B2;R1CRX6	>tr|R1E3B2|R1E3B2_EMIHU Peptidylprolyl isomerase OS=Emiliania huxleyi GN=EMIHUDRAFT_431947 PE=4 SV=1;>tr|R1CRX6|R1CRX6_EMIHU Peptidylprolyl isomerase OS=Emiliania huxleyi GN=EMIHUDRAFT_443654 PE=4 SV=1	1.28496e-05	8.15466e-06	0	0
R1F4S3	>tr|R1F4S3|R1F4S3_EMIHU Uncharacterized protein OS=Emiliania huxleyi GN=EMIHUDRAFT_114244 PE=4 SV=1	1.2835e-05	1.87342e-06	0	0
R1FVW7;R1E109;R1DR78	>tr|R1FVW7|R1FVW7_EMIHU ATP-binding cassette transporter (Fragment) OS=Emiliania huxleyi GN=EMIHUDRAFT_429077 PE=4 SV=1;>tr|R1E109|R1E109_EMIHU ATP-binding cassette transporter OS=Emiliania huxleyi GN=EMIHUDRAFT_459089 PE=4 SV=1	1.28249e-05	9.48338e-06	4.8258e-05	8.33379e-06
R1DJH3	>tr|R1DJH3|R1DJH3_EMIHU Asparaginyl endopeptidase OS=Emiliania huxleyi GN=AEP1 PE=4 SV=1	1.28187e-05	5.95898e-06	1.35797e-05	1.69331e-06
R1F3A0	>tr|R1F3A0|R1F3A0_EMIHU 3-oxoacyl-synthase OS=Emiliania huxleyi GN=EMIHUDRAFT_415523 PE=3 SV=1	1.28103e-05	1.10998e-05	4.89682e-05	1.12242e-05
R1DDZ1;R1D8S7	>tr|R1DDZ1|R1DDZ1_EMIHU Uncharacterized protein OS=Emiliania huxleyi GN=EMIHUDRAFT_98873 PE=4 SV=1;>tr|R1D8S7|R1D8S7_EMIHU Uncharacterized protein OS=Emiliania huxleyi GN=EMIHUDRAFT_198760 PE=4 SV=1	1.276e-05	8.38883e-06	0	0
R1FYS5	>tr|R1FYS5|R1FYS5_EMIHU Uncharacterized protein OS=Emiliania huxleyi GN=EMIHUDRAFT_466422 PE=4 SV=1	1.27177e-05	2.20277e-05	0	0
R1BYY9	>tr|R1BYY9|R1BYY9_EMIHU Uncharacterized protein OS=Emiliania huxleyi GN=EMIHUDRAFT_119374 PE=4 SV=1	1.27097e-05	2.06803e-06	0	0
R1DMK0	>tr|R1DMK0|R1DMK0_EMIHU Uncharacterized protein OS=Emiliania huxleyi GN=EMIHUDRAFT_420867 PE=4 SV=1	1.26848e-05	6.29788e-06	0	0
R1DHJ4;R1B544	>tr|R1DHJ4|R1DHJ4_EMIHU Uncharacterized protein OS=Emiliania huxleyi GN=EMIHUDRAFT_105346 PE=4 SV=1;>tr|R1B544|R1B544_EMIHU Uncharacterized protein OS=Emiliania huxleyi GN=EMIHUDRAFT_250646 PE=4 SV=1	1.26251e-05	3.90958e-06	2.88711e-05	1.10131e-05
R1EY22	>tr|R1EY22|R1EY22_EMIHU Uncharacterized protein OS=Emiliania huxleyi GN=EMIHUDRAFT_64744 PE=4 SV=1	1.24993e-05	7.54873e-07	3.20995e-05	2.03769e-05
R1CVG3;R1E0D4	>tr|R1CVG3|R1CVG3_EMIHU Glycerol kinase OS=Emiliania huxleyi GN=EMIHUDRAFT_457255 PE=3 SV=1;>tr|R1E0D4|R1E0D4_EMIHU Glycerol kinase OS=Emiliania huxleyi GN=EMIHUDRAFT_425018 PE=3 SV=1	1.24904e-05	8.66514e-06	6.00738e-06	8.49571e-06
R1D7H7;R1DQY1	>tr|R1D7H7|R1D7H7_EMIHU Uncharacterized protein OS=Emiliania huxleyi GN=EMIHUDRAFT_460066 PE=4 SV=1;>tr|R1DQY1|R1DQY1_EMIHU Uncharacterized protein OS=Emiliania huxleyi GN=EMIHUDRAFT_466923 PE=4 SV=1	1.24768e-05	7.2906e-06	9.90187e-06	1.40034e-05
R1DYM5	>tr|R1DYM5|R1DYM5_EMIHU Uncharacterized protein (Fragment) OS=Emiliania huxleyi GN=EMIHUDRAFT_446789 PE=4 SV=1	1.24635e-05	7.59584e-06	0	0
R1EG96	>tr|R1EG96|R1EG96_EMIHU Uncharacterized protein OS=Emiliania huxleyi GN=EMIHUDRAFT_444338 PE=4 SV=1	1.24476e-05	8.2625e-06	2.11907e-05	1.56263e-05
R1BQZ7	>tr|R1BQZ7|R1BQZ7_EMIHU Uncharacterized protein OS=Emiliania huxleyi GN=EMIHUDRAFT_357487 PE=4 SV=1	1.24374e-05	1.08911e-05	7.22342e-06	1.08054e-06
R1EWU4;R1CLJ5	>tr|R1EWU4|R1EWU4_EMIHU Sister chromatid cohesion protein (Fragment) OS=Emiliania huxleyi GN=EMIHUDRAFT_449644 PE=4 SV=1;>tr|R1CLJ5|R1CLJ5_EMIHU Uncharacterized protein (Fragment) OS=Emiliania huxleyi GN=EMIHUDRAFT_458008 PE=4 SV=1	1.2425e-05	2.17625e-06	0	0
R1DLJ2	>tr|R1DLJ2|R1DLJ2_EMIHU Serine palmitoyltransferase OS=Emiliania huxleyi GN=SPT PE=4 SV=1	1.24245e-05	2.50722e-06	1.28973e-05	7.1886e-06
R1DFP5;R1FD08	>tr|R1DFP5|R1DFP5_EMIHU Uncharacterized protein OS=Emiliania huxleyi GN=EMIHUDRAFT_470734 PE=4 SV=1	1.24199e-05	4.75704e-06	1.12239e-05	9.30654e-07
R1EGV5;R1D9J2	>tr|R1EGV5|R1EGV5_EMIHU Uncharacterized protein OS=Emiliania huxleyi GN=EMIHUDRAFT_237343 PE=4 SV=1;>tr|R1D9J2|R1D9J2_EMIHU Uncharacterized protein OS=Emiliania huxleyi GN=EMIHUDRAFT_231750 PE=4 SV=1	1.24129e-05	1.09257e-05	0	0
R1DLL8;R1CP20	>tr|R1DLL8|R1DLL8_EMIHU Uncharacterized protein OS=Emiliania huxleyi GN=EMIHUDRAFT_440875 PE=4 SV=1;>tr|R1CP20|R1CP20_EMIHU Uncharacterized protein OS=Emiliania huxleyi GN=EMIHUDRAFT_446686 PE=4 SV=1	1.23948e-05	1.12674e-05	0	0
R1EB02	>tr|R1EB02|R1EB02_EMIHU Uncharacterized protein OS=Emiliania huxleyi GN=EMIHUDRAFT_432263 PE=4 SV=1	1.23422e-05	5.29512e-06	1.41119e-05	1.99572e-05
R1CD27;R1BMQ3	>tr|R1CD27|R1CD27_EMIHU Uncharacterized protein OS=Emiliania huxleyi GN=EMIHUDRAFT_242016 PE=4 SV=1;>tr|R1BMQ3|R1BMQ3_EMIHU Uncharacterized protein OS=Emiliania huxleyi GN=EMIHUDRAFT_215249 PE=4 SV=1	1.23236e-05	1.06797e-05	4.08395e-05	7.87649e-06
R1DEP1	>tr|R1DEP1|R1DEP1_EMIHU Sulfite oxidase OS=Emiliania huxleyi GN=EMIHUDRAFT_433035 PE=4 SV=1	1.22879e-05	1.13393e-05	0	0
R1FF78	>tr|R1FF78|R1FF78_EMIHU Phospho-2-dehydro-3-deoxyheptonate aldolase OS=Emiliania huxleyi GN=DAHPS PE=3 SV=1	1.22362e-05	1.06983e-05	2.34652e-05	1.0659e-05
R1E2S1	>tr|R1E2S1|R1E2S1_EMIHU Uncharacterized protein OS=Emiliania huxleyi GN=EMIHUDRAFT_447446 PE=4 SV=1	1.22326e-05	1.0594e-05	0	0
R1D011;R1EA96	>tr|R1D011|R1D011_EMIHU Uncharacterized protein OS=Emiliania huxleyi GN=EMIHUDRAFT_204165 PE=4 SV=1;>tr|R1EA96|R1EA96_EMIHU Uncharacterized protein OS=Emiliania huxleyi GN=EMIHUDRAFT_239437 PE=4 SV=1	1.22247e-05	4.69189e-06	0	0
R1D7Z0;R1CW69	>tr|R1D7Z0|R1D7Z0_EMIHU Delta-12 fatty acid desaturase OS=Emiliania huxleyi GN=FADS1 PE=4 SV=1;>tr|R1CW69|R1CW69_EMIHU Delta 12 fatty acid desaturase OS=Emiliania huxleyi GN=FADS2 PE=4 SV=1	1.22173e-05	1.04465e-05	3.8218e-05	4.45545e-06
R1EJB9	>tr|R1EJB9|R1EJB9_EMIHU Uncharacterized protein OS=Emiliania huxleyi GN=EMIHUDRAFT_450871 PE=4 SV=1	1.2131e-05	2.05179e-06	0	0
R1EM12	>tr|R1EM12|R1EM12_EMIHU Putative Saccharopine dehydrogenase OS=Emiliania huxleyi GN=EMIHUDRAFT_353559 PE=4 SV=1	1.21095e-05	8.47271e-06	0	0
R1ET86;R1ECN5	>tr|R1ET86|R1ET86_EMIHU Uncharacterized protein OS=Emiliania huxleyi GN=EMIHUDRAFT_113521 PE=4 SV=1;>tr|R1ECN5|R1ECN5_EMIHU Uncharacterized protein OS=Emiliania huxleyi GN=EMIHUDRAFT_118329 PE=4 SV=1	1.20989e-05	3.27224e-06	0	0
R1FA12;R1BGY1	>tr|R1FA12|R1FA12_EMIHU Uncharacterized protein OS=Emiliania huxleyi GN=EMIHUDRAFT_467322 PE=4 SV=1;>tr|R1BGY1|R1BGY1_EMIHU Uncharacterized protein OS=Emiliania huxleyi GN=EMIHUDRAFT_452926 PE=4 SV=1	1.20865e-05	1.78572e-05	9.0897e-06	1.54505e-06
R1EDJ5;R1DDF1;R1EVC0;R1E112	>tr|R1EDJ5|R1EDJ5_EMIHU Proliferation-associated protein 2G4 OS=Emiliania huxleyi GN=EMIHUDRAFT_101759 PE=4 SV=1;>tr|R1DDF1|R1DDF1_EMIHU Uncharacterized protein OS=Emiliania huxleyi GN=EMIHUDRAFT_111758 PE=4 SV=1;>tr|R1EVC0|R1EVC0_EMIHU Uncharacterized pro	1.20473e-05	3.19608e-06	3.28181e-05	5.98647e-06
R1CVJ0;R1DUG4	>tr|R1CVJ0|R1CVJ0_EMIHU Uncharacterized protein OS=Emiliania huxleyi GN=EMIHUDRAFT_453465 PE=4 SV=1	1.20258e-05	7.60178e-06	2.29156e-05	9.67631e-06
R1FQK5;R1BFN3	>tr|R1FQK5|R1FQK5_EMIHU Glutamine amidotransferase OS=Emiliania huxleyi GN=EMIHUDRAFT_71074 PE=4 SV=1;>tr|R1BFN3|R1BFN3_EMIHU Glutamine amidotransferase OS=Emiliania huxleyi GN=EMIHUDRAFT_465509 PE=4 SV=1	1.20118e-05	5.59519e-06	1.48063e-05	7.76278e-06
R1CXG7;R1CFP4	>tr|R1CXG7|R1CXG7_EMIHU Uncharacterized protein OS=Emiliania huxleyi GN=EMIHUDRAFT_114669 PE=4 SV=1;>tr|R1CFP4|R1CFP4_EMIHU Uncharacterized protein (Fragment) OS=Emiliania huxleyi GN=EMIHUDRAFT_117245 PE=4 SV=1	1.19908e-05	3.9995e-06	0	0
R1EZ28;R1B8D1	>tr|R1EZ28|R1EZ28_EMIHU Uncharacterized protein OS=Emiliania huxleyi GN=EMIHUDRAFT_457412 PE=4 SV=1;>tr|R1B8D1|R1B8D1_EMIHU Uncharacterized protein OS=Emiliania huxleyi GN=EMIHUDRAFT_433204 PE=4 SV=1	1.19687e-05	1.10673e-05	0.000466499	0.000122297
R1E8U0	>tr|R1E8U0|R1E8U0_EMIHU Uncharacterized protein (Fragment) OS=Emiliania huxleyi GN=EMIHUDRAFT_461229 PE=3 SV=1	1.19471e-05	2.58469e-06	0	0
R1CZY7;R1FVS6	>tr|R1CZY7|R1CZY7_EMIHU Uncharacterized protein OS=Emiliania huxleyi GN=EMIHUDRAFT_221566 PE=3 SV=1;>tr|R1FVS6|R1FVS6_EMIHU Uncharacterized protein OS=Emiliania huxleyi GN=EMIHUDRAFT_466986 PE=3 SV=1	1.1943e-05	2.06858e-05	0	0
R1FCT1	>tr|R1FCT1|R1FCT1_EMIHU Uncharacterized protein OS=Emiliania huxleyi GN=EMIHUDRAFT_433714 PE=4 SV=1	1.19363e-05	1.04582e-05	0	0
R1EZC9	>tr|R1EZC9|R1EZC9_EMIHU Uncharacterized protein OS=Emiliania huxleyi GN=EMIHUDRAFT_434721 PE=4 SV=1	1.19255e-05	1.09095e-05	0	0
R1F5C9	>tr|R1F5C9|R1F5C9_EMIHU Uncharacterized protein OS=Emiliania huxleyi GN=EMIHUDRAFT_442513 PE=4 SV=1	1.19192e-05	8.65692e-06	8.57443e-06	9.71882e-07
R1ENJ3;R1DY93	>tr|R1ENJ3|R1ENJ3_EMIHU Uncharacterized protein OS=Emiliania huxleyi GN=EMIHUDRAFT_442980 PE=3 SV=1;>tr|R1DY93|R1DY93_EMIHU Uncharacterized protein OS=Emiliania huxleyi GN=EMIHUDRAFT_439707 PE=3 SV=1	1.18869e-05	2.26884e-06	5.55797e-06	7.86015e-06
R1FA97;R1EKB0	>tr|R1FA97|R1FA97_EMIHU Centrin OS=Emiliania huxleyi GN=ctn1 PE=4 SV=1;>tr|R1EKB0|R1EKB0_EMIHU Uncharacterized protein OS=Emiliania huxleyi GN=EMIHUDRAFT_434941 PE=4 SV=1	1.18838e-05	9.6618e-06	0	0
R1D2V9	>tr|R1D2V9|R1D2V9_EMIHU Uncharacterized protein OS=Emiliania huxleyi GN=EMIHUDRAFT_463036 PE=4 SV=1	1.18637e-05	4.99303e-06	1.41656e-05	8.90142e-06
R1BWM0	>tr|R1BWM0|R1BWM0_EMIHU Eukaryotic translation initiation factor 3 subunit B (Fragment) OS=Emiliania huxleyi GN=EMIHUDRAFT_51173 PE=3 SV=1	1.18027e-05	1.10489e-05	0	0
R1BBM2	>tr|R1BBM2|R1BBM2_EMIHU Uncharacterized protein OS=Emiliania huxleyi GN=EMIHUDRAFT_432991 PE=4 SV=1	1.17987e-05	2.81109e-06	1.24812e-05	2.22571e-06
R1DFF5	>tr|R1DFF5|R1DFF5_EMIHU Uncharacterized protein OS=Emiliania huxleyi GN=EMIHUDRAFT_218407 PE=3 SV=1	1.1783e-05	1.02745e-05	0	0
R1EBM1	>tr|R1EBM1|R1EBM1_EMIHU Uncharacterized protein OS=Emiliania huxleyi GN=EMIHUDRAFT_463630 PE=4 SV=1	1.17574e-05	6.18313e-07	5.98527e-05	2.48774e-05
R1F798;A0A0D3IMK1;R1BH53	>tr|R1F798|R1F798_EMIHU Uncharacterized protein OS=Emiliania huxleyi GN=EMIHUDRAFT_232162 PE=4 SV=1;>tr|A0A0D3IMK1|A0A0D3IMK1_EMIHU Uncharacterized protein OS=Emiliania huxleyi PE=4 SV=1;>tr|R1BH53|R1BH53_EMIHU Uncharacterized protein OS=Emiliania huxleyi	1.17301e-05	3.17696e-06	9.87386e-06	5.25145e-07
R1F843	>tr|R1F843|R1F843_EMIHU Uncharacterized protein OS=Emiliania huxleyi GN=EMIHUDRAFT_231682 PE=3 SV=1	1.17103e-05	3.64354e-06	2.09387e-05	1.99384e-05
R1DGU7	>tr|R1DGU7|R1DGU7_EMIHU Endoribonuclease L-PSP OS=Emiliania huxleyi GN=EMIHUDRAFT_212232 PE=4 SV=1	1.16954e-05	8.231e-06	8.16374e-06	1.15453e-05
R1D587	>tr|R1D587|R1D587_EMIHU Transmembrane 9 superfamily member (Fragment) OS=Emiliania huxleyi GN=EMIHUDRAFT_46235 PE=3 SV=1	1.16824e-05	2.36645e-06	9.0843e-06	1.28471e-05
R1DX89	>tr|R1DX89|R1DX89_EMIHU Uncharacterized protein OS=Emiliania huxleyi GN=EMIHUDRAFT_211530 PE=4 SV=1	1.16816e-05	1.12084e-05	0	0
R1C7P4;R1D366	>tr|R1C7P4|R1C7P4_EMIHU Uncharacterized protein OS=Emiliania huxleyi GN=EMIHUDRAFT_243615 PE=4 SV=1;>tr|R1D366|R1D366_EMIHU Uncharacterized protein OS=Emiliania huxleyi GN=EMIHUDRAFT_233367 PE=4 SV=1	1.16758e-05	9.65351e-06	1.15367e-05	1.63154e-05
R1CZH8;R1DZK9	>tr|R1CZH8|R1CZH8_EMIHU Uncharacterized protein (Fragment) OS=Emiliania huxleyi GN=EMIHUDRAFT_49848 PE=4 SV=1;>tr|R1DZK9|R1DZK9_EMIHU Uncharacterized protein (Fragment) OS=Emiliania huxleyi GN=EMIHUDRAFT_210535 PE=4 SV=1	1.16645e-05	3.32837e-06	0	0
R1DAU2	>tr|R1DAU2|R1DAU2_EMIHU Uncharacterized protein OS=Emiliania huxleyi GN=EMIHUDRAFT_444341 PE=4 SV=1	1.16537e-05	1.15446e-05	2.30394e-05	3.05726e-06
R1D8K9	>tr|R1D8K9|R1D8K9_EMIHU Uncharacterized protein OS=Emiliania huxleyi GN=EMIHUDRAFT_240405 PE=4 SV=1	1.16261e-05	9.87053e-06	0	0
R1CIH9	>tr|R1CIH9|R1CIH9_EMIHU Thioredoxin OS=Emiliania huxleyi GN=EMIHUDRAFT_74645 PE=3 SV=1	1.16218e-05	1.00923e-05	1.00601e-06	1.42272e-06
R1EL48	>tr|R1EL48|R1EL48_EMIHU Uncharacterized protein OS=Emiliania huxleyi GN=EMIHUDRAFT_235994 PE=4 SV=1	1.16198e-05	3.03749e-06	4.19544e-06	5.93324e-06
R1DIU4;R1DRM6	>tr|R1DIU4|R1DIU4_EMIHU Uncharacterized protein OS=Emiliania huxleyi GN=EMIHUDRAFT_453046 PE=4 SV=1	1.16133e-05	8.98278e-06	0	0
R1E6M9	>tr|R1E6M9|R1E6M9_EMIHU Uncharacterized protein OS=Emiliania huxleyi GN=EMIHUDRAFT_118966 PE=4 SV=1	1.16109e-05	4.57993e-06	0	0
R1ESU3	>tr|R1ESU3|R1ESU3_EMIHU Uncharacterized protein OS=Emiliania huxleyi GN=EMIHUDRAFT_443525 PE=3 SV=1	1.16017e-05	1.49898e-06	1.15196e-05	2.51521e-06
R1CLB6	>tr|R1CLB6|R1CLB6_EMIHU Uncharacterized protein OS=Emiliania huxleyi GN=EMIHUDRAFT_448744 PE=4 SV=1	1.1581e-05	5.3927e-06	0	0
R1BNV2	>tr|R1BNV2|R1BNV2_EMIHU Uncharacterized protein (Fragment) OS=Emiliania huxleyi GN=EMIHUDRAFT_452443 PE=4 SV=1	1.15751e-05	1.08757e-05	1.52278e-06	2.15353e-06
R1G1S1;R1EAR8	>tr|R1G1S1|R1G1S1_EMIHU Uncharacterized protein OS=Emiliania huxleyi GN=EMIHUDRAFT_454391 PE=4 SV=1;>tr|R1EAR8|R1EAR8_EMIHU Uncharacterized protein OS=Emiliania huxleyi GN=EMIHUDRAFT_447899 PE=4 SV=1	1.15475e-05	1.15688e-05	1.53623e-05	2.73882e-06
R1FHT0	>tr|R1FHT0|R1FHT0_EMIHU Uncharacterized protein OS=Emiliania huxleyi GN=EMIHUDRAFT_364196 PE=4 SV=1	1.15406e-05	8.4325e-06	0	0
R1EAU2	>tr|R1EAU2|R1EAU2_EMIHU Uncharacterized protein OS=Emiliania huxleyi GN=EMIHUDRAFT_95823 PE=4 SV=1	1.14921e-05	1.51673e-06	1.71782e-05	9.03626e-06
A0A0D3J2I0;R1BSS9	>tr|A0A0D3J2I0|A0A0D3J2I0_EMIHU Uncharacterized protein OS=Emiliania huxleyi PE=3 SV=1	1.1449e-05	1.27818e-05	7.99326e-06	1.13042e-05
R1CP07	>tr|R1CP07|R1CP07_EMIHU Arp2/3 complex 34 kDa subunit OS=Emiliania huxleyi GN=ARPC2 PE=3 SV=1	1.14311e-05	9.44668e-06	0	0
R1F2Z6	>tr|R1F2Z6|R1F2Z6_EMIHU Uncharacterized protein (Fragment) OS=Emiliania huxleyi GN=EMIHUDRAFT_49271 PE=4 SV=1	1.14134e-05	4.54715e-06	3.10424e-06	4.39006e-06
R1DG66	>tr|R1DG66|R1DG66_EMIHU Uncharacterized protein OS=Emiliania huxleyi GN=EMIHUDRAFT_111321 PE=4 SV=1	1.14082e-05	9.94587e-06	0	0
R1F562;R1CQP6	>tr|R1F562|R1F562_EMIHU Uncharacterized protein OS=Emiliania huxleyi GN=EMIHUDRAFT_441352 PE=4 SV=1	1.13853e-05	1.06298e-05	2.16459e-05	8.4398e-06
R1E3J6;R1G867	>tr|R1E3J6|R1E3J6_EMIHU Uncharacterized protein OS=Emiliania huxleyi GN=EMIHUDRAFT_245791 PE=4 SV=1;>tr|R1G867|R1G867_EMIHU Uncharacterized protein OS=Emiliania huxleyi GN=EMIHUDRAFT_431902 PE=4 SV=1	1.13845e-05	6.79996e-06	0	0
R1E382	>tr|R1E382|R1E382_EMIHU Uncharacterized protein OS=Emiliania huxleyi GN=EMIHUDRAFT_436825 PE=4 SV=1	1.13734e-05	2.88413e-06	0	0
R1ET83;R1DP39	>tr|R1ET83|R1ET83_EMIHU Uncharacterized protein OS=Emiliania huxleyi GN=EMIHUDRAFT_115173 PE=4 SV=1;>tr|R1DP39|R1DP39_EMIHU Uncharacterized protein OS=Emiliania huxleyi GN=EMIHUDRAFT_105187 PE=4 SV=1	1.13521e-05	9.92353e-06	0	0
R1E8F5	>tr|R1E8F5|R1E8F5_EMIHU Uncharacterized protein OS=Emiliania huxleyi GN=EMIHUDRAFT_244296 PE=4 SV=1	1.13412e-05	1.00678e-05	1.44417e-05	2.04237e-05
R1G036	>tr|R1G036|R1G036_EMIHU Uncharacterized protein OS=Emiliania huxleyi GN=EMIHUDRAFT_199722 PE=4 SV=1	1.13031e-05	3.96164e-06	0	0
R1BNF2	>tr|R1BNF2|R1BNF2_EMIHU Uncharacterized protein OS=Emiliania huxleyi GN=EMIHUDRAFT_435648 PE=4 SV=1	1.13023e-05	9.79952e-06	0	0
R1B7W2	>tr|R1B7W2|R1B7W2_EMIHU Uncharacterized protein OS=Emiliania huxleyi GN=EMIHUDRAFT_250162 PE=4 SV=1	1.12754e-05	1.03589e-05	3.68749e-06	3.72588e-07
R1DGI5	>tr|R1DGI5|R1DGI5_EMIHU Uncharacterized protein OS=Emiliania huxleyi GN=EMIHUDRAFT_455541 PE=4 SV=1	1.12426e-05	1.66818e-06	0	0
R1E1H5	>tr|R1E1H5|R1E1H5_EMIHU Uncharacterized protein OS=Emiliania huxleyi GN=EMIHUDRAFT_210481 PE=4 SV=1	1.12286e-05	3.61601e-06	0	0
R1FDM7	>tr|R1FDM7|R1FDM7_EMIHU Uncharacterized protein (Fragment) OS=Emiliania huxleyi GN=EMIHUDRAFT_72362 PE=4 SV=1	1.11866e-05	7.18813e-06	0	0
R1DXP3	>tr|R1DXP3|R1DXP3_EMIHU Uncharacterized protein OS=Emiliania huxleyi GN=EMIHUDRAFT_103765 PE=4 SV=1	1.11668e-05	4.95061e-06	0	0
R1CL61	>tr|R1CL61|R1CL61_EMIHU Uncharacterized protein (Fragment) OS=Emiliania huxleyi GN=EMIHUDRAFT_368199 PE=4 SV=1	1.11392e-05	1.12515e-05	0	0
R1CZM0	>tr|R1CZM0|R1CZM0_EMIHU Uncharacterized protein (Fragment) OS=Emiliania huxleyi GN=EMIHUDRAFT_64064 PE=4 SV=1	1.11275e-05	5.90316e-06	0	0
R1DH32;R1BJY4	>tr|R1DH32|R1DH32_EMIHU Uncharacterized protein (Fragment) OS=Emiliania huxleyi GN=EMIHUDRAFT_52343 PE=4 SV=1;>tr|R1BJY4|R1BJY4_EMIHU Uncharacterized protein OS=Emiliania huxleyi GN=EMIHUDRAFT_248473 PE=4 SV=1	1.11223e-05	9.89124e-06	1.75128e-05	2.47668e-05
R1CXV3;R1EQ87	>tr|R1CXV3|R1CXV3_EMIHU Uncharacterized protein OS=Emiliania huxleyi GN=EMIHUDRAFT_198547 PE=4 SV=1;>tr|R1EQ87|R1EQ87_EMIHU Uncharacterized protein OS=Emiliania huxleyi GN=EMIHUDRAFT_468673 PE=4 SV=1	1.11027e-05	1.00088e-05	0	0
R1FFB5	>tr|R1FFB5|R1FFB5_EMIHU Uncharacterized protein OS=Emiliania huxleyi GN=EMIHUDRAFT_456159 PE=4 SV=1	1.10747e-05	4.56507e-06	0	0
R1DIR3	>tr|R1DIR3|R1DIR3_EMIHU Uncharacterized protein OS=Emiliania huxleyi GN=EMIHUDRAFT_98422 PE=4 SV=1	1.10682e-05	1.14247e-05	0	0
R1DPT3;R1DY64	>tr|R1DPT3|R1DPT3_EMIHU Uncharacterized protein OS=Emiliania huxleyi GN=EMIHUDRAFT_225942 PE=4 SV=1;>tr|R1DY64|R1DY64_EMIHU Uncharacterized protein OS=Emiliania huxleyi GN=EMIHUDRAFT_436728 PE=4 SV=1	1.10532e-05	9.71008e-06	0	0
R1EDH1	>tr|R1EDH1|R1EDH1_EMIHU Uncharacterized protein (Fragment) OS=Emiliania huxleyi GN=EMIHUDRAFT_208142 PE=4 SV=1	1.09819e-05	2.09731e-07	7.67539e-06	1.25691e-06
R1G0A2	>tr|R1G0A2|R1G0A2_EMIHU Uncharacterized protein OS=Emiliania huxleyi GN=EMIHUDRAFT_431653 PE=4 SV=1	1.09717e-05	3.32307e-06	0	0
R1B4U3	>tr|R1B4U3|R1B4U3_EMIHU Uncharacterized protein OS=Emiliania huxleyi GN=EMIHUDRAFT_453970 PE=4 SV=1	1.0942e-05	1.01712e-05	6.72439e-07	9.50972e-07
R1EU06	>tr|R1EU06|R1EU06_EMIHU Putative alcohol dehydrogenase OS=Emiliania huxleyi GN=EMIHUDRAFT_443869 PE=4 SV=1	1.08203e-05	2.41133e-06	2.22662e-06	3.14891e-06
R1BCY2;R1CPG9	>tr|R1BCY2|R1BCY2_EMIHU Uncharacterized protein OS=Emiliania huxleyi GN=EMIHUDRAFT_453346 PE=4 SV=1	1.08143e-05	1.16577e-05	0	0
R1FST6	>tr|R1FST6|R1FST6_EMIHU Uncharacterized protein (Fragment) OS=Emiliania huxleyi GN=EMIHUDRAFT_193846 PE=4 SV=1	1.07943e-05	7.12309e-06	0	0
R1DK55	>tr|R1DK55|R1DK55_EMIHU Uncharacterized protein OS=Emiliania huxleyi GN=EMIHUDRAFT_462433 PE=4 SV=1	1.07758e-05	9.70597e-06	1.45207e-05	1.20391e-06
R1DJV2;R1EMK9	>tr|R1DJV2|R1DJV2_EMIHU Uncharacterized protein OS=Emiliania huxleyi GN=EMIHUDRAFT_437682 PE=4 SV=1;>tr|R1EMK9|R1EMK9_EMIHU Uncharacterized protein (Fragment) OS=Emiliania huxleyi GN=EMIHUDRAFT_353684 PE=4 SV=1	1.07513e-05	1.27415e-05	0	0
R1BY08	>tr|R1BY08|R1BY08_EMIHU Uncharacterized protein OS=Emiliania huxleyi GN=EMIHUDRAFT_459404 PE=4 SV=1	1.07e-05	1.04825e-06	0	0
R1EC02	>tr|R1EC02|R1EC02_EMIHU Pyrroline-5-carboxylate reductase OS=Emiliania huxleyi GN=EMIHUDRAFT_61710 PE=3 SV=1	1.06972e-05	5.27624e-06	0	0
R1CQK9;R1BHR7	>tr|R1CQK9|R1CQK9_EMIHU Uncharacterized protein OS=Emiliania huxleyi GN=EMIHUDRAFT_457660 PE=4 SV=1;>tr|R1BHR7|R1BHR7_EMIHU Uncharacterized protein (Fragment) OS=Emiliania huxleyi GN=EMIHUDRAFT_448318 PE=4 SV=1	1.06647e-05	2.48257e-06	0	0
R1FBF4	>tr|R1FBF4|R1FBF4_EMIHU Uncharacterized protein OS=Emiliania huxleyi GN=EMIHUDRAFT_230385 PE=4 SV=1	1.05989e-05	3.75115e-06	1.3009e-05	2.39117e-06
R1E1T9	>tr|R1E1T9|R1E1T9_EMIHU Mitochondrial carrier protein OS=Emiliania huxleyi GN=EMIHUDRAFT_308170 PE=3 SV=1	1.05775e-05	9.29628e-06	1.29027e-05	1.82472e-05
R1E4Y4	>tr|R1E4Y4|R1E4Y4_EMIHU Uncharacterized protein (Fragment) OS=Emiliania huxleyi GN=EMIHUDRAFT_67636 PE=4 SV=1	1.0561e-05	7.24908e-06	4.18411e-06	8.53453e-07
R1FUA6;R1CGI9	>tr|R1FUA6|R1FUA6_EMIHU Polyketide synthase OS=Emiliania huxleyi GN=PKS1 PE=4 SV=1;>tr|R1CGI9|R1CGI9_EMIHU Polyketide synthase OS=Emiliania huxleyi GN=PKS2 PE=4 SV=1	1.05598e-05	6.60893e-07	5.42724e-06	7.67527e-06
R1EZH7	>tr|R1EZH7|R1EZH7_EMIHU Putative L-ascorbate peroxidase OS=Emiliania huxleyi GN=EMIHUDRAFT_434150 PE=3 SV=1	1.04917e-05	4.37032e-06	0	0
R1DF70	>tr|R1DF70|R1DF70_EMIHU Putative acyl-CoA dehydrogenase (Fragment) OS=Emiliania huxleyi GN=EMIHUDRAFT_441547 PE=4 SV=1	1.04766e-05	9.34641e-06	1.5579e-05	1.43638e-06
R1DSP5;R1DCD2	>tr|R1DSP5|R1DSP5_EMIHU Ferredoxin, 2Fe-2S OS=Emiliania huxleyi GN=EMIHUDRAFT_66658 PE=4 SV=1;>tr|R1DCD2|R1DCD2_EMIHU Uncharacterized protein OS=Emiliania huxleyi GN=EMIHUDRAFT_257224 PE=4 SV=1	1.04741e-05	1.01677e-05	6.257e-06	8.84873e-06
R1BDB1	>tr|R1BDB1|R1BDB1_EMIHU Uncharacterized protein OS=Emiliania huxleyi GN=EMIHUDRAFT_97115 PE=4 SV=1	1.03739e-05	9.00424e-06	0	0
R1DP77;R1BJR7	>tr|R1DP77|R1DP77_EMIHU Ferredoxin-sulfite reductase OS=Emiliania huxleyi GN=SIR2 PE=4 SV=1;>tr|R1BJR7|R1BJR7_EMIHU Ferredoxin-sulfite reductase OS=Emiliania huxleyi GN=SIR1 PE=4 SV=1	1.03465e-05	1.13208e-05	6.24568e-05	4.80795e-05
R1B6W1	>tr|R1B6W1|R1B6W1_EMIHU Uncharacterized protein OS=Emiliania huxleyi GN=EMIHUDRAFT_453778 PE=4 SV=1	1.03402e-05	1.79098e-05	1.76105e-06	2.4905e-06
R1DMU7;R1FGM8	>tr|R1DMU7|R1DMU7_EMIHU Uncharacterized protein OS=Emiliania huxleyi GN=EMIHUDRAFT_467231 PE=4 SV=1;>tr|R1FGM8|R1FGM8_EMIHU Uncharacterized protein OS=Emiliania huxleyi GN=EMIHUDRAFT_468032 PE=4 SV=1	1.03303e-05	8.95019e-06	2.3736e-05	1.36028e-05
R1DUL4	>tr|R1DUL4|R1DUL4_EMIHU Uncharacterized protein (Fragment) OS=Emiliania huxleyi GN=EMIHUDRAFT_437368 PE=4 SV=1	1.03085e-05	3.12322e-06	0	0
R1CDI4	>tr|R1CDI4|R1CDI4_EMIHU Uncharacterized protein (Fragment) OS=Emiliania huxleyi GN=EMIHUDRAFT_355058 PE=3 SV=1	1.03072e-05	4.48134e-06	0	0
R1F7Q8;R1B227	>tr|R1F7Q8|R1F7Q8_EMIHU Uncharacterized protein OS=Emiliania huxleyi GN=EMIHUDRAFT_353245 PE=4 SV=1;>tr|R1B227|R1B227_EMIHU Uncharacterized protein OS=Emiliania huxleyi GN=EMIHUDRAFT_259881 PE=4 SV=1	1.02719e-05	5.40347e-07	0	0
R1D9F8	>tr|R1D9F8|R1D9F8_EMIHU Uncharacterized protein OS=Emiliania huxleyi GN=EMIHUDRAFT_364910 PE=4 SV=1	1.02693e-05	1.39941e-05	0	0
R1EYC0;R1CTE0	>tr|R1EYC0|R1EYC0_EMIHU Thioredoxin (Fragment) OS=Emiliania huxleyi GN=EMIHUDRAFT_59424 PE=4 SV=1;>tr|R1CTE0|R1CTE0_EMIHU Uncharacterized protein (Fragment) OS=Emiliania huxleyi GN=EMIHUDRAFT_49264 PE=4 SV=1	1.02513e-05	1.10087e-05	0	0
R1DDH2	>tr|R1DDH2|R1DDH2_EMIHU Uncharacterized protein OS=Emiliania huxleyi GN=EMIHUDRAFT_455791 PE=4 SV=1	1.02005e-05	5.32826e-06	0	0
R1FAS6;R1FRV7	>tr|R1FAS6|R1FAS6_EMIHU Elongation factor G, mitochondrial OS=Emiliania huxleyi GN=EMIHUDRAFT_455191 PE=3 SV=1;>tr|R1FRV7|R1FRV7_EMIHU Elongation factor G, mitochondrial OS=Emiliania huxleyi GN=EMIHUDRAFT_429015 PE=3 SV=1	1.0186e-05	7.67322e-06	4.01407e-06	5.67676e-06
R1C5P1	>tr|R1C5P1|R1C5P1_EMIHU Uncharacterized protein OS=Emiliania huxleyi GN=EMIHUDRAFT_102700 PE=4 SV=1	1.01665e-05	8.85696e-06	2.20823e-05	2.82101e-06
R1F217;R1C0G1	>tr|R1F217|R1F217_EMIHU Uncharacterized protein OS=Emiliania huxleyi GN=EMIHUDRAFT_122932 PE=4 SV=1;>tr|R1C0G1|R1C0G1_EMIHU Uncharacterized protein OS=Emiliania huxleyi GN=EMIHUDRAFT_211052 PE=4 SV=1	1.01403e-05	9.11319e-06	2.13071e-05	1.26411e-05
R1CMA4	>tr|R1CMA4|R1CMA4_EMIHU Uncharacterized protein OS=Emiliania huxleyi GN=EMIHUDRAFT_207159 PE=4 SV=1	1.01223e-05	7.50073e-06	0	0
R1CA29	>tr|R1CA29|R1CA29_EMIHU Acetyl-coenzyme A synthetase OS=Emiliania huxleyi GN=EMIHUDRAFT_451133 PE=3 SV=1	1.01186e-05	5.91445e-06	2.68125e-05	4.33135e-06
R1D3E9	>tr|R1D3E9|R1D3E9_EMIHU Uncharacterized protein (Fragment) OS=Emiliania huxleyi GN=EMIHUDRAFT_124902 PE=4 SV=1	1.01097e-05	5.26167e-06	1.65526e-06	2.34089e-06
R1BYJ7	>tr|R1BYJ7|R1BYJ7_EMIHU Uncharacterized protein (Fragment) OS=Emiliania huxleyi GN=EMIHUDRAFT_46707 PE=4 SV=1	1.00956e-05	1.02451e-05	0	0
R1CVS6	>tr|R1CVS6|R1CVS6_EMIHU Uncharacterized protein OS=Emiliania huxleyi GN=EMIHUDRAFT_205097 PE=4 SV=1	1.00783e-05	9.68937e-06	0	0
R1FKG0	>tr|R1FKG0|R1FKG0_EMIHU Uncharacterized protein OS=Emiliania huxleyi GN=EMIHUDRAFT_432935 PE=4 SV=1	1.00681e-05	1.11724e-05	1.44441e-06	2.0427e-06
R1D700	>tr|R1D700|R1D700_EMIHU Uncharacterized protein OS=Emiliania huxleyi GN=EMIHUDRAFT_232454 PE=4 SV=1	1.00621e-05	2.67361e-06	0	0
R1DL67	>tr|R1DL67|R1DL67_EMIHU Uncharacterized protein OS=Emiliania huxleyi GN=EMIHUDRAFT_226550 PE=4 SV=1	1.00495e-05	9.2091e-06	0	0
R1FP40	>tr|R1FP40|R1FP40_EMIHU ATP-dependent metalloprotease FtsH OS=Emiliania huxleyi GN=EMIHUDRAFT_69517 PE=3 SV=1	1.00236e-05	2.00437e-06	0	0
R1CUZ9	>tr|R1CUZ9|R1CUZ9_EMIHU Uncharacterized protein OS=Emiliania huxleyi GN=EMIHUDRAFT_453530 PE=4 SV=1	9.98807e-06	1.10843e-05	0	0
R1DNV9	>tr|R1DNV9|R1DNV9_EMIHU Uncharacterized protein (Fragment) OS=Emiliania huxleyi GN=EMIHUDRAFT_455026 PE=4 SV=1	9.95302e-06	2.71373e-06	0	0
R1FGD6	>tr|R1FGD6|R1FGD6_EMIHU 3-hydroxy-3-methyl-glutaryl-CoA reductase OS=Emiliania huxleyi GN=HMGR1 PE=4 SV=1	9.92528e-06	4.35694e-06	4.3671e-06	6.17601e-06
R1D2A9	>tr|R1D2A9|R1D2A9_EMIHU DNA-(apurinic or apyrimidinic site) lyase OS=Emiliania huxleyi GN=EMIHUDRAFT_99628 PE=3 SV=1	9.8901e-06	3.21123e-06	0	0
R1F9U5	>tr|R1F9U5|R1F9U5_EMIHU Uncharacterized protein OS=Emiliania huxleyi GN=EMIHUDRAFT_202849 PE=4 SV=1	9.88294e-06	9.06738e-06	0.000152207	5.6262e-05
R1EDU2	>tr|R1EDU2|R1EDU2_EMIHU Uncharacterized protein OS=Emiliania huxleyi GN=EMIHUDRAFT_241517 PE=4 SV=1	9.82511e-06	5.71692e-06	0	0
R1EC48	>tr|R1EC48|R1EC48_EMIHU Uncharacterized protein OS=Emiliania huxleyi GN=EMIHUDRAFT_61543 PE=4 SV=1	9.82233e-06	4.22491e-06	9.17987e-06	1.29823e-05
R1F5D6	>tr|R1F5D6|R1F5D6_EMIHU Uncharacterized protein OS=Emiliania huxleyi GN=EMIHUDRAFT_456568 PE=4 SV=1	9.81647e-06	8.0074e-06	3.53739e-05	2.13139e-05
R1DCI1;R1DEW9	>tr|R1DCI1|R1DCI1_EMIHU Uncharacterized protein OS=Emiliania huxleyi GN=EMIHUDRAFT_449431 PE=4 SV=1;>tr|R1DEW9|R1DEW9_EMIHU Uncharacterized protein OS=Emiliania huxleyi GN=EMIHUDRAFT_448569 PE=4 SV=1	9.77143e-06	9.17221e-06	2.37508e-06	3.35887e-06
R1F7R8	>tr|R1F7R8|R1F7R8_EMIHU Glutathione reductase OS=Emiliania huxleyi GN=EMIHUDRAFT_63987 PE=3 SV=1	9.76758e-06	3.39197e-06	2.35184e-05	7.26075e-06
R1FJZ6	>tr|R1FJZ6|R1FJZ6_EMIHU COX assembly mitochondrial protein OS=Emiliania huxleyi GN=EMIHUDRAFT_229375 PE=3 SV=1	9.7563e-06	8.73415e-06	0	0
R1DTT2;R1EPN6	>tr|R1DTT2|R1DTT2_EMIHU Uncharacterized protein (Fragment) OS=Emiliania huxleyi GN=EMIHUDRAFT_54949 PE=3 SV=1;>tr|R1EPN6|R1EPN6_EMIHU S-adenosylmethionine transporter OS=Emiliania huxleyi GN=EMIHUDRAFT_64238 PE=3 SV=1	9.73583e-06	9.07031e-06	7.68667e-06	1.08706e-05
R1CM05;R1BVS2	>tr|R1CM05|R1CM05_EMIHU Uncharacterized protein OS=Emiliania huxleyi GN=EMIHUDRAFT_64970 PE=4 SV=1;>tr|R1BVS2|R1BVS2_EMIHU Uncharacterized protein OS=Emiliania huxleyi GN=EMIHUDRAFT_76408 PE=4 SV=1	9.72953e-06	5.94959e-06	0	0
R1C6A6	>tr|R1C6A6|R1C6A6_EMIHU Uncharacterized protein OS=Emiliania huxleyi GN=EMIHUDRAFT_461334 PE=4 SV=1	9.72718e-06	5.04043e-06	3.62546e-06	5.12718e-06
R1F6A0	>tr|R1F6A0|R1F6A0_EMIHU Uncharacterized protein OS=Emiliania huxleyi GN=EMIHUDRAFT_114068 PE=4 SV=1	9.7078e-06	1.90576e-06	5.58407e-05	8.31673e-06
R1BJ64	>tr|R1BJ64|R1BJ64_EMIHU Apm4, medium subunit of the adaptin 4 complex OS=Emiliania huxleyi GN=Apm4 PE=3 SV=1	9.6805e-06	2.96403e-06	4.86469e-06	2.08933e-06
R1CRP5;R1EN98	>tr|R1CRP5|R1CRP5_EMIHU Uncharacterized protein OS=Emiliania huxleyi GN=EMIHUDRAFT_237879 PE=4 SV=1;>tr|R1EN98|R1EN98_EMIHU Uncharacterized protein OS=Emiliania huxleyi GN=EMIHUDRAFT_235047 PE=4 SV=1	9.67727e-06	2.9482e-06	0	0
R1FH76	>tr|R1FH76|R1FH76_EMIHU Uncharacterized protein OS=Emiliania huxleyi GN=EMIHUDRAFT_363297 PE=4 SV=1	9.66849e-06	9.66484e-06	2.34879e-05	1.00982e-05
R1CNZ0	>tr|R1CNZ0|R1CNZ0_EMIHU Uncharacterized protein OS=Emiliania huxleyi GN=EMIHUDRAFT_443863 PE=4 SV=1	9.64289e-06	8.94048e-06	0	0
R1D3Q1	>tr|R1D3Q1|R1D3Q1_EMIHU Uncharacterized protein OS=Emiliania huxleyi GN=EMIHUDRAFT_112330 PE=4 SV=1	9.63153e-06	8.70989e-06	1.32536e-06	1.87434e-06
R1CI24;R1E457	>tr|R1CI24|R1CI24_EMIHU Uncharacterized protein OS=Emiliania huxleyi GN=EMIHUDRAFT_240351 PE=4 SV=1;>tr|R1E457|R1E457_EMIHU Uncharacterized protein OS=Emiliania huxleyi GN=EMIHUDRAFT_102508 PE=4 SV=1	9.61187e-06	1.03007e-05	8.49327e-06	3.89209e-07
R1BNH4;R1C0F9;R1F6C6	>tr|R1BNH4|R1BNH4_EMIHU Uncharacterized protein (Fragment) OS=Emiliania huxleyi GN=EMIHUDRAFT_257473 PE=4 SV=1;>tr|R1C0F9|R1C0F9_EMIHU Uncharacterized protein OS=Emiliania huxleyi GN=EMIHUDRAFT_66275 PE=4 SV=1;>tr|R1F6C6|R1F6C6_EMIHU Uncharacterized protei	9.60737e-06	8.59861e-06	0	0
R1E1W8;R1FLY7	>tr|R1E1W8|R1E1W8_EMIHU Uncharacterized protein OS=Emiliania huxleyi GN=EMIHUDRAFT_97619 PE=3 SV=1;>tr|R1FLY7|R1FLY7_EMIHU Eukaryotic translation initiation factor 3 subunit E OS=Emiliania huxleyi GN=EMIHUDRAFT_426559 PE=3 SV=1	9.5913e-06	2.7622e-06	9.21848e-06	2.0839e-06
R1F1R6	>tr|R1F1R6|R1F1R6_EMIHU Uncharacterized protein OS=Emiliania huxleyi GN=EMIHUDRAFT_468577 PE=4 SV=1	9.58099e-06	8.3486e-06	0	0
R1BNN1	>tr|R1BNN1|R1BNN1_EMIHU Uncharacterized protein OS=Emiliania huxleyi GN=EMIHUDRAFT_437597 PE=4 SV=1	9.57409e-06	8.39081e-06	0	0
R1DCB4	>tr|R1DCB4|R1DCB4_EMIHU Uncharacterized protein OS=Emiliania huxleyi GN=EMIHUDRAFT_429574 PE=4 SV=1	9.55084e-06	8.3926e-06	0	0
R1C778;R1C5M5	>tr|R1C778|R1C778_EMIHU 4-coumarate--CoA ligase OS=Emiliania huxleyi GN=EMIHUDRAFT_432437 PE=4 SV=1;>tr|R1C5M5|R1C5M5_EMIHU Uncharacterized protein OS=Emiliania huxleyi GN=EMIHUDRAFT_416064 PE=4 SV=1	9.50645e-06	8.31178e-06	5.64313e-06	7.98059e-06
R1E4E6	>tr|R1E4E6|R1E4E6_EMIHU Inositol-1,4,5-triphosphate receptor OS=Emiliania huxleyi GN=IPR1 PE=4 SV=1	9.46964e-06	8.21461e-06	1.86088e-06	1.73884e-06
R1DXM9	>tr|R1DXM9|R1DXM9_EMIHU Uncharacterized protein OS=Emiliania huxleyi GN=EMIHUDRAFT_242945 PE=4 SV=1	9.43764e-06	4.73001e-06	1.68347e-06	2.38078e-06
A0A0D3JWL6	>tr|A0A0D3JWL6|A0A0D3JWL6_EMIHU Uncharacterized protein OS=Emiliania huxleyi PE=4 SV=1	9.42268e-06	8.35039e-06	0	0
R1DE53	>tr|R1DE53|R1DE53_EMIHU Uncharacterized protein OS=Emiliania huxleyi GN=EMIHUDRAFT_198254 PE=4 SV=1	9.34624e-06	8.9326e-06	1.06054e-05	3.63e-07
R1CQH0	>tr|R1CQH0|R1CQH0_EMIHU Uncharacterized protein OS=Emiliania huxleyi GN=EMIHUDRAFT_107666 PE=4 SV=1	9.32634e-06	9.25629e-06	0	0
R1DHD0	>tr|R1DHD0|R1DHD0_EMIHU Putative death-specific protein with Ca binding EF hand domain OS=Emiliania huxleyi GN=EMIHUDRAFT_422325 PE=4 SV=1	9.30748e-06	8.06055e-06	2.63603e-05	7.56187e-06
R1G2I4	>tr|R1G2I4|R1G2I4_EMIHU Uncharacterized protein OS=Emiliania huxleyi GN=EMIHUDRAFT_356652 PE=4 SV=1	9.30144e-06	3.13667e-06	0	0
R1CWC4	>tr|R1CWC4|R1CWC4_EMIHU Uncharacterized protein (Fragment) OS=Emiliania huxleyi GN=EMIHUDRAFT_121228 PE=4 SV=1	9.28732e-06	1.66058e-06	6.3169e-06	8.93345e-06
R1BIA9;R1DMI6	>tr|R1BIA9|R1BIA9_EMIHU Uncharacterized protein OS=Emiliania huxleyi GN=EMIHUDRAFT_70132 PE=3 SV=1;>tr|R1DMI6|R1DMI6_EMIHU Uncharacterized protein OS=Emiliania huxleyi GN=EMIHUDRAFT_70861 PE=3 SV=1	9.26467e-06	8.0273e-06	0	0
R1CP91	>tr|R1CP91|R1CP91_EMIHU Uncharacterized protein (Fragment) OS=Emiliania huxleyi GN=EMIHUDRAFT_238275 PE=4 SV=1	9.25043e-06	6.14412e-06	2.64469e-05	8.62215e-06
R1EW17	>tr|R1EW17|R1EW17_EMIHU Uncharacterized protein OS=Emiliania huxleyi GN=EMIHUDRAFT_443739 PE=4 SV=1	9.24307e-06	3.36958e-06	1.47314e-05	8.00757e-06
R1E2R0;R1D3K0	>tr|R1E2R0|R1E2R0_EMIHU Uncharacterized protein OS=Emiliania huxleyi GN=EMIHUDRAFT_370730 PE=4 SV=1;>tr|R1D3K0|R1D3K0_EMIHU Uncharacterized protein OS=Emiliania huxleyi GN=EMIHUDRAFT_371857 PE=4 SV=1	9.21287e-06	3.389e-06	0	0
R1CZ92	>tr|R1CZ92|R1CZ92_EMIHU Uncharacterized protein OS=Emiliania huxleyi GN=EMIHUDRAFT_108000 PE=4 SV=1	9.19992e-06	9.02691e-06	0	0
R1BBF7	>tr|R1BBF7|R1BBF7_EMIHU Threonine-tRNA ligase (Fragment) OS=Emiliania huxleyi GN=EMIHUDRAFT_258858 PE=4 SV=1	9.18297e-06	8.00417e-06	3.80963e-05	8.2015e-06
R1FAB7	>tr|R1FAB7|R1FAB7_EMIHU Uncharacterized protein (Fragment) OS=Emiliania huxleyi GN=EMIHUDRAFT_48858 PE=4 SV=1	9.17999e-06	7.33859e-06	0	0
R1BLG2	>tr|R1BLG2|R1BLG2_EMIHU Uncharacterized protein (Fragment) OS=Emiliania huxleyi GN=EMIHUDRAFT_446199 PE=4 SV=1	9.17339e-06	8.24979e-06	0	0
R1EF85	>tr|R1EF85|R1EF85_EMIHU Uncharacterized protein (Fragment) OS=Emiliania huxleyi GN=EMIHUDRAFT_415931 PE=4 SV=1	9.1687e-06	7.73217e-06	1.44427e-06	2.04251e-06
R1EI24	>tr|R1EI24|R1EI24_EMIHU Uncharacterized protein OS=Emiliania huxleyi GN=EMIHUDRAFT_435850 PE=3 SV=1	9.15751e-06	7.9961e-06	0	0
R1CZB5;R1CNE0	>tr|R1CZB5|R1CZB5_EMIHU Uncharacterized protein OS=Emiliania huxleyi GN=EMIHUDRAFT_235274 PE=4 SV=1;>tr|R1CNE0|R1CNE0_EMIHU Uncharacterized protein OS=Emiliania huxleyi GN=EMIHUDRAFT_367810 PE=4 SV=1	9.09789e-06	2.94669e-06	8.21783e-06	1.16218e-05
R1D490	>tr|R1D490|R1D490_EMIHU Uncharacterized protein OS=Emiliania huxleyi GN=EMIHUDRAFT_233158 PE=4 SV=1	9.09355e-06	7.13768e-06	0	0
R1G6D7	>tr|R1G6D7|R1G6D7_EMIHU Uncharacterized protein OS=Emiliania huxleyi GN=EMIHUDRAFT_97609 PE=4 SV=1	9.08293e-06	1.17955e-05	2.7551e-05	5.93485e-06
R1DPW1;R1DCP6	>tr|R1DPW1|R1DPW1_EMIHU Uncharacterized protein OS=Emiliania huxleyi GN=EMIHUDRAFT_122350 PE=4 SV=1;>tr|R1DCP6|R1DCP6_EMIHU Uncharacterized protein OS=Emiliania huxleyi GN=EMIHUDRAFT_465854 PE=4 SV=1	9.07687e-06	2.96026e-06	9.34854e-06	2.87953e-06
R1BHH7	>tr|R1BHH7|R1BHH7_EMIHU 50S ribosomal protein L35 OS=Emiliania huxleyi GN=EMIHUDRAFT_107602 PE=3 SV=1	9.07272e-06	5.95632e-07	0	0
R1DAC4;R1D6G5	>tr|R1DAC4|R1DAC4_EMIHU Uncharacterized protein OS=Emiliania huxleyi GN=EMIHUDRAFT_438899 PE=3 SV=1;>tr|R1D6G5|R1D6G5_EMIHU Uncharacterized protein OS=Emiliania huxleyi GN=EMIHUDRAFT_221105 PE=4 SV=1	9.05394e-06	1.50537e-06	0	0
R1CAA5;R1DY35	>tr|R1CAA5|R1CAA5_EMIHU Uncharacterized protein (Fragment) OS=Emiliania huxleyi GN=EMIHUDRAFT_444949 PE=4 SV=1;>tr|R1DY35|R1DY35_EMIHU Uncharacterized protein OS=Emiliania huxleyi GN=EMIHUDRAFT_439805 PE=4 SV=1	9.0476e-06	3.49865e-06	0	0
R1FQ78	>tr|R1FQ78|R1FQ78_EMIHU Uncharacterized protein OS=Emiliania huxleyi GN=EMIHUDRAFT_433295 PE=4 SV=1	9.02652e-06	8.09626e-06	0	0
R1DPK2;R1BVE4	>tr|R1DPK2|R1DPK2_EMIHU ATP-dependent Clp protease proteolytic subunit OS=Emiliania huxleyi GN=EMIHUDRAFT_356176 PE=3 SV=1;>tr|R1BVE4|R1BVE4_EMIHU ATP-dependent Clp protease proteolytic subunit OS=Emiliania huxleyi GN=EMIHUDRAFT_370997 PE=3 SV=1	9.02586e-06	8.25562e-06	0	0
R1E931	>tr|R1E931|R1E931_EMIHU Uncharacterized protein OS=Emiliania huxleyi GN=EMIHUDRAFT_436073 PE=4 SV=1	9.02578e-06	7.81659e-06	7.63366e-06	1.07956e-05
R1E1Z5	>tr|R1E1Z5|R1E1Z5_EMIHU Helicase OS=Emiliania huxleyi GN=EMIHUDRAFT_431737 PE=4 SV=1	9.01844e-06	5.18943e-06	0	0
R1ENP2	>tr|R1ENP2|R1ENP2_EMIHU Uncharacterized protein OS=Emiliania huxleyi GN=EMIHUDRAFT_442952 PE=4 SV=1	9.01515e-06	9.18322e-06	8.30169e-06	1.17404e-05
R1FR77;R1DL40	>tr|R1FR77|R1FR77_EMIHU Uncharacterized protein OS=Emiliania huxleyi GN=EMIHUDRAFT_200648 PE=3 SV=1;>tr|R1DL40|R1DL40_EMIHU Uncharacterized protein OS=Emiliania huxleyi GN=EMIHUDRAFT_252553 PE=3 SV=1	9.01363e-06	8.1951e-06	9.33262e-05	1.34154e-05
R1DRD9;R1C1S7	>tr|R1DRD9|R1DRD9_EMIHU Peptidylprolyl isomerase OS=Emiliania huxleyi GN=FKB-1 PE=4 SV=1;>tr|R1C1S7|R1C1S7_EMIHU Peptidylprolyl isomerase OS=Emiliania huxleyi GN=FKB-3 PE=4 SV=1	9.00285e-06	8.3213e-06	0	0
R1BC38	>tr|R1BC38|R1BC38_EMIHU Dihydrolipoamide acetyltransferase component of pyruvate dehydrogenase complex OS=Emiliania huxleyi GN=EMIHUDRAFT_62303 PE=3 SV=1	8.99129e-06	3.33916e-06	0	0
R1DMZ1	>tr|R1DMZ1|R1DMZ1_EMIHU Uncharacterized protein OS=Emiliania huxleyi GN=EMIHUDRAFT_462402 PE=4 SV=1	8.97759e-06	4.07927e-06	0	0
R1CC26;R1G0M8	>tr|R1CC26|R1CC26_EMIHU Uncharacterized protein OS=Emiliania huxleyi GN=EMIHUDRAFT_117636 PE=4 SV=1;>tr|R1G0M8|R1G0M8_EMIHU Uncharacterized protein OS=Emiliania huxleyi GN=EMIHUDRAFT_94838 PE=4 SV=1	8.97453e-06	7.07337e-06	7.23314e-06	1.02292e-05
R1EBK8	>tr|R1EBK8|R1EBK8_EMIHU Uncharacterized protein OS=Emiliania huxleyi GN=EMIHUDRAFT_101229 PE=4 SV=1	8.97122e-06	1.55386e-05	2.07732e-05	2.93777e-05
R1DJ08;R1D0A4	>tr|R1DJ08|R1DJ08_EMIHU Uncharacterized protein OS=Emiliania huxleyi GN=EMIHUDRAFT_465136 PE=4 SV=1;>tr|R1D0A4|R1D0A4_EMIHU Uncharacterized protein OS=Emiliania huxleyi GN=EMIHUDRAFT_453933 PE=4 SV=1	8.96998e-06	1.73932e-06	0	0
R1E1Q0	>tr|R1E1Q0|R1E1Q0_EMIHU Uncharacterized protein OS=Emiliania huxleyi GN=EMIHUDRAFT_461645 PE=4 SV=1	8.95737e-06	1.10987e-05	0	0
R1DBX2;R1BZ43	>tr|R1DBX2|R1DBX2_EMIHU Uncharacterized protein OS=Emiliania huxleyi GN=EMIHUDRAFT_358872 PE=4 SV=1;>tr|R1BZ43|R1BZ43_EMIHU Uncharacterized protein OS=Emiliania huxleyi GN=EMIHUDRAFT_445572 PE=4 SV=1	8.94943e-06	4.17664e-06	3.08599e-06	4.36425e-06
R1C127	>tr|R1C127|R1C127_EMIHU Uncharacterized protein OS=Emiliania huxleyi GN=EMIHUDRAFT_464301 PE=4 SV=1	8.94602e-06	7.80196e-06	1.00849e-05	1.42621e-05
R1BAL8	>tr|R1BAL8|R1BAL8_EMIHU Alpha-galactosidase OS=Emiliania huxleyi GN=EMIHUDRAFT_68712 PE=3 SV=1	8.91488e-06	6.01063e-06	7.52358e-06	2.43293e-06
[truncated: 877 more rows]

## Sheet: TableS2
Table S2. Potential metal transporting proteins in the Geophyracapsa huxleyi OA1 and OA16
Protein IDs	Fasta headers	OA16 ave	OA16 std	OA1 ave	OA1 std
R1DD22;R1CUY5;R1BGQ2	>tr|R1DD22|R1DD22_EMIHU Putative ABC transporter OS=Emiliania huxleyi GN=EMIHUDRAFT_71774 PE=4 SV=1	0.00014399	6.98566e-05	3.92468e-05	1.54773e-05
R1DHC6;R1D6L4	>tr|R1DHC6|R1DHC6_EMIHU Putative ABC transporter OS=Emiliania huxleyi GN=EMIHUDRAFT_110965 PE=4 SV=1;>tr|R1D6L4|R1D6L4_EMIHU Putative ABC transporter OS=Emiliania huxleyi GN=EMIHUDRAFT_442411 PE=4 SV=1	5.53659e-05	3.3644e-05	7.74598e-05	1.13747e-05
R1E5Y3	>tr|R1E5Y3|R1E5Y3_EMIHU Putative ABC transporter OS=Emiliania huxleyi GN=EMIHUDRAFT_415770 PE=4 SV=1	3.77954e-05	2.35966e-05	2.12005e-05	7.36581e-07
R1EU04;R1CN53;R1D922;R1FFE1;R1DAS0;R1CG44;R1DK81;R1CTK8	>tr|R1EU04|R1EU04_EMIHU Putative ABC transporter OS=Emiliania huxleyi GN=EMIHUDRAFT_427008 PE=4 SV=1	3.75775e-05	1.36279e-05	1.14389e-05	2.80717e-06
R1DD99;R1BWJ1;R1FIJ5;R1F0S5;R1DLG2;R1FJ16	>tr|R1DD99|R1DD99_EMIHU Putative ABC transporter OS=Emiliania huxleyi GN=EMIHUDRAFT_465823 PE=4 SV=1;>tr|R1BWJ1|R1BWJ1_EMIHU Putative ABC transporter OS=Emiliania huxleyi GN=EMIHUDRAFT_212133 PE=4 SV=1;>tr|R1FIJ5|R1FIJ5_EMIHU Putative ABC transporter OS=Em	3.17979e-05	1.55913e-05	7.88102e-05	3.52787e-05
R1G121	>tr|R1G121|R1G121_EMIHU Cation-transporting ATPase OS=Emiliania huxleyi GN=EMIHUDRAFT_462143 PE=3 SV=1	1.5974e-05	9.21021e-07	0	0
R1CZN5	>tr|R1CZN5|R1CZN5_EMIHU Vesicle transport through interaction with t-snares OS=Emiliania huxleyi GN=VTI1-4 PE=4 SV=1	1.42679e-05	4.72075e-06	2.0583e-05	1.22096e-06
R1FVW7;R1E109;R1DR78	>tr|R1FVW7|R1FVW7_EMIHU ATP-binding cassette transporter (Fragment) OS=Emiliania huxleyi GN=EMIHUDRAFT_429077 PE=4 SV=1;>tr|R1E109|R1E109_EMIHU ATP-binding cassette transporter OS=Emiliania huxleyi GN=EMIHUDRAFT_459089 PE=4 SV=1	1.28249e-05	9.48338e-06	4.8258e-05	8.33379e-06
R1DTT2;R1EPN6	>tr|R1DTT2|R1DTT2_EMIHU Uncharacterized protein (Fragment) OS=Emiliania huxleyi GN=EMIHUDRAFT_54949 PE=3 SV=1;>tr|R1EPN6|R1EPN6_EMIHU S-adenosylmethionine transporter OS=Emiliania huxleyi GN=EMIHUDRAFT_64238 PE=3 SV=1	9.73583e-06	9.07031e-06	7.68667e-06	1.08706e-05
R1EPS9	>tr|R1EPS9|R1EPS9_EMIHU Vesicle transport through interaction with t-snares OS=Emiliania huxleyi GN=VTI1-1 PE=4 SV=1	2.57624e-06	2.80676e-06	0	0
R1CNM6	>tr|R1CNM6|R1CNM6_EMIHU Vesicle transport protein OS=Emiliania huxleyi GN=EMIHUDRAFT_360512 PE=3 SV=1	1.23366e-06	2.13677e-06	0	0

## Sheet: Table S3
Table S3. G. huxleyi proteins identified as containing unusual metal-binding cofactors. Protein structures are determined by using the PHYRE-2 Search Engine, and all proteins in the list have PHYRE-2 confidence scores >95%.
Metal	Accession number	Protein description	PDB number	Reference
Al	R1B302	Transport protein	3cf1	(J. M. Davies et al., 2008)
	R1DQK8;R1BD15	Hydrolase activator	5c2k	(Murayama et al., n.d.)
	R1FGT1;R1DWC3	Hydrolase activator	5c2k	(Murayama et al., n.d.)
	R1CNX5	Hydrolase activator	5c2k	(Murayama et al., n.d.)
	R1BHC7	Signaling protein	1k5g	(Seewald et al., 2002)
	R1CJZ1	Hydrolase activator	5c2k	(Murayama et al., n.d.)
	R1F027	Transport protein	3cf1	(J. M. Davies et al., 2008)
	R1DYU5;R1EKB8	Transport protein	3cf1	(J. M. Davies et al., 2008)
	R1G4E6;R1FMT1	Hydrolase activator	5c2k	(Murayama et al., n.d.)
	R1E8X3;R1BTM6	Transport protein	3cf1	(J. M. Davies et al., 2008)
	R1F443	Transport protein	3cf1	(J. M. Davies et al., 2008)
	A0A0D3I284	Transport protein	3cf1	(J. M. Davies et al., 2008)
	R1F7W9	Hydrolase activator	5c2k	(Murayama et al., n.d.)
	R1EUZ0	Hydrolase/rna	5aor	(Prabu et al., 2015)
	R1E2P2	Transport protein	3cf1	(J. M. Davies et al., 2008)
As	R1C183	Immunoglobulin-like	1tza	(Kuzin et al., n.d.)
	R1G5L4;R1ECY5	Mss4-like	1l1d	(Lowther et al., 2002)
	R1BY95	Histone/Chaperone	3cfv	(Murzina et al., 2008)
	R1CPI1	Oxidoreductase	5ez3	(Abendroth et al., n.d.)
	R1DCI7;R1FTZ3	Oxidoreductase	4d7l	(Tossounian et al., 2015)
	R1DY33;R1BHM7	Oxidoreductase	1i19	(Coulombe et al., 2001)
	R1E1T2	Transferase	3qnh	(Ajees et al., 2012)
	R1G0S5	Unknown function	2obw	(Campos-Bermudez et al., 2007)
	A0A0D3JCM6;R1BMZ3	Unknown function	2obw	(Campos-Bermudez et al., 2007)
	R1DP15	Unknown function	2obw	(Campos-Bermudez et al., 2007)
Be	R1FNS5;R1F612	Hydrolase	3b9b	(Olesen et al., 2007)
	R1BIY8	Chaperone	5tth	(Elnatan et al., 2017)
	R1C5M1	HAD-like	1ta0	(Trievel, 2012)
	R1EJU8	DNA binding protein	5o9g	(Farnung et al., 2017)
Cd	R1DEN9	ERO1-like	1rp4	(Gross et al., 2004)
	R1DUP7	Hydrolase	5b42	(Fukui et al., 2016)
	R1B798	Hydrolase	4az3	(Ruf et al., 2012)
	R1DUC4	Metal binding protein	5tsa	(Zhang et al., 2017)
	R1ENL0	Photosynthesis	2e+76	(Yamashita et al., 2007)
Co	R1CQF0	GTP-binding protein	4zci	(H. Fan et al., 2015)
	A0A0D3IB18;R1DZL7;R1DMP9	Isomerase	1e1c	(Thoma et al., 2000)
	R1FZW9;R1CGJ7;R1EEN9	Transferase	1k98	(Bandarian et al., 2002)
	R1FF78	Transferase	5uxm	(Sterritt et al., 2018)
	R1F321;R1DMY2	Xylose isomerase-like	1a0c	(Gallay et al., n.d.)
Cs	R1CX63;Q50KB1;R1DTA7	Chaperone	1ovn	(Ma et al., 2003)
	R1F0T3	Chaperone	1ovn	(Ma et al., 2003)
	R1DZL8	Chaperone	1ovn	(Ma et al., 2003)
	R1BL81	Chaperone	1ovn	(Ma et al., 2003)
	R1DXP3	Chaperone	1ovn	(Ma et al., 2003)
	R1CRD4	Transcription	4qmg	(Guo et al., 2014)
Gd	R1DJ81;R1EXC7	Oxidoreductase	3cqr	(Morosinotto et al., 2009)
	R1F3N2;R1DJN1	Hydrolase	3txm	(Pathare et al., 2011)
	R1DZF3;R1D4Z1	Oxidoreductase	3cqr	(Morosinotto et al., 2009)
	R1DY54;R1CUQ2	Thioredoxin-like	2trc	(Gaudet et al., 1996)
	R1BW64	Oxidoreductase	3cqr	(Morosinotto et al., 2009)
	R1FWZ1	Oxidoreductase	3cqr	(Morosinotto et al., 2009)
Hg	A0A0D3J2I0;R1BSS9	FtsH protease domain-like	2di4	(Suno et al., 2006)
	R1CP96	FtsH protease domain-like	2di4	(Suno et al., 2006)
	R1F6J7	Oxidoreductase	3kp9	(Li et al., 2010)
	R1F3K2;R1D5F1;R1EM38	Membrane Protein	4ri3	(M. Fan et al., 2015)
	R1B4L5;R1CTK7	Membrane Protein	4ri3	(M. Fan et al., 2015)
	R1D913	Membrane Protein	4ri3	(M. Fan et al., 2015)
	R1E3P5	Oxidoreductase	5g3s	(Füller et al., 2016)
	R1DKA2	Synthetase	2byt	(Tukalo et al., 2005)
	R1F261;R1EE94	Transferase	4q2g	(Liu et al., 2014)
	R1C4L1;R1E876	Transferase	4q2g	(Liu et al., 2014)
Li	R1FHL7	Signaling protein	5j5c	(Wang et al., 2016)
	R1EZX5;R1BQN8	Hydrolase	3ij3	(Minasov et al., n.d.)
	R1B834	Lyase	1knw	(Levdikov et al., n.d.)
Lu	R1DE26;R1BUH1	Hydrolase	2qmi	(Delfosse et al., 2009)
	R1BE98	Hydrolase	2qmi	(Delfosse et al., 2009)
	R1BQB2;R1C053	Hydrolase	2qmi	(Delfosse et al., 2009)
Mo	R1DEP1	Oxidoreductase	2bih	(Fischer, 2005)
	357433	Bifunctional(isomerase and synthase)	1sox	(Kisker et al., 1997)
Pb	433060	Hydrolase	4dl0	(Oot et al., 2012)
Pt	R1C7F3;R1E535;R1DNH4;R1DZS1;R1DVC5	Chaperone (Hsp104)	1qvr	(Lee et al., 2003)
	R1F4E0;R1CRR8	Chaperone (Hsp104)	1qvr	(Lee et al., 2003)
Sm	R1FQT6;R1E8K4;A0A0D3K934	Hydrolase	4afp	(Isaacs et al., 2012)
	R1E3P5	Oxidoreductase	5g3s	(Füller et al., 2016)
Sr	Q4G3F8	Electron transport	2qjk	(Esser et al., 2008)
Tb	R1BX24	Signaling protein	1m9s	(Marino et al., 2002)
U	R1E035;R1DCP0	Ligase	1ct9	(Larsen et al., 1999)
V	R1FZQ8;R1D6D0	Motor protein	4rh7	(Schmidt et al., 2015)
	R1EJY3	Hydrolase/DNA	1nop	(D. R. Davies et al., 2003)
Y	R1BYU2	ClpS-like	1r6o	(Xia et al., 2004)

## Sheet: TableS4
Table S4. Potential Zn-containing proteins that were only detected in G.huxleyi OA16.
Protein IDs	Fasta headers
R1DSS9	>tr|R1DSS9|R1DSS9_EMIHU Uncharacterized protein OS=Emiliania huxleyi GN=EMIHUDRAFT_113881 PE=4 SV=1
R1D3Q1	>tr|R1D3Q1|R1D3Q1_EMIHU Uncharacterized protein OS=Emiliania huxleyi GN=EMIHUDRAFT_112330 PE=4 SV=1
R1B8S7	>tr|R1B8S7|R1B8S7_EMIHU Uncharacterized protein OS=Emiliania huxleyi GN=EMIHUDRAFT_417113 PE=4 SV=1
R1D700	>tr|R1D700|R1D700_EMIHU Uncharacterized protein OS=Emiliania huxleyi GN=EMIHUDRAFT_232454 PE=4 SV=1
R1DJ54	>tr|R1DJ54|R1DJ54_EMIHU Cytochrome c oxidase subunit VIb OS=Emiliania huxleyi GN=EMIHUDRAFT_432459 PE=4 SV=1
R1EKK8	>tr|R1EKK8|R1EKK8_EMIHU Uncharacterized protein OS=Emiliania huxleyi GN=EMIHUDRAFT_434980 PE=4 SV=1
R1ETG1	>tr|R1ETG1|R1ETG1_EMIHU Uncharacterized protein OS=Emiliania huxleyi GN=EMIHUDRAFT_233254 PE=4 SV=1
R1FSF8	>tr|R1FSF8|R1FSF8_EMIHU Uncharacterized protein OS=Emiliania huxleyi GN=EMIHUDRAFT_119350 PE=4 SV=1
R1F4P2	>tr|R1F4P2|R1F4P2_EMIHU Uncharacterized protein (Fragment) OS=Emiliania huxleyi GN=EMIHUDRAFT_233073 PE=4 SV=1
R1EFK5;R1D409	>tr|R1EFK5|R1EFK5_EMIHU Amine oxidase OS=Emiliania huxleyi GN=EMIHUDRAFT_242812 PE=3 SV=1;>tr|R1D409|R1D409_EMIHU Amine oxidase OS=Emiliania huxleyi GN=EMIHUDRAFT_220023 PE=3 SV=1
R1EQL5	>tr|R1EQL5|R1EQL5_EMIHU Uncharacterized protein OS=Emiliania huxleyi GN=EMIHUDRAFT_469213 PE=4 SV=1
R1FIY6;R1DQT7	>tr|R1FIY6|R1FIY6_EMIHU Uncharacterized protein OS=Emiliania huxleyi GN=EMIHUDRAFT_466723 PE=4 SV=1;>tr|R1DQT7|R1DQT7_EMIHU Uncharacterized protein OS=Emiliania huxleyi GN=EMIHUDRAFT_454914 PE=4 SV=1
R1E1H5	>tr|R1E1H5|R1E1H5_EMIHU Uncharacterized protein OS=Emiliania huxleyi GN=EMIHUDRAFT_210481 PE=4 SV=1
R1CZB5;R1CNE0	>tr|R1CZB5|R1CZB5_EMIHU Uncharacterized protein OS=Emiliania huxleyi GN=EMIHUDRAFT_235274 PE=4 SV=1;>tr|R1CNE0|R1CNE0_EMIHU Uncharacterized protein OS=Emiliania huxleyi GN=EMIHUDRAFT_367810 PE=4 SV=1
R1DTQ8	>tr|R1DTQ8|R1DTQ8_EMIHU Uncharacterized protein OS=Emiliania huxleyi GN=EMIHUDRAFT_213906 PE=4 SV=1
R1BHJ1;R1D2N0	>tr|R1BHJ1|R1BHJ1_EMIHU Uncharacterized protein OS=Emiliania huxleyi GN=EMIHUDRAFT_105876 PE=4 SV=1;>tr|R1D2N0|R1D2N0_EMIHU Uncharacterized protein OS=Emiliania huxleyi GN=EMIHUDRAFT_113658 PE=4 SV=1
R1EMU6	>tr|R1EMU6|R1EMU6_EMIHU Uncharacterized protein OS=Emiliania huxleyi GN=EMIHUDRAFT_435596 PE=4 SV=1
R1BJH4	>tr|R1BJH4|R1BJH4_EMIHU Uncharacterized protein OS=Emiliania huxleyi GN=EMIHUDRAFT_198218 PE=4 SV=1
R1D6F5	>tr|R1D6F5|R1D6F5_EMIHU Uncharacterized protein OS=Emiliania huxleyi GN=EMIHUDRAFT_421851 PE=4 SV=1

## Sheet: Table S5
Table S5. The top 10 functions of Zn -containing proteins that showed differential expression between OA16 and OA1.
Functions	OA16	OA1	OA16/OA1
Aspartate carbamoyltransferase, Regulatory-chain, C-terminal domain	0.000506787	1.47873e-05	34.2719
Splicing	0.00021831	7.41711e-06	29.4332
ADPRibase-Mn-like	4.37681e-05	2.68976e-06	16.2721
Unknown function	0.000568112	4.51892e-05	12.5718
Protein transport/signaling protein	0.000448353	5.49179e-05	8.16405
Classic zinc finger, C2H2	0.00084872	0.00011597	7.31842
Ligase	0.00101457	0.000314703	3.2239
RNA binding protein/rna	0.00116396	0.000372531	3.12446
Composite domain of metallo-dependent hydrolases	0.000367585	0.000149923	2.45183
Photosynthesis	0.00134289	0.00057053	2.35377

## Sheet: Table S6
Table S6. Potential phytochelatin synthesaes in G. huxleyi
tr|R1CU33|R1CU33_EMIHU Uncharacterized protein OS=Emiliania huxleyi OX=2903 GN=EMIHUDRAFT_359855 PE=4 SV=1
tr|R1CU47|R1CU47_EMIHU Uncharacterized protein OS=Emiliania huxleyi OX=2903 GN=EMIHUDRAFT_64521 PE=4 SV=1
tr|R1D5U8|R1D5U8_EMIHU Uncharacterized protein OS=Emiliania huxleyi OX=2903 GN=EMIHUDRAFT_221497 PE=4 SV=1
tr|R1DE88|R1DE88_EMIHU Uncharacterized protein OS=Emiliania huxleyi OX=2903 GN=EMIHUDRAFT_363786 PE=4 SV=1
tr|R1DKW7|R1DKW7_EMIHU Uncharacterized protein OS=Emiliania huxleyi OX=2903 GN=EMIHUDRAFT_76324 PE=4 SV=1
tr|R1FHK4|R1FHK4_EMIHU Uncharacterized protein _Fragment_ OS=Emiliania huxleyi OX=2903 GN=EMIHUDRAFT_43058 PE=4 SV=1'

## Sheet: Table S7
Table S7. Metal concentrations in Synechocystis and G. huxleyi (metal concentration were normalised to carbon concentration of the whole cell)
Metal	Metal: C (mmol:mol)	Standard Deviation	Species
Mg	2.66418	0.107954	Synechocystis
Zn	0.00101657	0.000393842	Synechocystis
Fe	0.00826939	0.00090374	Synechocystis
Mn	0.0219715	0.00435959	Synechocystis
Ni	0.000238573	3.21401e-05	Synechocystis
Cu	0.000649468	8.99003e-05	Synechocystis
Co	0.000274967	4.06244e-05	Synechocystis
As	6.16867e-06	5.70903e-06	Synechocystis
Mo	9.44848e-06	1.13667e-06	Synechocystis
Ca	0.0089319	0.000842118	Synechocystis
Fe	0.00146633	0.000516413	G.huxleyi
Mn	0.0004374	4.52502e-05	G.huxleyi
Cu	8.5284e-05	3.06374e-05	G.huxleyi
Zn	0.000386731	0.00011643	G.huxleyi
Ni	2.14515e-05	4.28906e-06	G.huxleyi
Hg	2.01501e-05	6.50429e-06	G.huxleyi
Co	0.000151281	7.12018e-05	G.huxleyi
Mo	1.24246e-05	5.26594e-06	G.huxleyi
Sb	4.88422e-06	1.5289e-06	G.huxleyi
V	3.72541e-08	1.29052e-07	G.huxleyi
Mg	0.220709	0.0981312	G.huxleyi
Ca	0.153602	0.0161934	G.huxleyi

## Sheet: References
References
	Abendroth, J., Sankaran, B., Lorimer, D., & Edwards, T. (n.d.). Crystal structure Acyl-CoA dehydrogenase from Brucella melitensis in complex with FAD. TO BE PUBLISHED. https://doi.org/10.2210/PDB5EZ3/PDB
	Ajees, A. A., Marapakala, K., Packianathan, C., Sankaran, B., & Rosen, B. P. (2012). Structure of an As(III) S-Adenosylmethionine Methyltransferase: Insights into the Mechanism of Arsenic Biotransformation. Biochemistry, 51, 5476–5485. https://doi.org/10.2210/PDB4FSD/PDB
	Bandarian, V., Pattridge, K. A., Lennon, B. W., Huddler, D. P., Matthews, R. G., & Ludwig, M. L. (2002). Domain alternation switches B12-dependent methionine synthase to the activation conformation. Nature Structural Biology. https://doi.org/10.1038/nsb738
	Campos-Bermudez, V. A., Leite, N. R., Krog, R., Costa-Filho, A. J., Soncini, F. C., Oliva, G., & Vila, A. J. (2007). Biochemical and Structural Characterization of Salmonella typhimurium Glyoxalase II: New Insights into Metal Ion Selectivity. Biochemistry, 46, 11069–11079. https://doi.org/10.2210/PDB2QED/PDB
	Coulombe, R., Yue, K. Q., Ghisla, S., & Vrielink, A. (2001). Oxygen access to the active site of cholesterol oxidase through a narrow channel is gated by an Arg-Glu pair. J.Biol.Chem., 276, 30435–30441. https://doi.org/10.2210/PDB1I19/PDB
	Davies, D. R., Interthal, H., Champoux, J. J., & Hol, W. G. J. (2003). Crystal structure of a transition state mimic for Tdp1 assembled from vanadate, DNA, and a topoisomerase I-derived peptide. Chemistry and Biology. https://doi.org/10.1016/S1074-5521(03)00021-8
	Davies, J. M., Brunger, A. T., & Weis, W. I. (2008). Improved Structures of Full-Length p97, an AAA ATPase: Implications for Mechanisms of Nucleotide-Dependent Conformational Change. Structure. https://doi.org/10.1016/j.str.2008.02.010
	Delfosse, V., Girard, E., Birck, C., Delmarcelle, M., Delarue, M., Poch, O., et al. (2009). Structure of the Archaeal Pab87 Peptidase Reveals a Novel Self-Compartmentalizing Protease Family. PLoS ONE. https://doi.org/10.1371/journal.pone.0004712
	Elnatan, D., Betegon, M., Liu, Y., Ramelot, T., Kennedy, M. A., & Agard, D. A. (2017). Symmetry broken and rebroken during the ATP hydrolysis cycle of the mitochondrial Hsp90 TRAP1. ELife, 6, 1–20. https://doi.org/10.7554/eLife.25235
	Esser, L., Elberry, M., Zhou, F., Yu, C. A., Yu, L., & Xia, D. (2008). Inhibitor-complexed structures of the cytochrome bc1 from the photosynthetic bacterium Rhodobacter sphaeroides. Journal of Biological Chemistry. https://doi.org/10.1074/jbc.M708608200
	Fan, H., Hahm, J., Diggs, S., Perry, J. J. P., & Blaha, G. (2015). Structural and functional analysis of BipA, a regulator of virulence in enteropathogenic Escherichia coli. Journal of Biological Chemistry. https://doi.org/10.1074/jbc.M115.659136
	Fan, M., Li, M., Liu, Z., Cao, P., Pan, X., Zhang, H., et al. (2015). Crystal structures of the PsbS protein essential for photoprotection in plants. Nature Structural and Molecular Biology. https://doi.org/10.1038/nsmb.3068
	Farnung, L., Vos, S. M., Wigge, C., & Cramer, P. (2017). Nucleosome-Chd1 structure and implications for chromatin remodelling. Nature, 550(7677), 539–542. https://doi.org/10.1038/nature24046
	Fischer, K. (2005). Structural Basis of Eukaryotic Nitrate Reduction: Crystal Structures of the Nitrate Reductase Active Site. THE PLANT CELL ONLINE. https://doi.org/10.1105/tpc.104.029694
	Fukui, K., Baba, S., Kumasaka, T., & Yano, T. (2016). Structural features and functional dependency on β-Clamp define distinct subfamilies of bacterial mismatch repair endonuclease MutL. Journal of Biological Chemistry. https://doi.org/10.1074/jbc.M116.739664
	Füller, J. J., Röpke, R., Krausze, J., Rennhack, K. E., Daniel, N. P., Blankenfeldt, W., et al. (2016). Biosynthesis of violacein, structure and function of L-tryptophan oxidase VioA from chromobacterium violaceum. Journal of Biological Chemistry. https://doi.org/10.1074/jbc.M116.741561
	Gallay, O., Chopra, R., Conti, E., Brick, P., Jackson, R., Hartley, B., et al. (n.d.). Crystal Structures of Class II Xylose Isomerases from Two Thermophiles and a Hyperthermophile. TO BE PUBLISHED. https://doi.org/10.2210/PDB1A0C/PDB
	Gaudet, R., Bohm, A., & Sigler, P. B. (1996). Crystal structure at 2.4 angstroms resolution of the complex of transducin betagamma and its regulator, phosducin. Cell. https://doi.org/10.1016/S0092-8674(00)81376-8
	Gross, E., Kastner, D. B., Kaiser, C. A., & Fass, D. (2004). Structure of Ero1p, source of disulfide bonds for oxidative protein folding in the cell. Cell. https://doi.org/10.1016/S0092-8674(04)00418-0
	Guo, F., Wan, L., Zheng, A., Stanevich, V., Wei, Y., Satyshur, K. A., et al. (2014). Structural insights into the tumor-promoting function of the MTDH-SND1 complex. Cell Reports. https://doi.org/10.1016/j.celrep.2014.08.033
	Isaacs, N. W., Mottram, J. C., Proto, W. R., McLuskey, K., Moss, C. X., Coombs, G. H., & Rudolf, J. (2012). Crystal structure of a Trypanosoma brucei metacaspase. Proceedings of the National Academy of Sciences. https://doi.org/10.1073/pnas.1200885109
	Kisker, C., Schindelin, H., Pacheco, A., Wehbi, W. A., Garrett, R. M., Rajagopalan, K. V., et al. (1997). Molecular basis of sulfite oxidase deficiency from the structure of sulfite oxidase. Cell. https://doi.org/10.1016/S0092-8674(00)80488-2
	Kuzin, A. P., Vorobiev, S. M., Edstrom, W., Acton, T. B., Shastry, R., Ma, L.-C., et al. (n.d.). X-ray structure of Northeast Structural Genomics Consortium target SoR45. TO BE PUBLISHED. https://doi.org/10.2210/PDB1TZA/PDB
	Larsen, T. M., Boehlein, S. K., Schuster, S. M., Richards, N. G. J., Thoden, J. B., Holden, H. M., & Rayment, I. (1999). Three-dimensional structure of Escherichia coli asparagine synthetase B: A short journey from substrate to product. Biochemistry. https://doi.org/10.1021/bi9915768
	Lee, S., Sowa, M. E., Watanabe, Y. H., Sigler, P. B., Chiu, W., Yoshida, M., & Tsai, F. T. F. (2003). The structure of ClpB: A molecular chaperone that rescues proteins from an aggregated state. Cell, 115(2), 229–240. https://doi.org/10.1016/S0092-8674(03)00807-9
	Levdikov, V., Blagova, L., Bose, N., & Momany, C. (n.d.). Diaminopimelate Decarboxylase uses a Versatile Active Site for Stereospecific Decarboxylation. TO BE PUBLISHED. https://doi.org/10.2210/PDB1KNW/PDB
	Li, W., Schulman, S., Dutton, R. J., Boyd, D., Beckwith, J., & Rapoport, T. A. (2010). Structure of a bacterial homologue of vitamin K epoxide reductase. Nature. https://doi.org/10.1038/nature08720
	Liu, X., Yin, Y., Wu, J., & Liu, Z. (2014). Structure and mechanism of an intramembrane liponucleotide synthetase central for phospholipid biosynthesis. Nature Communications. https://doi.org/10.1038/ncomms5244
	Lowther, W. T., Weissbach, H., Etienne, F., Brot, N., & Matthews, B. W. (2002). The mirrored methionine sulfoxide reductases of Neisseria gonorrhoeae pilB. Nat.Struct.Mol.Biol., 9, 348–352. https://doi.org/10.2210/PDB1L1D/PDB
	Ma, Q., Guo, C., Barnewitz, K., Sheldrick, G. M., Söling, H. D., Usón, I., & Ferrari, D. M. (2003). Crystal Structure and Functional Analysis of Drosophila Wind, a Protein-disulfide Isomerase-related Protein. Journal of Biological Chemistry. https://doi.org/10.1074/jbc.M307966200
	Marino, M., Banerjee, M., Jonquières, R., Cossart, P., & Ghosh, P. (2002). GW domains of the Listeria monocytogenes invasion protein InlB are SH3-like and mediate binding to host ligands. EMBO Journal. https://doi.org/10.1093/emboj/cdf558
	Minasov, G., Halavaty, A., Shuvalova, L., Dubrovska, I., Winsor, J., Papazisi, L., et al. (n.d.). 1.8 Angstrom Resolution Crystal Structure of Cytosol Aminopeptidase from Coxiella burnetii. TO BE PUBLISHED. https://doi.org/10.2210/PDB3IJ3/PDB
	Morosinotto, T., Arnoux, P., Bassi, R., Saga, G., & Pignol, D. (2009). A Structural Basis for the pH-Dependent Xanthophyll Cycle in Arabidopsis thaliana. THE PLANT CELL ONLINE. https://doi.org/10.1105/tpc.109.068007
	Murayama, K., Kato-Murayama, M., Hosaka, T., kawashima, T., Kitamura, T., Yokoyama, S., & Shirouzu, M. (n.d.). Structural basis of G-protein target alternation of MgcRacGAP by phospholylation. TO BE PUBLISHED. https://doi.org/10.2210/PDB5C2K/PDB
	Murzina, N. V., Pei, X. Y., Zhang, W., Sparkes, M., Vicente-Garcia, J., Pratap, J. V., et al. (2008). Structural Basis for the Recognition of Histone H4 by the Histone-Chaperone RbAp46. Structure, 16, 1077–1085. https://doi.org/10.2210/PDB3CFV/PDB
	Olesen, C., Picard, M., Winther, A. M. L. A.-M. L., Gyrup, C., Morth, J. P. P., Oxvig, C., et al. (2007). The structural basis of calcium transport by the calcium pump. Nature, 450(7172), 1036–1042. https://doi.org/10.1038/nature06418
	Oot, R. A., Huang, L. S., Berry, E. A., & Wilkens, S. (2012). Crystal structure of the yeast vacuolar ATPase heterotrimeric EGC head peripheral stalk complex. Structure. https://doi.org/10.1016/j.str.2012.08.020
	Pathare, G. R., Nagy, I., Bohn, S., Unverdorben, P., Hubert, A., Korner, R., et al. (2011). The proteasomal subunit Rpn6 is a molecular clamp holding the core and regulatory subcomplexes together. Proceedings of the National Academy of Sciences. https://doi.org/10.1073/pnas.1117648108
	Prabu, J. R., Muller, M., Thomae, A. W., Schussler, S., Bonneau, F., Becker, P. B., & Conti, E. (2015). Structure of the RNA Helicase Mle Reveals the Molecular Mechanisms for Uridine Specificity and RNA-ATP Coupling. Mol.Cell, 60, 487. https://doi.org/10.2210/PDB5AOR/PDB
	Ruf, S., Buning, C., Schreuder, H., Horstick, G., Linz, W., Olpp, T., et al. (2012). Novel β-amino acid derivatives as inhibitors of cathepsin A. Journal of Medicinal Chemistry. https://doi.org/10.1021/jm300663n
	Schmidt, H., Zalyte, R., Urnavicius, L., & Carter, A. P. (2015). Structure of human cytoplasmic dynein-2 primed for its power stroke. Nature. https://doi.org/10.1038/nature14023
	Seewald, M. J., Korner, C., Wittinghofer, A., & Vetter, I. R. (2002). RanGAP mediates GTP hydrolysis without an arginine finger. Nature, 415, 662–666. https://doi.org/10.2210/PDB1K5G/PDB
	Sterritt, O. W., Kessans, S. A., Jameson, G. B., & Parker, E. J. (2018). A Pseudoisostructural Type II DAH7PS Enzyme from Pseudomonas aeruginosa: Alternative Evolutionary Strategies to Control Shikimate Pathway Flux. Biochemistry. https://doi.org/10.1021/acs.biochem.8b00082
	Suno, R., Niwa, H., Tsuchiya, D., Zhang, X., Yoshida, M., & Morikawa, K. (2006). Structure of the Whole Cytosolic Region of ATP-Dependent Protease FtsH. Molecular Cell. https://doi.org/10.1016/j.molcel.2006.04.020
	Thoma, N. H., Evans, P. R., & Leadlay, P. F. (2000). Protection of radical intermediates at the active site of adenosylcobalamin-dependent methylmalonyl-CoA mutase. Biochemistry. https://doi.org/10.1021/bi0004302
	Tossounian, M., Pedre, B., Wahni, K., Erdogan, H., Vertommen, D., Van Molle, I., & Messens, J. (2015). Corynebacterium Diphtheriae Methionine Sulfoxide Reductase a Exploits a Unique Mycothiol Redox Relay Mechanism. J.Biol.Chem., 290, 11365. https://doi.org/10.2210/PDB4D7L/PDB
	Trievel, R. (2012). Structure and Mechanism of RNA Polymerase II, 15, 1–46.
	Tukalo, M., Yaremchuk, A., Fukunaga, R., Yokoyama, S., & Cusack, S. (2005). The crystal structure of leucyl-tRNA synthetase complexed with tRNALeuin the post-transfer-editing conformation. Nature Structural and Molecular Biology. https://doi.org/10.1038/nsmb986
	Wang, R., Wang, Z., Wang, K., Zhang, T., & Ding, J. (2016). Structural basis for targeting BIG1 to Golgi apparatus through interaction of its DCB domain with Arl1. Journal of Molecular Cell Biology. https://doi.org/10.1093/jmcb/mjw033
	Xia, D., Esser, L., Singh, S. K., Guo, F., & Maurizi, M. R. (2004). Crystallographic investigation of peptide binding sites in the N-domain of the ClpA chaperone. Journal of Structural Biology, 146(1–2), 166–179. https://doi.org/10.1016/j.jsb.2003.11.025
	Yamashita, E., Zhang, H., & Cramer, W. A. (2007). Structure of the Cytochrome b6f Complex: Quinone Analogue Inhibitors as Ligands of Heme cn. Journal of Molecular Biology. https://doi.org/10.1016/j.jmb.2007.04.011
	Zhang, T., Liu, J., Fellner, M., Zhang, C., Sui, D., & Hu, J. (2017). Crystal structures of a ZIP zinc transporter reveal a binuclear metal center in the transport pathway. Science Advances. https://doi.org/10.1126/sciadv.1700344
